# Supplementary material for: Effects of Intraosseous Erythropoietin during Hemorrhagic Shock in Swine
Source: PLoS One. 2014 Nov 3;9(11):e110908. doi: 10.1371/journal.pone.0110908 (PMC4218716; doi:10.1371/journal.pone.0110908)
Supplement: Datafile S1 — Hemodynamic and metabolic data from the three hemorrhagic shock series. (XLSX) [file pone.0110908.s001.xlsx]

## Sheet: HS-50
	VARIABLES	Exp #		BL-1	BW 5	BW 10	BW 15	BW 20	BW 25	BW 30	HS 45	HS 60	HS 75	HS 90	HS (45-90)	CI 120	CI 150	CI 180	CI 210	CI 240	CI 270	CI 300	CI 330	BR 360	BR 390	PR 72 hours
5	Time ketamine injection (h:min)	2011009	08:55:00
5	Time ketamine injection (h:min)	2011010	09:05:00
5	Time ketamine injection (h:min)	2011011	10:20:00
5	Time ketamine injection (h:min)	2011012	09:00:00
5	Time ketamine injection (h:min)	2011013	09:05:00
5	Time ketamine injection (h:min)	2011014	08:55:00
5	Time ketamine injection (h:min)	2011015	08:50:00
5	Time ketamine injection (h:min)	2011016	08:50:00
5	Time ketamine injection (h:min)	2011017	09:05:00
5	Time ketamine injection (h:min)	2011018	08:25:00
5	Time ketamine injection (h:min)	2011019	08:30:00
5	Time ketamine injection (h:min)	2011020	09:30:00
5	Time ketamine injection (h:min)	2011021	08:25:00
5	Time ketamine injection (h:min)	2011022	08:50:00
5	Time ketamine injection (h:min)	2011023	08:35:00
5	Time ketamine injection (h:min)	2011024	08:55:00
5	Time ketamine injection (h:min)	2011025	08:15:00
5	Time ketamine injection (h:min)	2011026	08:30:00
5	Time ketamine injection (h:min)	2011027	08:35:00
5	Time ketamine injection (h:min)	2011029	08:10:00
5	Time ketamine injection (h:min)	2011030	08:25:00
5	Time ketamine injection (h:min)	2011031	08:20:00
5	Time ketamine injection (h:min)	2011032	09:15:00
5	Time ketamine injection (h:min)	2011033	08:35:00
6	Time start BW (h:min)	2011009	12:13:00
6	Time start BW (h:min)	2011010	12:30:00
6	Time start BW (h:min)	2011011	13:51:00
6	Time start BW (h:min)	2011012	13:09:00
6	Time start BW (h:min)	2011013	11:44:00
6	Time start BW (h:min)	2011014	12:41:00
6	Time start BW (h:min)	2011015	12:32:00
6	Time start BW (h:min)	2011016	11:41:00
6	Time start BR (h:min)	2011017	11:15:00
6	Time start BR (h:min)	2011018	11:48:00
6	Time start BR (h:min)	2011019	11:57:00
6	Time start BR (h:min)	2011020	11:30:00
6	Time start BR (h:min)	2011021	10:34:00
6	Time start BW (h:min)	2011022	11:50:00
6	Time start BW (h:min)	2011023	10:44:00
6	Time start BW (h:min)	2011024	12:10:00
6	Time start BW (h:min)	2011025	11:00:00
6	Time start BW (h:min)	2011026	11:20:00
6	Time start BW (h:min)	2011027	11:00:00
6	Time start BW (h:min)	2011029	10:10:00
6	Time start BW (h:min)	2011030	11:05:00
6	Time start BW (h:min)	2011031	10:45:00
6	Time start BW (h:min)	2011032	11:10:00
6	Time start BW (h:min)	2011033	11:30:00
7	Preparation Time (h:min)	2011009	03:18:00
7	Preparation Time (h:min)	2011010	03:25:00
7	Preparation Time (h:min)	2011011	03:31:00
7	Preparation Time (h:min)	2011012	04:09:00
7	Preparation Time (h:min)	2011013	02:39:00
7	Preparation Time (h:min)	2011014	03:46:00
7	Preparation Time (h:min)	2011015	03:42:00
7	Preparation Time (h:min)	2011016	02:51:00
7	Preparation Time (h:min)	2011017	02:10:00
7	Preparation Time (h:min)	2011018	03:23:00
7	Preparation Time (h:min)	2011019	03:27:00
7	Preparation Time (h:min)	2011020	02:00:00
7	Preparation Time (h:min)	2011021	02:09:00
7	Preparation Time (h:min)	2011022	03:00:00
7	Preparation Time (h:min)	2011023	02:09:00
7	Preparation Time (h:min)	2011024	03:15:00
7	Preparation Time (h:min)	2011025	02:45:00
7	Preparation Time (h:min)	2011026	02:50:00
7	Preparation Time (h:min)	2011027	02:25:00
7	Preparation Time (h:min)	2011029	02:00:00
7	Preparation Time (h:min)	2011030	02:40:00
7	Preparation Time (h:min)	2011031	02:25:00
7	Preparation Time (h:min)	2011032	01:55:00
7	Preparation Time (h:min)	2011033	02:55:00
8	Isoflurane level at HS time (%)	2011009	2.25
8	Isoflurane level at HS time (%)	2011010	2
8	Isoflurane level at HS time (%)	2011011	1.5
8	Isoflurane level at HS time (%)	2011012	2.25
8	Isoflurane level at HS time (%)	2011013	2
8	Isoflurane level at HS time (%)	2011014	2
8	Isoflurane level at HS time (%)	2011015	2.25
8	Isoflurane level at HS time (%)	2011016	2.5
8	Isoflurane level at HS time (%)	2011017	2.5
8	Isoflurane level at HS time (%)	2011018	2.5
8	Isoflurane level at HS time (%)	2011019	2.5
8	Isoflurane level at HS time (%)	2011020	2.5
8	Isoflurane level at HS time (%)	2011021	2.5
8	Isoflurane level at HS time (%)	2011022	2.5
8	Isoflurane level at HS time (%)	2011023	2.5
8	Isoflurane level at HS time (%)	2011024	2.5
8	Isoflurane level at HS time (%)	2011025	2.5
8	Isoflurane level at HS time (%)	2011026	2
8	Isoflurane level at HS time (%)	2011027	2
8	Isoflurane level at HS time (%)	2011029	2
8	Isoflurane level at HS time (%)	2011030	2
8	Isoflurane level at HS time (%)	2011031	2
8	Isoflurane level at HS time (%)	2011032	2
8	Isoflurane level at HS time (%)	2011033	2.25
9	Blood Withdrawn Index (mL/m^2)	2011009	1546.37
9	Blood Withdrawn Index (mL/m^2)	2011010	1480.04
9	Blood Withdrawn Index (mL/m^2)	2011011	1384.78
9	Blood Withdrawn Index (mL/m^2)	2011012	1405.05
9	Blood Withdrawn Index (mL/m^2)	2011013	1369.15
9	Blood Withdrawn Index (mL/m^2)	2011014	1415.96
9	Blood Withdrawn Index (mL/m^2)	2011015	1378
9	Blood Withdrawn Index (mL/m^2)	2011016	1395.71
9	Blood Withdrawn Index (mL/m^2)	2011017	1374.44
9	Blood Withdrawn Index (mL/m^2)	2011018	1353.22
9	Blood Withdrawn Index (mL/m^2)	2011019	1349.42
9	Blood Withdrawn Index (mL/m^2)	2011020	1373.11
9	Blood Withdrawn Index (mL/m^2)	2011021	1332.7
9	Blood Withdrawn Index (mL/m^2)	2011022	1340.42
9	Blood Withdrawn Index (mL/m^2)	2011023	1316.88
9	Blood Withdrawn Index (mL/m^2)	2011024	1479.25
9	Blood Withdrawn Index (mL/m^2)	2011025	1401.94
9	Blood Withdrawn Index (mL/m^2)	2011026	1365.7
9	Blood Withdrawn Index (mL/m^2)	2011027	1385.27
9	Blood Withdrawn Index (mL/m^2)	2011029	1351.92
9	Blood Withdrawn Index (mL/m^2)	2011030	1286.31
9	Blood Withdrawn Index (mL/m^2)	2011031	1340.52
9	Blood Withdrawn Index (mL/m^2)	2011032	1457.47
9	Blood Withdrawn Index (mL/m^2)	2011033	1335.38
10	NaCl Infusion Index (mL/m^2)	2011009	4569.16
10	NaCl Infusion Index (mL/m^2)	2011010	4501.31
10	NaCl Infusion Index (mL/m^2)	2011011	4184.38
10	NaCl Infusion Index (mL/m^2)	2011012	4325.99
10	NaCl Infusion Index (mL/m^2)	2011013	4147.28
10	NaCl Infusion Index (mL/m^2)	2011014	4266.15
10	NaCl Infusion Index (mL/m^2)	2011015	4011.59
10	NaCl Infusion Index (mL/m^2)	2011016	4099.75
10	NaCl Infusion Index (mL/m^2)	2011017	4156.98
10	NaCl Infusion Index (mL/m^2)	2011018	3529.86
10	NaCl Infusion Index (mL/m^2)	2011019	4073.38
10	NaCl Infusion Index (mL/m^2)	2011020	3957.3
10	NaCl Infusion Index (mL/m^2)	2011021	4054.74
10	NaCl Infusion Index (mL/m^2)	2011022	4062.55
10	NaCl Infusion Index (mL/m^2)	2011023	4006
10	NaCl Infusion Index (mL/m^2)	2011024	4319.75
10	NaCl Infusion Index (mL/m^2)	2011025	4210.52
10	NaCl Infusion Index (mL/m^2)	2011026	3877.93
10	NaCl Infusion Index (mL/m^2)	2011027	3828.38
10	NaCl Infusion Index (mL/m^2)	2011029	4170.34
10	NaCl Infusion Index (mL/m^2)	2011030	4094.6
10	NaCl Infusion Index (mL/m^2)	2011031	4065.86
10	NaCl Infusion Index (mL/m^2)	2011032	3892.34
10	NaCl Infusion Index (mL/m^2)	2011033	3945.27
11	Weight (kg)	2011009	47.52
11	Weight (kg)	2011010	48
11	Weight (kg)	2011011	38.52
11	Weight (kg)	2011012	42.8
11	Weight (kg)	2011013	40
11	Weight (kg)	2011014	41.5
11	Weight (kg)	2011015	38
11	Weight (kg)	2011016	37.92
11	Weight (kg)	2011017	36.4
11	Weight (kg)	2011018	36.3
11	Weight (kg)	2011019	36
11	Weight (kg)	2011020	37.7
11	Weight (kg)	2011021	34.7
11	Weight (kg)	2011022	34.6
11	Weight (kg)	2011023	33.5
11	Weight (kg)	2011024	44.4
11	Weight (kg)	2011025	39.8
11	Weight (kg)	2011026	36.8
11	Weight (kg)	2011027	38.6
11	Weight (kg)	2011029	35.3
11	Weight (kg)	2011030	36.7
11	Weight (kg)	2011031	35.6
11	Weight (kg)	2011032	40.9
11	Weight (kg)	2011033	33.3
12	BSA (m^2)	2011009	0.957724
12	BSA (m^2)	2011010	0.964163
12	BSA (m^2)	2011011	0.83262
12	BSA (m^2)	2011012	0.893207
12	BSA (m^2)	2011013	0.853813
12	BSA (m^2)	2011014	0.875027
12	BSA (m^2)	2011015	0.82511
12	BSA (m^2)	2011016	0.823952
12	BSA (m^2)	2011017	0.801784
12	BSA (m^2)	2011018	0.800314
12	BSA (m^2)	2011019	0.795899
12	BSA (m^2)	2011020	0.820762
12	BSA (m^2)	2011021	0.776621
12	BSA (m^2)	2011022	0.775128
12	BSA (m^2)	2011023	0.758611
12	BSA (m^2)	2011024	0.915331
12	BSA (m^2)	2011025	0.850965
12	BSA (m^2)	2011026	0.807647
12	BSA (m^2)	2011027	0.833773
12	BSA (m^2)	2011029	0.785548
12	BSA (m^2)	2011030	0.806183
12	BSA (m^2)	2011031	0.789992
12	BSA (m^2)	2011032	0.866573
12	BSA (m^2)	2011033	0.755589
13	Resuscitated (Y/N)	2011009	Y
13	Resuscitated (Y/N)	2011010	Y
13	Resuscitated (Y/N)	2011011	Y
13	Resuscitated (Y/N)	2011012	Y
13	Resuscitated (Y/N)	2011013	Y
13	Resuscitated (Y/N)	2011014	N
13	Resuscitated (Y/N)	2011015	N
13	Resuscitated (Y/N)	2011016	Y
13	Resuscitated (Y/N)	2011017	Y
13	Resuscitated (Y/N)	2011018	N
13	Resuscitated (Y/N)	2011019	Y
13	Resuscitated (Y/N)	2011020	Y
13	Resuscitated (Y/N)	2011021	Y
13	Resuscitated (Y/N)	2011022	Y
13	Resuscitated (Y/N)	2011023	Y
13	Resuscitated (Y/N)	2011024	N
13	Resuscitated (Y/N)	2011025	Y
13	Resuscitated (Y/N)	2011026	Y
13	Resuscitated (Y/N)	2011027	Y
13	Resuscitated (Y/N)	2011029	Y
13	Resuscitated (Y/N)	2011030	Y
13	Resuscitated (Y/N)	2011031	Y
13	Resuscitated (Y/N)	2011032	Y
13	Resuscitated (Y/N)	2011033	Y
14	Survival from ketamine (h)	2011009	72
14	Survival from ketamine (h)	2011010	12
14	Survival from ketamine (h)	2011011	72
14	Survival from ketamine (h)	2011012	72
14	Survival from ketamine (h)	2011013	72
14	Survival from ketamine (h)	2011014	10
14	Survival from ketamine (h)	2011015	9.1
14	Survival from ketamine (h)	2011016	36
14	Survival from ketamine (h)	2011017	56
14	Survival from ketamine (h)	2011018	7.5
14	Survival from ketamine (h)	2011019	72
14	Survival from ketamine (h)	2011020	72
14	Survival from ketamine (h)	2011021	14
14	Survival from ketamine (h)	2011022	72
14	Survival from ketamine (h)	2011023	72
14	Survival from ketamine (h)	2011024	9
14	Survival from ketamine (h)	2011025	72
14	Survival from ketamine (h)	2011026	72
14	Survival from ketamine (h)	2011027	72
14	Survival from ketamine (h)	2011029	72
14	Survival from ketamine (h)	2011030	72
14	Survival from ketamine (h)	2011031	12
14	Survival from ketamine (h)	2011032	72
14	Survival from ketamine (h)	2011033	72
15	Survival from BW (h)	2011009	72
15	Survival from BW (h)	2011010	8.58
15	Survival from BW (h)	2011011	72
15	Survival from BW (h)	2011012	72
15	Survival from BW (h)	2011013	72
15	Survival from BW (h)	2011014	6.88
15	Survival from BW (h)	2011015	5.4
15	Survival from BW (h)	2011016	33
15	Survival from BW (h)	2011017	54
15	Survival from BW (h)	2011018	4.6
15	Survival from BW (h)	2011019	72
15	Survival from BW (h)	2011020	72
15	Survival from BW (h)	2011021	12
15	Survival from BW (h)	2011022	72
15	Survival from BW (h)	2011023	72
15	Survival from BW (h)	2011024	5.8
15	Survival from BW (h)	2011025	72
15	Survival from BW (h)	2011026	72
15	Survival from BW (h)	2011027	72
15	Survival from BW (h)	2011029	72
15	Survival from BW (h)	2011030	72
15	Survival from BW (h)	2011031	9.6
15	Survival from BW (h)	2011032	72
15	Survival from BW (h)	2011033	72
16	NDS-24 (%)	2011009	20
16	NDS-24 (%)	2011010
16	NDS-24 (%)	2011011	80
16	NDS-24 (%)	2011012	60
16	NDS-24 (%)	2011013	0
16	NDS-24 (%)	2011014
16	NDS-24 (%)	2011015
16	NDS-24 (%)	2011016	100
16	NDS-24 (%)	2011017	30
16	NDS-24 (%)	2011018
16	NDS-24 (%)	2011019	85
16	NDS-24 (%)	2011020	50
16	NDS-24 (%)	2011021
16	NDS-24 (%)	2011022	0
16	NDS-24 (%)	2011023	0
16	NDS-24 (%)	2011024
16	NDS-24 (%)	2011025	20
16	NDS-24 (%)	2011026	20
16	NDS-24 (%)	2011027	0
16	NDS-24 (%)	2011029	0
16	NDS-24 (%)	2011030	0
16	NDS-24 (%)	2011031
16	NDS-24 (%)	2011032	0
16	NDS-24 (%)	2011033	85
17	OPC-24 (n)	2011009	1
17	OPC-24 (n)	2011010
17	OPC-24 (n)	2011011	1
17	OPC-24 (n)	2011012	2
17	OPC-24 (n)	2011013	1
17	OPC-24 (n)	2011014
17	OPC-24 (n)	2011015
17	OPC-24 (n)	2011016	3
17	OPC-24 (n)	2011017	2
17	OPC-24 (n)	2011018
17	OPC-24 (n)	2011019	2
17	OPC-24 (n)	2011020	1
17	OPC-24 (n)	2011021
17	OPC-24 (n)	2011022	2
17	OPC-24 (n)	2011023	1
17	OPC-24 (n)	2011024
17	OPC-24 (n)	2011025	1
17	OPC-24 (n)	2011026	1
17	OPC-24 (n)	2011027	1
17	OPC-24 (n)	2011029	1
17	OPC-24 (n)	2011030	1
17	OPC-24 (n)	2011031
17	OPC-24 (n)	2011032	1
17	OPC-24 (n)	2011033	2
18	NDS-48 (%)	2011009	0
18	NDS-48 (%)	2011010
18	NDS-48 (%)	2011011	0
18	NDS-48 (%)	2011012	125
18	NDS-48 (%)	2011013	0
18	NDS-48 (%)	2011014
18	NDS-48 (%)	2011015
18	NDS-48 (%)	2011016
18	NDS-48 (%)	2011017	145
18	NDS-48 (%)	2011018
18	NDS-48 (%)	2011019	70
18	NDS-48 (%)	2011020	50
18	NDS-48 (%)	2011021
18	NDS-48 (%)	2011022	70
18	NDS-48 (%)	2011023	0
18	NDS-48 (%)	2011024
18	NDS-48 (%)	2011025	0
18	NDS-48 (%)	2011026	20
18	NDS-48 (%)	2011027	0
18	NDS-48 (%)	2011029	0
18	NDS-48 (%)	2011030	0
18	NDS-48 (%)	2011031
18	NDS-48 (%)	2011032	0
18	NDS-48 (%)	2011033	65
19	OPC-48 (n)	2011009	1
19	OPC-48 (n)	2011010
19	OPC-48 (n)	2011011	1
19	OPC-48 (n)	2011012	2
19	OPC-48 (n)	2011013	1
19	OPC-48 (n)	2011014
19	OPC-48 (n)	2011015
19	OPC-48 (n)	2011016
19	OPC-48 (n)	2011017	2
19	OPC-48 (n)	2011018
19	OPC-48 (n)	2011019	2
19	OPC-48 (n)	2011020	1
19	OPC-48 (n)	2011021
19	OPC-48 (n)	2011022	2
19	OPC-48 (n)	2011023	1
19	OPC-48 (n)	2011024
19	OPC-48 (n)	2011025	1
19	OPC-48 (n)	2011026	1
19	OPC-48 (n)	2011027	1
19	OPC-48 (n)	2011029	1
19	OPC-48 (n)	2011030	1
19	OPC-48 (n)	2011031
19	OPC-48 (n)	2011032	1
19	OPC-48 (n)	2011033	2
20	NDS-72 (%)	2011009	0
20	NDS-72 (%)	2011010
20	NDS-72 (%)	2011011	0
20	NDS-72 (%)	2011012	165
20	NDS-72 (%)	2011013	0
20	NDS-72 (%)	2011014
20	NDS-72 (%)	2011015
20	NDS-72 (%)	2011016
20	NDS-72 (%)	2011017
20	NDS-72 (%)	2011018
20	NDS-72 (%)	2011019	110
20	NDS-72 (%)	2011020	50
20	NDS-72 (%)	2011021
20	NDS-72 (%)	2011022	70
20	NDS-72 (%)	2011023	0
20	NDS-72 (%)	2011024
20	NDS-72 (%)	2011025	0
20	NDS-72 (%)	2011026	20
20	NDS-72 (%)	2011027	0
20	NDS-72 (%)	2011029	0
20	NDS-72 (%)	2011030	0
20	NDS-72 (%)	2011031
20	NDS-72 (%)	2011032	0
20	NDS-72 (%)	2011033	65
21	OPC-72 (n)	2011009	1
21	OPC-72 (n)	2011010
21	OPC-72 (n)	2011011	1
21	OPC-72 (n)	2011012	2
21	OPC-72 (n)	2011013	1
21	OPC-72 (n)	2011014
21	OPC-72 (n)	2011015
21	OPC-72 (n)	2011016
21	OPC-72 (n)	2011017
21	OPC-72 (n)	2011018
21	OPC-72 (n)	2011019	3
21	OPC-72 (n)	2011020	1
21	OPC-72 (n)	2011021
21	OPC-72 (n)	2011022	2
21	OPC-72 (n)	2011023	1
21	OPC-72 (n)	2011024
21	OPC-72 (n)	2011025	1
21	OPC-72 (n)	2011026	1
21	OPC-72 (n)	2011027	1
21	OPC-72 (n)	2011029	1
21	OPC-72 (n)	2011030	1
21	OPC-72 (n)	2011031
21	OPC-72 (n)	2011032	1
21	OPC-72 (n)	2011033	2
23	Temperature, pulmonary artery catheter (°C)	2011009		38.5	38.5	38.5	38.6	38.6	38.7	38.7	38.8	38.9	39	39.1	38.95	37.9	37.7	37.8	37.8	37.9	37.7	37.8	37.9	37.9	37.8
23	Temperature, pulmonary artery catheter (°C)	2011010		38.3	38.3	38.3	38.4	38.3	38.4	38.4	38.2	38.1	38.1	38.2	38.15	37.4	37.3	37.1	37.2	37.1	37.1	37.1	37.1	37.1	37
23	Temperature, pulmonary artery catheter (°C)	2011011		38.4	38.4	38.4	38.4	38.5	38.6	38.7	38.7	38.9	38.9	39	38.875	38.3	38.3	38.3	38.6	38.7	38.8	38.8	38.9	38.9	38.9
23	Temperature, pulmonary artery catheter (°C)	2011012		38.5	38.5	38.5	38.511	38.5	38.6	38.8	38.7	38.9	39	39.1	38.925	37.8	37.8	37.5	37.6	37.4	37.4	37.3	37.3	37.1	37
23	Temperature, pulmonary artery catheter (°C)	2011013		37.9	38.1	38.1	38.2	38.3	38.4	38.5	38.4	38.5	38.6	38.7	38.55	37.9	37.8	37.7	37.8	37.8	38	37.9	38	38	38
23	Temperature, pulmonary artery catheter (°C)	2011014		38.4	38.4	38.5	38.7	38.8	38.9	39	39.2	39.4	39.6	39.7	39.475	39	39.2	39.4	39.5	39.7	39.9	39.9	40.2
23	Temperature, pulmonary artery catheter (°C)	2011015		38.2	38.3	38.4	38.6	38.7	38.7	38.7	38.8	38.8	39.1	39.2	38.975	37.9	37.9	37.5	37.9	37.8	37.8	37.6
23	Temperature, pulmonary artery catheter (°C)	2011016		37.6	37.7	37.8	37.9	37.9	38	38.1	38.3	38.4	38.5	38.7	38.475	37.9	37.9	37.9	38.1	38.3	38.4	38.5	38.7	38.8	39
23	Temperature, pulmonary artery catheter (°C)	2011017		38.4	38.3	38.4	38.4	38.5	38.6	38.7	38.8	38.9	39.1	39.2	39	38.6	38.8	38.9	38.9	39	39.2	39.3	39.4	39.4	39.5
23	Temperature, pulmonary artery catheter (°C)	2011018		37.9	38	38.1	38.2	38.3	38.2	38.4	38.4	38.5	38.5	38.6	38.5	37.4	37.3	37.3	37.5	37.7
23	Temperature, pulmonary artery catheter (°C)	2011019		38.2	38.2	38.3	38.3	38.4	38.4	38.5	38.6	38.7	38.7	38.3	38.575	37.7	37.6	37.4	37.4	37.3	37.2	37.1	37.1	37	36.9
23	Temperature, pulmonary artery catheter (°C)	2011020		37.6	37.5	37.5	37.7	37.7	37.8	37.9	38.1	38.2	38.4	38.5	38.3	37.8	37.9	38	38.2	38.4	38.5	38.7	38.9	38.9	39.2
23	Temperature, pulmonary artery catheter (°C)	2011021		38	38.1	38.2	38.3	38.3	38.4	38.5	38.6	38.7	38.8	38.8	38.725	38.1	38.1	37.9	38.1	38.2	38.2	38.2	38.3	38.2	38.2
23	Temperature, pulmonary artery catheter (°C)	2011022		37.6	37.7	37.8	37.9	37.9	38	38.1	38.2	38.4	38.5	38.6	38.425	38.1	38.1	38.1	38.3	38.5	38.6	38.8	39	39.2	39.5
23	Temperature, pulmonary artery catheter (°C)	2011023		37.5	37.7	37.7	37.8	37.9	38	38	38.2	38.3	38.5	38.6	38.4	37.8	37.9	38	38.2	38.4	38.5	38.8	38.9	39	39.2
23	Temperature, pulmonary artery catheter (°C)	2011024		37.4	37.4	37.5	37.6	37.6	37.8	37.8	38	38.2	38.5	38.6	38.325	37.7	37.8	37.9	38.2	38.3	38.5	38.7
23	Temperature, pulmonary artery catheter (°C)	2011025		37.6	37.9	37.9	38	38	38.1	38.2	38.4	38.5	38.7	38..9	38.5333	38.3	38.4	38.6	38.7	38.9	39	39.1	39.2	39.2	39.2
23	Temperature, pulmonary artery catheter (°C)	2011026		37.5	37.6	37.6	37.7	37.8	37.9	38	38.1	38.2	38.4	38.7	38.35	38	38.1	38.1	38.2	38.3	38.3	38.3	38.2	38	37.9
23	Temperature, pulmonary artery catheter (°C)	2011027		37.5	37.5	37.6	37.6	37.6	37.7	37.7	37.7	37.7	37.8	37.8	37.75	37.2	36.8	36.5	36.6	36.6	36.6	36.6	36.6	36.5	36.5
23	Temperature, pulmonary artery catheter (°C)	2011029		38.3	38.3	38.4	38.4	38.4	38.5	38.6	38.4	38.5	38.6	38.6	38.525	37.4	37.2	37	36.9	36.9	36.9	36.7	36.7	36.3	36.3
23	Temperature, pulmonary artery catheter (°C)	2011030		38.3	38.3	38.3	38.4	38.3	38.4	38.5	38.3	38.2	38.3	38.1	38.225	36.9	36.7	36.4	36.3	36.1	36	35.9	35.8	35.8	35.7
23	Temperature, pulmonary artery catheter (°C)	2011031		38	38	38	37.9	38	38.1	38.1	37.8	37.8	37.7	37.8	37.775	36.6	36.3	35.9	35.8	35.6	35.4	35.2	35	34.6	34.6
23	Temperature, pulmonary artery catheter (°C)	2011032		38.3	38.2	38.3	38.2	38.3	38.3	38.4	38.5	38.7	38.9	38.9	38.75	38	37.9	37.8	37.9	37.9	37.9	37.9	37.8	37.7	37.5
23	Temperature, pulmonary artery catheter (°C)	2011033		38.5	38.6	38.6	38.6	38.8	38.9	38.9	39.1	39.3	39.4	39.4	39.3	38.7	38.4	38.3	38.5	38.5	38.5	38.5	38.5	38.4	38.5
24	HR (min-1)	2011009		109.9	116.4	125.1	135.4	153.6	171.1	188.7	202.5	206.9	209.7	211.3	207.6	179.2	159.4	151.6	143	137	138.5	136.7	134.1	128.5	126.5
24	HR (min-1)	2011010		99	94.6	95.6	106.5	116.1	131	160.4	165.8	156.7	174.7	186.3	170.875	132.5	136	127.8	125.5	125.5	119.8	123.2	122.5	114.9	113.2
24	HR (min-1)	2011011		101.8	108.1	114.7	122	128.3	141.2	150.1	168.7	188.7	192.6	213.3	190.825	192.3	190.5	183.3	175.7	166.5	159.6	155.5	152.8	140.8	132.9
24	HR (min-1)	2011012		99	103.6			137.3	142.2	180.6	202.1	181.1	215	216.9	203.775	170.3	150.1	149.9	153.9	177.2	145	124.7	130.3	139.8	114.1
24	HR (min-1)	2011013		85.4	82.9	81.8	82.9	86.5	93.8	104.2	110.4	111.2	116.1	119.9	114.4	99.5	94.6	95.8	93.5	92.5	97.3	109.3	103.8	123.3	114.8
24	HR (min-1)	2011014		97.6	99.1	99	99.6	104.7	123.8	128.6	131.1	130.6	134.4	131.4	131.875	117.8	124.3	115.7	133.5	124.2	115.9	137.3	136.5
24	HR (min-1)	2011015		83.3	91.5	95.2	91.7	83.3	120.6	169.4	141.8	126.9	133.5	136.4	134.65	99.4	90.3	85.3	76.3	63.4	72.7	83.6
24	HR (min-1)	2011016		78.5	79.3	79.4	81.7	89.9	102.8	126.2	124.4	147.4	149.9	152.9	143.65	121.1	115.3	112.5	112.2	118.5	122.3	128.4	137.2	132.2	122.2
24	HR (min-1)	2011017		107.8	108.1	107.9	109.8	120.6	144.4	188.4	192.7	200.1	206.6	213.8	203.3	168	153.4	147.6	146.7	141.2	142.2	159.5	186.6	193.9	162.6
24	HR (min-1)	2011018		85.9	89.1	90.2	105.4	101.1	99.6	166.2	135.7	139.6	161	165.9	150.55	130.1	135.4	122.1	121.6	148.7
24	HR (min-1)	2011019		132.1	100.1	103.3	111.2	116.6	127.2	145.6	156.3	162.7	167.4	172	164.6	121.8	115.5	110.6	108.4	99.6	106.3	104.2	102	100.8	97.9
24	HR (min-1)	2011020		86.2	86.9	82	84.9	84.5	108.6	119.8	126.7	141	147.1	152.6	141.85	115	107.8	105.8	101.2	102.9	104.3	103.1	103.3	106.5	109
24	HR (min-1)	2011021		82.7	83.2	83.2	87.9	93.7	104.1	116.5	126.2	130.3	134	130.9	130.35	116.9	113	109.1	109.1	95.6	113.7	115.2	125.5	114	122.3
24	HR (min-1)	2011022		99.9	108.6	113.5	122	136	155.4	175.3	193.3	200.8		212.4	202.167	145.8	131.8	122.2	123.4	123.7	123.6	126.4	133.6	126.2	128.5
24	HR (min-1)	2011023		97.9	100.2	103.2	107.9	113.8	128.6	145.7	147.4	153.6	148.7	158.8	152.125	120.8	118.5	118.5	120.2	121.1	124.2	124.5	126.5	122.8	124.4
24	HR (min-1)	2011024		135.2			168.1	182.5	194.9	200.3	212.1	214.8	214.7	210	212.9	166.6	149.7	139.1	137	139.2	138
24	HR (min-1)	2011025		85.2	82.5	87.7	99.9	108.7	138.6	165.3	177.1	183.9	197.6	205.4	191	149.4	128.9	121.9	121.5	123	121	121.9	120.9	114.3	127.8
24	HR (min-1)	2011026		91		102.2	116.2	135.9	154	176.8	204.2	204.7	221.4	224.9	213.8	173.3	152.6			128.5	128.8	126.9	125.8	110.4	101.4
24	HR (min-1)	2011027		77.1	81	91.7	96.6	106.3	114.1	131.6	150.3	157.2	165.8	164.7	159.5	133.9	126.5	119.6	112.1	98.4	94.8	94.2	91.5	85.6	92.5
24	HR (min-1)	2011029		97.3	85.6	84.4	90.3	104.3	117.1	145	145.2	152.7	154.9	155.5	152.075	117.2	119.3	115.6	107	103.4	103.5	103.4	101.2	107.2	103.9
24	HR (min-1)	2011030		83.2	85.4	83.9	86.2	93.6	111.4	133.5	144	154.5	162.3	161	155.45	124.2	115.1	113.7	117.3	117.1	118.1	101	121	147.9	134.4
24	HR (min-1)	2011031		106.2	107.7	112	125.8	142.5	161.6	176.3	196.2	199	196.4	192.9	196.125	144.4	134.1	144.4	135.7	126.7	132.1	117.9	113.4	107.3	106.5
24	HR (min-1)	2011032		75.3	77.6	75.6	83.7	91.8	102.1	174.1	201.6	213.5	224.3	230.6	217.5	163.4	146	125.8	141	136.1	139.5	130.2	141.3	162.1	154.1
24	HR (min-1)	2011033		85	87.1	92.2	98.2		110.5	118	121.7	122	120.2	120.4	121.075	104	96.4	93.6	94.6	92	91	106.7	101.4	98.7	94.3
25	LV, systolic-end-exp (mm Hg)	2011009		86.6	78.7	74.7	85.6	67.1	69.8	86.3	105	111.1	108.4	102.6	106.775	82	82.8	75.6	68.6	67.9	68.9	69.2	68.6	86.6	77.6
25	LV, systolic-end-exp (mm Hg)	2011010		76	59.9	50	47.3	46.5	45.4	41.8	53.5	55	59.6	58.9	56.75	61.9	65.3	67	61.9	60.9	59.1	60.8	55.1	58.8	61.1
25	LV, systolic-end-exp (mm Hg)	2011011		80.5	70.3	68.8	67.1	62.4	56.2	57.9	67.5	70.5	85.2	84.7	76.975	80.5	73.5	72.3	70.9	70.3	69.1	69.4	69.6	75.6	77.6
25	LV, systolic-end-exp (mm Hg)	2011012		63	59.6			47.1	43.9	67.2	66	55.8	69.8	71.8	65.85	59.6	64.9	59.6	52.9	64.3	61.3	56.2	51.8	63.9	66.8
25	LV, systolic-end-exp (mm Hg)	2011013		73.2	63.3	56.5	49.5	46.5	43.4	38.8	54.1	58.6	57.4	60.3	57.6	60.3	58.2	61.3	60.6	59.4	57.9	70.2	62.3	76.2	80.2
25	LV, systolic-end-exp (mm Hg)	2011014		71.3	67.6	63.6	58.9	52.6	49.2	39.5	53.8	54.7	58.2	60.9	56.9	66.5	68.6	67.9	68.9	69.2	63.8	64.7	61.5
25	LV, systolic-end-exp (mm Hg)	2011015		77.5	73.6	63.8	53.4	34.9	25	25	29.1	32.4	33.8	33.6	32.225	47.2	47.4	41.3	40.7	41.9	37.3	35.6
25	LV, systolic-end-exp (mm Hg)	2011016		68.2	60.9	57.4	53.8	51.5	44	37	43.5	57.9	56.2	53.5	52.775	57.6	58.2	58	57.5	57.2	58.2	57.4	55	67.4	48.1
25	LV, systolic-end-exp (mm Hg)	2011017		70	67.3	62.3	58.6	54.7	50.9	46.8	60.3	61.9	63.6	64.9	62.675	69.8	68.3	70.1	70.9	66.3	69.8	75.3	79.1	94.5	92
25	LV, systolic-end-exp (mm Hg)	2011018		58.9	52.4	45.5	36.4	27.4	13.8	28.4	21.4	29.3	34.1	30	28.7	27.9	34.1	42.4	40.5	29.2
25	LV, systolic-end-exp (mm Hg)	2011019		100.4	91.4	88.4	86.2	68.7	57	46.8	54.5	59.1	62	58.6	58.55	72.6	71.9	71.6	72.3	75.3	70.6	70.6	70.9	72.3	82.1
25	LV, systolic-end-exp (mm Hg)	2011020		70.2	71.3	61.6	52.5	44.9	39.3	30.1	38.9	44.5	46.9	49.1	44.85	60.6	61.6	62.8	60.9	61.6	61.8	60.9	60.3	64.7	66.8
25	LV, systolic-end-exp (mm Hg)	2011021		69.2	65.6	61.5	58.5	54.4	48.9	41.4	50.7	54.4	56.5	54.4	54	66.5	66.2	64.7	65	64.2	69.7	70.5	71.9	71.9	79.9
25	LV, systolic-end-exp (mm Hg)	2011022		68.3	65.3	62.3	57.4	56.2	54.5	45	57.9	57.8		56.2	57.3	59.7	58.9	57.6	57.1	56.6	55.5	57.9	63	65.2	69.5
25	LV, systolic-end-exp (mm Hg)	2011023		58	55.7	51.5	48.9	47.9	46.1	39.9	47.4	49.7	44	47.4	47.125	51.5	54.5	54.2	55.5	56.2	55.8	56.5	56.7	61.7	64.1
25	LV, systolic-end-exp (mm Hg)	2011024		87			62.6	55.9	48.7	41.9	57.9	53.5	49.7	47.4	52.125	58.4	67.6	58.7	58.9	68.4	94.5
25	LV, systolic-end-exp (mm Hg)	2011025		72.6	62.9	61.8	62.1	62.9	57.2	52.1	59.9	59.9	67.5	71.3	64.65	77.1	71.6	70.9	69.8	71.3	69.2	69.6	68.2	73.2	86.6
25	LV, systolic-end-exp (mm Hg)	2011026		69.2		64.7	56	51.9	50.1	45.4	61.8	123.5	122.9	122.4	107.65	72.3	67.9			65	65	64.1	64.7	70.6	74.7
25	LV, systolic-end-exp (mm Hg)	2011027		75	62.6	57.6	57.9	57.9	53.4	58.2	77.5	80.2	92.1	88	84.45	60	65.2	66.8	66.2	62.2	61	66.2	64.5	76.2	79.6
25	LV, systolic-end-exp (mm Hg)	2011029		82.8	65.3	61.5	56.7	48.5	46.2	47.1	72.9	77.9	74.3	73.6	74.675	68.9	76.8	85.1	84.7	77.9	76.3	73.9	71.3	90.2	85.3
25	LV, systolic-end-exp (mm Hg)	2011030		72.9	69.1	60.5	53.1	50.6	50.6	49.7	67.9	72.6	73.3	73.6	71.85	80.2	80.5	81.3	79.8	73.3	71.6	49.3	67.4	87.4	90.5
25	LV, systolic-end-exp (mm Hg)	2011031		79.4	70.3	66.5	61.8	54.5	47.6	41.8	62.1	63.8	62.9	61.2	62.5	66.8	69.9	74.6	69.9	65.3	67.6	61.7	59.2	63.7	69.7
25	LV, systolic-end-exp (mm Hg)	2011032		80.5	70.9	65.9	70.6	66	63.8	61.5	75.6	71.9	72.6	73.7	73.45	81.7	77.1	76.3	75.6	77.1	73.6	72.6	79.6	85.6	91.3
25	LV, systolic-end-exp (mm Hg)	2011033		68.9	65.6	63.5	59.3		50.4	43.7	56.7	57.2	56	55.5	56.35	59.2	60	60	60.5	52.7	51.4	63.8	59.2	65	66.2
26	LV, diastolic-end-exp (mm Hg)	2011009		6.7	4.3	3.2	3.2	1.7	1.3	1.1	2.9	2	2.2	1.5	2.15	4.7	4.8	4.7	5.2	5.7	6.7	7.8	7.3	11.8	15.1
26	LV, diastolic-end-exp (mm Hg)	2011010		6.4	3.8	2.6	1.5	0.5	0.1	-1.4	-0.9	0.9	0.1	0.1	0.05	3.1	3.4	3.4	2.4	3.4	4.4	3.8	3.8	11.2	14.3
26	LV, diastolic-end-exp (mm Hg)	2011011		9.1	7.1	6.2	5.6	4.4	4.1	2.4	4	4.4	0.2	2.6	2.8	6.8	5.7	6.7	6.7	7.7	6.7	7.4	6.7	10.8	15.1
26	LV, diastolic-end-exp (mm Hg)	2011012		-1	-2.2			-5.5	-6	-7.3	-6.5	-5.5	-5.4	-5.8	-5.8	-2.6	-0.3	0.1	-1.2	-0.9	-0.6	-0.9	-1.1	1.1	8.2
26	LV, diastolic-end-exp (mm Hg)	2011013		3.5	0.5	-1.1	-3.3	-4.1	-4.8	-5.6	-5.6	-3.7	-4.3	-4.3	-4.475	-1.2	-1	-0.1	-0.3	-0.3	-0.5	2.1	1.1	3.2	8.3
26	LV, diastolic-end-exp (mm Hg)	2011014		6.2	3.9	3.2	1.9	0.9	-0.1	-1.3	0.4	0.4	0.7	5.3	1.7	10.6	9.7	12.4	9.6	10.4	10.8	12.3	12.9
26	LV, diastolic-end-exp (mm Hg)	2011015		13.7	10.4	6.7	5.5	3.7	1.7	1	4.5	3.5	3	2.9	3.475	8.7	9.5	13.2	12.2	11.6	11.2	11.1
26	LV, diastolic-end-exp (mm Hg)	2011016		8.5	6.2	4.6	1.8	0.9	-0.7	-2.4	-1.3	-0.4	-0.6	-0.6	-0.725	5.9	7.5	8.2	6.8	6.1	6.9	7.8	5.1	12.7	13.3
26	LV, diastolic-end-exp (mm Hg)	2011017		5	1.7	-0.5	-2.1	-3.2	-4.4	-5.8	-7.3	-4.3	-4.3	-4.2	-5.025	-0.4	1.1	3.2	2.2	2	2.8	1.1	0	4.2	9.4
26	LV, diastolic-end-exp (mm Hg)	2011018		0.2	-2.2	-4	-5.1	-5.9	-6.6	-8.2	-3.7	0.8	5.8	0.6	0.875	3.8	4.7	4.6	3.8	4.4
26	LV, diastolic-end-exp (mm Hg)	2011019		17.6	14.7	10.5	8.3	6.2	4.2	3.5	3.5	3.5	2	-0.4	2.15	5.4	6.3	7.4	7.1	11.3	6.8	8.1	10	12.2	15.9
26	LV, diastolic-end-exp (mm Hg)	2011020		6.1	4.1	1.7	0	-0.6	-1.5	-3.2	-2.3	-1.3	-1.5	-1.6	-1.675	3.6	3.3	4.8	3.4	4.7	5.2	6.3	7.3	11.7	13.7
26	LV, diastolic-end-exp (mm Hg)	2011021		10.1	7.2	5.8	3.9	2.2	0.6	-0.6	0.9	0.7	1	1.4	1	6	7.4	9.3	8.4	9.4	9.7	11.6	11.5	15.5	18.6
26	LV, diastolic-end-exp (mm Hg)	2011022		2.2	0.6	-0.8	-2.3	-3.1	-3.6	-5.4	-4	-4		-3.6	-3.86667	0.6	1.6	1.8	1.1	1	1.7	3.1	1.6	9.7	11
26	LV, diastolic-end-exp (mm Hg)	2011023		6.7	4.1	2.4	1.3	0.3	-0.2	-1.7	-0.9	-0.5	-0.2	-0.1	-0.425	4.4	5.6	5.9	5.5	5.6	6.4	5.4	6.1	10.3	11.3
26	LV, diastolic-end-exp (mm Hg)	2011024		11.7			7.8	7.2	7.5	6.9	7.3	7.1	6.1	6.2	6.675	9	10.3	11.1	11.3	18.5	47.6
26	LV, diastolic-end-exp (mm Hg)	2011025		10.8	6.8	5.9	5	3.1	1.8	0.9	2.4	1.1	1.3	1.3	1.525	5.3	7.4	7.1	7	7.7	8.1	8.7	10.4	18.5	23.8
26	LV, diastolic-end-exp (mm Hg)	2011026		10.4		7.9	5.5	4.5	4.2	2.7	3.8	0.6	4.7	5.9	3.75	7.4	7.4			9.4	10.3	10.6	10.6	16.2	18.2
26	LV, diastolic-end-exp (mm Hg)	2011027		15.1	9.7	7.9	7.1	5.9	4.3	5.4	3.8	4.9	5.5	4.8	4.75	6.2	7.4	9.1	13.2	11.3	11.3	16.3	17.1	22.9	24.1
26	LV, diastolic-end-exp (mm Hg)	2011029		13.2	10	9.1	7.8	6.5	5.7	5.1	7.1	6.4	6.7	6.4	6.65	10.4	11	12.5	11.3	11.8	11.8	12.8	12.1	16.1	21.1
26	LV, diastolic-end-exp (mm Hg)	2011030		15.1	11.5	10.3	8.6	8.3	6.7	5.5	6.8	6.7	6.7	7.4	6.9	11.7	12.5	13.6	13.2	12.4	12.1	11.1	12.6	15.5	18.7
26	LV, diastolic-end-exp (mm Hg)	2011031		12.1	9.1	8.2	7.4	5.5	4.9	4.4	6.2	5	4.4	4.7	5.075	8.2	8.7	8.1	8.7	9.1	9.7	9.8	10.5	15.5	18.5
26	LV, diastolic-end-exp (mm Hg)	2011032		15.5	11.4	10.3	10.4	8.7	8.2	5	5.3	4	4.4	5	4.675	8.3	9.5	11.4	10.4	10.6	10.1	10.4	15	16.1	20.2
26	LV, diastolic-end-exp (mm Hg)	2011033		13.1	10	8.8	7.6		5.8	5.5	7.1	6.6	6.6	6.6	6.725	9.5	11.1	12.8	12.1	11.5	13.6	12.6	12.8	18.6	20.3
27	LV dP/dt max	2011009		1354.6	1238.5	1216.7	1217.5	1221.1	1211.3	1226.5	1569.4	1600.3	1534.2	1546.9	1562.7	1277	1270.5	1186.6	1065.9	1105	1109.8	1106.5	1106.4	1463.4	1233.8
27	LV dP/dt max	2011010		897.8	772.7	632	652.3	708.2	855.1	1064.3	1351.4	1322.1	1596.8	1677.5	1486.95	1328	1522.7	1322.3	1378.9	1049.6	910.3	1028.1	898.9	785	773.6
27	LV dP/dt max	2011011		968.3	863.4	839	812.3	771.8	694.8	647.6	1201.1	1248.6	1688.9	1986.2	1531.2	2376.9	1837.9	1610.8	1506.3	1305.8	1208.1	1140.7	1131.2	1012.9	943.9
27	LV dP/dt max	2011012		855	910.3			918.4	891.8	1291.8	1315.2	1108.7	1489.1	1423.9	1334.22	1538.7	1971.3	1461	1252.3	1679.6	1800.6	1510	1217.2	1623.6	1478.3
27	LV dP/dt max	2011013		953.9	873.6	774	681.3	652.4	632.2	631.8	847.8	880	925.8	990.3	910.975	1060	1024.6	1035.7	1074.5	1005.2	1019.2	1300.3	1127	1717.5	1578.4
27	LV dP/dt max	2011014		1005.7	973	856.3	841.4	758.1	774.1	763.3	1002.5	985.6	1145.3	1059.8	1048.3	981.4	1140.3	1079.2	1167	1065.6	917.9	811.9	756.7
27	LV dP/dt max	2011015		662.9	632.4	530.4	447.8	336	393	629.6	587.7	516	533.4	579.3	554.1	528.3	398	354.2	473	455.4	412.7	327.7
27	LV dP/dt max	2011016		770	689.7	646.4	610.4	582.6	530.5	534.8	621.3	929.4	939.4	947.4	859.375	905.2	884.8	862.1	828.9	810.5	821.6	915.8	972.8	998.2	647.8
27	LV dP/dt max	2011017		911.3	886.1	811.9	760.6	740.3	835.8	1050.8	1325.2	1434.8	1509.1	1552.9	1455.5	1428.6	1264.3	1261.7	1243.4	1212.6	1294	1765.3	2314.9	3323.2	2511.2
27	LV dP/dt max	2011018		841.8	710.6	670.8	875.4	708.4	350.3	695.7	428.5	516.4	620.5	635.1	550.125	451.7	614.3	837.5	871.1	578.3
27	LV dP/dt max	2011019		1315	1190.9	1163.7	1180.6	729.1	986.8	895.5	1102.3	1195.3	1284.4	1278.6	1215.15	1545.5	1337	1322.6	1312.8	1313.8	1301.2	1252.4	1204.4	1140.7	1185.1
27	LV dP/dt max	2011020		1140.9	1141.6	1017.7	837.4	734.4	679.8	635.1	744.4	853.6	915.1	995.8	877.225	1096.9	1081.9	1067.3	982.5	943.4	913.2	846.9	827.9	769.8	752.2
27	LV dP/dt max	2011021		610.6	606.7	582.6	507.5	536.9	584.8	554.5	721.4	801.2	838.8	767.8	782.3	924.9	919.3	865.4	840.5	715.1	965.3	887.9	1010.9	814.8	976.3
27	LV dP/dt max	2011022		854.6	891.3	918.5	899.1	989.2	1138.5	1042	1564.1	1647.3		1696.7	1636.03	1371.8	1183.2	1026.4	940.3	876.4	877	940.5	1198.4	1074.2	1214.8
27	LV dP/dt max	2011023		608.5	613.5	608.5	601.3	604.6	636.7	706.3	798.8	833	728.6	793.1	788.375	627.6	636.2	630.9	632.1	651	652	680.9	692.8	666.3	696.1
27	LV dP/dt max	2011024		1383.7			1524.1	1532.3	1381.2	1191.7	1652	1573.1	1550.5	1506	1570.4	1244.1	1282.9	1042.9	978.3	1027.2	987.7
27	LV dP/dt max	2011025		931.4	765.6	775.3	872.8	1653.9	1201.2	1277.2	1432.7	1510.9	1518.1	1514.9	1494.15	2014.1	1506.6	1301	1347.8	1157.4	1137.6	1127.2	1055.5	948.5	1365.2
27	LV dP/dt max	2011026		614.4		651.3	619.6	689.8	831.8	989.1	1521	1837.4	2271.1	2048.9	1919.6	1731.7	1246.9			717.1	687.8	669	675.2	665.4	641.9
27	LV dP/dt max	2011027		712.7	638.5	634.9	665.1	709.1	714.5	795.5	929.3	813.5	1184	1178.8	1026.4	873.3	960.6	938.5	784.8	754.4	705	708	672.9	660	856.3
27	LV dP/dt max	2011029		1275.7	821.5	696.2	648.2	608.6	613.7	661.4	1141.7	1288.8	1261.2	1262.2	1238.47	1025.8	1209.3	1381.6	1185.7	1005.4	980.4	966.1	910.8	1155	947.4
27	LV dP/dt max	2011030		643.1	608.8	512.8	476.8	495.7	607.6	755	1167.8	1314.6	1510.5	1539.9	1383.2	1587.3	1550.9	1553.9	1502.8	1256.5	1189.9	644.7	1507.6	2548.2	2230.5
27	LV dP/dt max	2011031		797.6	774.9	793.7	834.6	825.1	785.9	720	1180.2	1231.6	1198.7	1160.1	1192.65	1060.4	1071.2	1276.6	972.9	784.2	911.1	672.9	633.2	606.8	629.8
27	LV dP/dt max	2011032		1025.1	978.3	1233	946.2	1232.7	1385.6	1723.3	2638.6	3032.4	3179.6	3281	3032.9	3027.7	2463	2116.2	2014.7	1969.7	1696.3	1711.7	2039.7	2339	2392.5
27	LV dP/dt max	2011033		649.8	657.6	676.4	803.9		742.7	737.9	969.6	965.2	960	987.5	970.575	902	873.9	856.3	842.7	685.8	646.1	1179.6	859.5	830.5	756
28	LV dP/dt min	2011009		-1664.9	-1438.4	-1279.8	-1127.1	-1012.3	-1086.9	-1393.1	-1780.8	-1864.7	-1770.6	-1756.4	-1793.12	-1219.7	-1256.4	-1132.8	-1002	-997.1	-1010	-1005	-976.9	-1504.2	-1130.3
28	LV dP/dt min	2011010		-1613.9	-1095.5	-822.3	-801.7	-817.7	-829.5	-863.6	-1247.5	-1258	-1438.4	-1471.2	-1353.78	-1282.3	-1410.2	-1373.2	-1226.1	-1112.7	-994.5	-993.5	-821.1	-865.8	-852.9
28	LV dP/dt min	2011011		-1288.6	-1096.1	-1108.7	-1135.3	-1097.3	-1018.4	-943.7	-1389	-1479.9	-1865	-1858.9	-1648.2	-1576.5	-1347.2	-1292.4	-1316	-1337.9	-1313.7	-1290.5	-1281.1	-1226.1	-1144.6
28	LV dP/dt min	2011012		-1169	-1084.9			-886.5	-806.9	-2169.3	-1686.9	-1212	-1538.2	-1477.9	-1478.75	-1321.8	-1436.7	-1148	-1014.1	-1325.1	-1165.7	-870.4	-799.6	-1132.7	-1053
28	LV dP/dt min	2011013		-1405.7	-1176.8	-981.6	-878.7	-811.5	-727.1	-653.5	-1109.9	-1203.6	-1206.3	-1270.5	-1197.58	-1075.3	-961.3	-1027.1	-1073.5	-1043.1	-910.2	-1323.9	-994	-1430	-1516.3
28	LV dP/dt min	2011014		-1165.4	-1081.4	-1074.6	-1035.3	-961.4	-918	-659.8	-1056.8	-1100.3	-1216.2	-1260.2	-1158.38	-1087.2	-1189.2	-1148.6	-1171.3	-1178.7	-1089.3	-1034.6	-911.2
28	LV dP/dt min	2011015		-1262.5	-1198.3	-960.6	-723.4	-406.5	-260.8	-288.6	-266.4	-369.6	-443.7	-438.5	-379.55	-431.7	-444.6	-329	-296.8	-373	-284.5	-218.3
28	LV dP/dt min	2011016		-1479.9	-1310.1	-1216.5	-1082.7	-1023	-832.6	-691.6	-910.5	-1427.4	-1404	-1340	-1270.47	-1228.8	-1223.6	-1184.5	-1189.4	-1090.5	-1243	-1135.8	-1073.4	-1463.8	-615.4
28	LV dP/dt min	2011017		-1360.8	-1256.9	-1128.9	-1044.6	-1021.6	-1031.9	-978.3	-1506	-1608.7	-1682.7	-1755.5	-1638.22	-1559	-1415.9	-1434.8	-1492.3	-1324.9	-1434.3	-1754.7	-1906.5	-2317.7	-2452.9
28	LV dP/dt min	2011018		-1028.3	-891.4	-756.3	-595.7	-428.8	-218.2	-469.6	-263.3	-357.3	-397	-415	-358.15	-193	-275.5	-458.6	-455	-298.1
28	LV dP/dt min	2011019		-2013	-1784.3	-1737.6	-1750.8	-1215.9	-867.9	-611	-900.1	-1045.5	-1210.7	-1244.1	-1100.1	-1360.6	-1279.8	-1032.1	-1020.4	-986.4	-947.4	-883.3	-906.1	-904.2	-1098.7
28	LV dP/dt min	2011020		-1371.4	-1423.2	-1182.2	-867.6	-670	-581.5	-402.2	-604.9	-760.8	-837.5	-922.5	-781.425	-1079.5	-1051.8	-1133.7	-1062.9	-1035.8	-1032	-1005.5	-1010.5	-1066.4	-1029.2
28	LV dP/dt min	2011021		-1178.1	-1140	-992.3	-932.5	-898.8	-826	-684.7	-914.6	-1055.3	-1130.1	-1084	-1046	-1216.7	-1094.7	-1006.3	-1046.4	-981.6	-1169.2	-1193.3	-1193.6	-1044.9	-1289.4
28	LV dP/dt min	2011022		-1392.8	-1354.8	-1290.9	-1209.6	-1249	-1287.5	-1021.5	-1485.1	-1498.2		-1437.7	-1473.67	-1310.5	-1210.5	-1122.4	-1143.5	-1116.7	-1063.5	-1112.7	-1400.4	-1286	-1432.2
28	LV dP/dt min	2011023		-917.2	-867.8	-756.2	-724.4	-723.5	-734	-663.4	-863.3	-937.5	-770.5	-866.8	-859.525	-790.8	-851.5	-832.2	-878	-907.9	-890.3	-908	-913.1	-945.3	-982.9
28	LV dP/dt min	2011024		-2141.6			-1511.1	-1299.1	-1165.1	-918.5	-1594.8	-1472.8	-1310.4	-1176.3	-1388.58	-1300.3	-1659.2	-1204.8	-1252.1	-1322.9	-1226.8
28	LV dP/dt min	2011025		-1351.7	-1075.8	-1030.3	-1159.5	-1156.5	-1015.3	-941.1	-1379.5	-1215.2	-1636.2	-1777.8	-1502.17	-1636.6	-1354.6	-1326.7	-1338.2	-1357.8	-1269	-1258.2	-1151.9	-1199.8	-1551.5
28	LV dP/dt min	2011026		-1105.2		-1028	-821	-731.2	-681.4	-610.1	-954.7	-3164	-3096.7	-2791.8	-2501.8	-1171.4	-1082.5			-948.9	-915.3	-872.6	-866.5	-961.9	-1005.6
28	LV dP/dt min	2011027		-1107.3	-845.9	-762.9	-782.4	-809.7	-718.6	-950.9	-1432.6	-1534.8	-1531	-1469.9	-1492.07	-1214.7	-1295.1	-907.2	-808	-712.8	-762.2	-784.3	-718.4	-892.4	-1024.3
28	LV dP/dt min	2011029		-1702.2	-1099.4	-980.5	-870.9	-718.8	-688.3	-695.2	-1473.3	-1614.3	-1522.4	-1539.1	-1537.28	-1185.4	-1444.5	-1684	-1711.7	-1472	-1398.5	-1307.9	-1196.6	-1600.2	-1397.4
28	LV dP/dt min	2011030		-1440.6	-1325	-1012	-822	-779.3	-857.5	-896.7	-1614	-1841.6	-1925.6	-1935.2	-1829.1	-1911.5	-1762.3	-1756.5	-1716.3	-1500.9	-1433.6	-459.2	-965.1	-1484.9	-1645.3
28	LV dP/dt min	2011031		-1415.4	-1227.2	-1149.8	-1074.9	-909.5	-746	-612.6	-1213.2	-1283.4	-1259.8	-1190.4	-1236.7	-1145.6	-1205.6	-1341.8	-1149.1	-940.5	-1012	-812.8	-695.6	-614.1	-599.7
28	LV dP/dt min	2011032		-2441.3	-2034.3	-1816.4	-2004.4	-1908.4	-1840.7	-1673.2	-2108.5	-2006.6	-1987.3	-1956.8	-2014.8	-2842.6	-2665.9	-2377.7	-2538.1	-2490	-2369.7	-2278	-2253.1	-2794.1	-3091
28	LV dP/dt min	2011033		-1023.2	-980.1	-935.6	-833.5		-692.2	-575.6	-925.2	-939.1	-902.6	-904.6	-917.875	-857.8	-815.6	-795.3	-831.4	-673.5	-628.6	-916.8	-804.4	-940.9	-965.7
29	Cardiac Index (L/min*m^-2)	2011009		4.90747			3.68582			2.39631	2.81918	2.73565	2.71477	2.61558	2.72129	5.68013	4.92835	4.69342	4.48459	4.0095	4.69864	4.98056	4.93879	7.06362	6.77126
29	Cardiac Index (L/min*m^-2)	2011010		3.67158			2.36475			2.00692	2.46328	2.59811	2.88852	2.9663	2.72905	4.18498	5.32586	5.53848	4.98878	4.71912	4.65689	5.6059	4.6517	3.99829	3.87383
29	Cardiac Index (L/min*m^-2)	2011011		4.70202			3.55504			2.59422	2.96053	3.19473	2.97254	3.501	3.1572	6.8999	6.61166	6.02315	5.42264	5.86101	5.96911	6.3174	6.85787	6.74977	6.8999
29	Cardiac Index (L/min*m^-2)	2011012		3.71694						1.94244	2.52461	2.2951	2.70374	2.8045	2.58199	5.33471	3.98564	6.43748	5.0996	6.01764	5.95047	5.74895	5.43547	7.11481	6.20797
29	Cardiac Index (L/min*m^-2)	2011013		5.30561			4.04655			2.9866	3.54293	3.73032	3.72447	3.91772	3.72886	5.52229	5.82095	6.48854	5.62184	5.41688	5.14164	5.96735	6.73449	7.78859	8.87782
29	Cardiac Index (L/min*m^-2)	2011014		4.50843			3.63989			2.35993	3.06276	3.06276	3.29704	3.38847	3.20276	5.31412	6.21123	6.10838	6.33123	5.9141	5.41697	5.1827	5.35983
29	Cardiac Index (L/min*m^-2)	2011015		4.1752			2.2906			1.115	1.43617	1.63009	1.59979	1.60585	1.56797	3.86009	3.19957	2.5027	2.15729	1.64826	1.3271	1.15136
29	Cardiac Index (L/min*m^-2)	2011016		3.68954			3.35578			2.54869	2.87638	3.59244	3.61672	3.55603	3.41039	6.15934	5.94088	5.75883	5.12166	5.41901	5.31585	5.68601	5.68601	6.09259	4.72115
29	Cardiac Index (L/min*m^-2)	2011017		5.14478			4.67707			3.47974	4.32162	4.78932	5.03877	5.21961	4.84233	9.22942	8.49356	8.61205	8.59958	9.01116	9.90916	10.6637	12.3974	12.1853	13.4076
29	Cardiac Index (L/min*m^-2)	2011018		3.5736			2.27411			0.980865	1.69933	2.18039	2.27411	2.34283	2.12417	3.21124	3.87348	5.66652	5.37289	2.88012
29	Cardiac Index (L/min*m^-2)	2011019		4.71165			3.78817			1.85325	2.46262	2.53801	2.69507	2.7893	2.62125	5.13256	5.365	5.45295	5.33359	5.0132	4.97551	4.83102	4.88127	4.30959	3.90753
29	Cardiac Index (L/min*m^-2)	2011020		6.00052			4.8126			2.61952	3.6856	4.11813	4.41054	4.48364	4.17448	8.28499	7.76108	7.91338	7.65752	7.84637	8.45556	7.54787	7.35902	6.85339	7.48086
29	Cardiac Index (L/min*m^-2)	2011021		4.32			3.62468			2.66539	3.5281	3.80494	4.06247	3.74056	3.78402	6.74718	6.55403	7.32661	6.93388	6.08405	7.60345	6.93388	8.74944	6.43815	7.71934
29	Cardiac Index (L/min*m^-2)	2011022		6.61181			5.47651			3.522	4.81856	4.94112	5.18624	5.07013	5.00401	7.88902	7.63099	7.34717	6.72147	7.06335	7.30847	7.84386	9.04366	8.23735	9.70807
29	Cardiac Index (L/min*m^-2)	2011023		3.55913			3.05822			2.88685	3.27572	3.55254	3.1439	3.37459	3.33669	3.38118	4.99597	4.73233	4.80483	4.79824	5.08824	5.15415	5.27279	4.95642	5.09483
29	Cardiac Index (L/min*m^-2)	2011024		5.34233			3.38675			2.19046	2.98253	2.80773	2.81865	2.622	2.80773	5.07467	5.51167	4.75238	4.6759	4.55027	4.25529	4.07503
29	Cardiac Index (L/min*m^-2)	2011025		4.3245			3.54304			3.30801	3.56654	4.13061	4.09535	4.04835	3.96021	7.61489	6.83342	6.92743	6.29873	6.77466	6.78054	6.80404	7.52088	6.10484	8.61375
29	Cardiac Index (L/min*m^-2)	2011026		3.80736			3.40495			2.44538	3.46686	3.66497	4.08595	4.06737	3.82129	7.73234	7.39804	6.51275	5.44793	4.97123	4.68646	5.03314	5.29316	4.74836	5.58413
29	Cardiac Index (L/min*m^-2)	2011027		3.55013			3.05839			2.73456	3.31625	3.43019	3.89195	3.6041	3.56062	5.15728	5.59505	5.90089	4.7315	4.3657	4.02388	4.14981	3.95192	4.02987	5.57706
29	Cardiac Index (L/min*m^-2)	2011029		5.80487						2.35504	3.95266	4.11178	4.06723	3.92083	4.01312	4.71009	6.42227	6.70869	6.33952	5.96399	5.74758	6.52411	5.84306	7.44703	7.10332
29	Cardiac Index (L/min*m^-2)	2011030		3.75225			2.41881			2.43741	2.94598	3.25609	3.47936	3.43594	3.27934	5.49503	6.2889	5.87336	6.12764	5.76792	5.79273	4.47169	7.21921	11.6599	9.55118
29	Cardiac Index (L/min*m^-2)	2011031		4.6646			3.65193			2.92408	3.84814	4.04434	4.2089	3.98738	4.02219	5.86715	6.52538	7.66463	5.84183	4.89878	6.00006	4.86714	4.43675	3.56333	3.58864
29	Cardiac Index (L/min*m^-2)	2011032		4.18315			3.23112			2.72914	3.09841	3.47345	3.43883	3.3119	3.33065	7.85854	8.74133	7.72584	6.86613	7.25271	5.97757	5.88525	5.55637	7.79507	8.27397
29	Cardiac Index (L/min*m^-2)	2011033		3.17633			2.47489			1.9455	2.34916	2.48812	2.50136	2.48151	2.45504	3.48735	3.71895	4.07629	3.78513	3.40132	3.04398	4.58583	3.71895	3.48735	3.44764
30	Stroke Volume Index (ml/beat*m^-2)	2011009		44.6539			27.2217			12.699	13.9219	13.2221	12.946	12.3785	13.1171	31.6972	30.9181	30.9592	31.3608	29.2665	33.9252	36.4342	36.8292	54.9698	53.5277
30	Stroke Volume Index (ml/beat*m^-2)	2011010		37.0867			22.2042			12.512	14.8569	16.5801	16.5342	15.9222	15.9734	31.5847	39.1608	43.3371	39.7513	37.6026	38.8722	45.5024	37.9731	34.798	34.2211
30	Stroke Volume Index (ml/beat*m^-2)	2011011		46.1888			29.1397			17.2833	17.5491	16.9302	15.4338	16.4135	16.5816	35.8809	34.7069	32.8595	30.8631	35.2013	37.4004	40.6264	44.8813	47.9387	51.918
30	Stroke Volume Index (ml/beat*m^-2)	2011012		37.7						10.7555	12.4919	12.6731	12.5755	12.9299	12.6676	31.3254	26.5532	42.9452	33.1358	33.9596	41.0377	46.1022	41.7151	50.8928	54.4081
30	Stroke Volume Index (ml/beat*m^-2)	2011013		62.1266			48.8125			28.6622	32.0918	33.5461	32.0798	32.6749	32.5981	55.5004	61.5322	67.7301	60.1266	58.5608	52.8432	54.596	64.8795	63.1678	77.3329
30	Stroke Volume Index (ml/beat*m^-2)	2011014		46.1929			36.545			18.3509	23.362	23.4515	24.5315	25.7874	24.2831	45.1114	49.9697	52.795	47.425	47.6176	46.7383	37.7472	39.2662
30	Stroke Volume Index (ml/beat*m^-2)	2011015		50.1225			24.9793			6.58207	10.1282	12.8454	11.9834	11.7731	11.6825	38.8339	35.4327	29.3399	28.2738	25.9979	18.2544	13.7723
30	Stroke Volume Index (ml/beat*m^-2)	2011016		47.0005			41.0744			20.1957	23.122	24.3721	24.1275	23.2573	23.7197	50.8616	51.5254	51.1896	45.6476	45.73	43.4656	44.2836	41.4432	46.0862	38.6346
30	Stroke Volume Index (ml/beat*m^-2)	2011017		47.7252			42.5963			18.47	22.4267	23.9346	24.389	24.4135	23.791	54.937	55.3687	58.3472	58.6202	63.8184	69.6847	66.8572	66.4382	62.8434	82.4576
30	Stroke Volume Index (ml/beat*m^-2)	2011018		41.6018			21.576			5.90171	12.5227	15.6189	14.1249	14.1219	14.0971	24.6828	28.6077	46.4089	44.1849	19.3686
30	Stroke Volume Index (ml/beat*m^-2)	2011019		35.6673			34.0663			12.7284	15.7558	15.5993	16.0996	16.2169	15.9179	42.1393	46.4502	49.3034	49.2029	50.3333	46.8063	46.3629	47.8556	42.7539	39.9135
30	Stroke Volume Index (ml/beat*m^-2)	2011020		69.6116			56.6855			21.8658	29.0892	29.2066	29.9833	29.3817	29.4152	72.0434	71.9952	74.7957	75.6672	76.2524	81.0696	73.2092	71.2393	64.3511	68.6317
30	Stroke Volume Index (ml/beat*m^-2)	2011021		52.237			41.2364			22.8789	27.9565	29.2014	30.3169	28.5757	29.0126	57.7175	58.0003	67.155	63.5553	63.6407	66.8729	60.19	69.7167	56.475	63.118
30	Stroke Volume Index (ml/beat*m^-2)	2011022		66.1843			44.8894			20.0913	24.9279	24.6072		23.8707	24.4686	54.1085	57.8983	60.1241	54.4689	57.1006	59.13	62.0559	67.6921	65.2722	75.5492
30	Stroke Volume Index (ml/beat*m^-2)	2011023		36.3548			28.3431			19.8137	22.2233	23.1285	21.1426	21.2505	21.9363	27.9899	42.1601	39.9353	39.9736	39.6221	40.9681	41.3988	41.6821	40.3618	40.9553
30	Stroke Volume Index (ml/beat*m^-2)	2011024		39.5143			20.1473			10.9359	14.0619	13.0714	13.1283	12.4857	13.1868	30.4602	36.8181	34.1652	34.1307	32.6887	30.8354
30	Stroke Volume Index (ml/beat*m^-2)	2011025		50.7571			35.4658			20.0122	20.1386	22.4612	20.7255	19.7096	20.7587	50.9698	53.0133	56.8288	51.8414	55.0786	56.0375	55.8166	62.2074	53.4106	67.4003
30	Stroke Volume Index (ml/beat*m^-2)	2011026		41.8391			29.3025			13.8313	16.9778	17.9041	18.455	18.0852	17.8555	44.6182	48.4799			38.6866	36.3855	39.6623	42.076	43.0105	55.0703
30	Stroke Volume Index (ml/beat*m^-2)	2011027		46.0458			31.6603			20.7793	22.0642	21.8206	23.4737	21.8828	22.3103	38.5159	44.2296	49.3385	42.2079	44.3668	42.446	44.0532	43.1903	47.078	60.2925
30	Stroke Volume Index (ml/beat*m^-2)	2011029		59.6595						16.2417	27.2221	26.9272	26.2571	25.2143	26.4052	40.1885	53.8329	58.0337	59.2479	57.6788	55.5322	63.0958	57.7377	69.4686	68.3669
30	Stroke Volume Index (ml/beat*m^-2)	2011030		45.0992			28.0604			18.2578	20.4582	21.075	21.4378	21.3413	21.0781	44.2434	54.6385	51.6566	52.2391	49.2564	49.0494	44.2742	59.6629	78.8363	71.0653
30	Stroke Volume Index (ml/beat*m^-2)	2011031		43.9228			29.0297			16.5858	19.6133	20.3233	21.4303	20.6707	20.5094	40.6312	48.6606	53.0792	43.0496	38.6644	45.4206	41.2819	39.1248	33.209	33.6962
30	Stroke Volume Index (ml/beat*m^-2)	2011032		55.5531			38.6036			15.6757	15.3691	16.2691	15.3314	14.3621	15.3329	48.0939	59.8721	61.4136	48.6959	53.2896	42.85	45.2016	39.3232	48.0881	53.6922
30	Stroke Volume Index (ml/beat*m^-2)	2011033		37.3686			25.2025			16.4873	19.3029	20.3945	20.81	20.6105	20.2795	33.5322	38.5783	43.5501	40.0119	36.9709	33.4504	42.9787	36.6761	35.3328	36.5604
31	Left Ventricular Stroke Work Index (cJ)	2011009		47.5666			29.9046			14.4246	18.9504	19.2318	18.3297	16.6845	18.2991	32.6659	32.1516	29.2639	26.5076	24.2692	28.1325	29.8245	30.0987	54.8177	44.602
31	Left Ventricular Stroke Work Index (cJ)	2011010		34.413			13.558			7.20618	10.7751	11.9586	13.1158	12.4817	12.0828	24.76	32.3175	36.7462	31.5329	28.8257	28.348	34.5784	25.971	22.0829	21.3518
31	Left Ventricular Stroke Work Index (cJ)	2011011		43.9674			23.8922			12.7883	14.8568	14.9197	17.4899	17.9655	16.3079	35.2555	31.3719	28.7383	26.4161	29.3784	31.114	33.5811	37.6367	41.4149	43.2607
31	Left Ventricular Stroke Work Index (cJ)	2011012		31.9			0			10.6827	12.0743	10.3571	12.6078	13.3768	12.104	25.9766	23.0813	34.0664	23.8996	29.5193	33.8664	35.0957	29.4201	42.61	42.5066
31	Left Ventricular Stroke Work Index (cJ)	2011013		57.7305			34.3605			16.9663	25.5425	27.8628	26.3884	28.1412	26.9837	45.5057	48.5646	55.4428	48.8179	46.6098	41.1431	49.5683	52.9364	61.4772	74.1291
31	Left Ventricular Stroke Work Index (cJ)	2011014		40.0915			27.7715			9.98189	16.6321	16.9772	18.8056	19.1152	17.8825	33.6196	39.239	39.0644	37.4936	37.3284	33.0251	26.3701	25.4419
31	Left Ventricular Stroke Work Index (cJ)	2011015		42.6332			15.9519			2.10605	3.3217	4.94928	4.9207	4.81863	4.50258	19.9327	17.9035	10.9916	10.743	10.5021	6.3519	4.49849
31	Left Ventricular Stroke Work Index (cJ)	2011016		37.4086			28.4754			10.6084	13.8102	18.9433	18.2708	16.7746	16.9497	35.0571	34.8277	33.9865	30.8547	31.1543	29.7275	29.2833	27.5708	33.6088	17.9247
31	Left Ventricular Stroke Work Index (cJ)	2011017		41.3577			34.4712			12.9523	20.2119	21.1242	22.078	22.4908	21.4762	51.4159	49.6054	52.0405	53.6907	54.7082	62.2454	66.1375	70.0631	75.6559	90.8042
31	Left Ventricular Stroke Work Index (cJ)	2011018		32.5571			11.9375			2.87975	4.19052	5.93457	5.32926	5.53525	5.2474	7.93063	11.2131	23.3877	21.619	6.40393
31	Left Ventricular Stroke Work Index (cJ)	2011019		39.3728			35.38			7.34778	10.7128	11.5631	12.8784	12.756	11.9776	37.753	40.6244	42.1995	42.7694	42.9468	39.8126	38.6319	38.8549	34.2567	35.2268
31	Left Ventricular Stroke Work Index (cJ)	2011020		59.4888			39.6759			9.70743	15.9781	17.8337	19.3473	19.86	18.2548	54.7475	55.9587	57.8362	58.0057	57.8444	61.1744	53.291	50.3374	45.4702	48.5864
31	Left Ventricular Stroke Work Index (cJ)	2011021		41.1586			30.0171			12.8109	18.5612	20.9061	22.4323	20.1915	20.5228	46.5541	45.4677	49.6002	47.9583	46.4955	53.493	47.2645	56.1395	42.4649	51.5833
31	Left Ventricular Stroke Work Index (cJ)	2011022		58.3246			35.7284			13.5	20.5717	20.2743		19.031	19.959	42.6332	44.2299	44.7279	40.6661	42.3264	42.4117	45.3376	55.4117	48.2966	58.9225
31	Left Ventricular Stroke Work Index (cJ)	2011023		24.8642			17.9866			10.9889	14.3104	15.4792	12.4588	13.4573	13.9264	17.5759	27.4856	25.7157	26.6464	26.7291	26.9817	28.2036	28.1187	27.6585	28.8296
31	Left Ventricular Stroke Work Index (cJ)	2011024		39.6684			14.7195			5.10292	9.48614	8.086	7.63117	6.85814	8.01536	20.0611	28.1262	21.6813	21.6594	21.7467	19.2805
31	Left Ventricular Stroke Work Index (cJ)	2011025		41.8197			26.9986			13.6603	15.438	17.6078	18.2918	18.3938	17.4329	48.7902	45.3749	48.3375	43.4042	46.702	45.6473	45.3185	47.9364	38.9503	56.4308
31	Left Ventricular Stroke Work Index (cJ)	2011026		32.7986			19.7284			7.87384	13.1282	29.3359	29.0822	28.0896	24.909	38.6058	39.1032			28.6768	26.5345	28.2896	30.3478	31.1939	41.4821
31	Left Ventricular Stroke Work Index (cJ)	2011027		36.7715			21.4424			14.6272	21.6796	21.9056	27.1016	24.2729	23.7399	27.626	34.0829	37.954	29.8239	30.1073	28.1247	29.3071	27.2936	33.4534	44.612
31	Left Ventricular Stroke Work Index (cJ)	2011029		55.3584						9.09443	23.8805	25.668	23.664	22.5898	23.9506	31.3439	47.2247	56.171	57.9781	50.8292	47.7529	51.3969	45.5697	68.6281	58.5162
31	Left Ventricular Stroke Work Index (cJ)	2011030		34.7529			16.6475			10.7588	16.665	18.516	19.0349	18.8353	18.2628	40.4049	49.534	46.624	46.3836	39.9922	38.9086	22.5481	43.5893	75.5702	68.0264
31	Left Ventricular Stroke Work Index (cJ)	2011031		39.4095			21.0541			8.26997	14.617	15.9319	16.7139	15.5704	15.7083	31.7433	39.703	47.0588	35.125	28.9696	35.0612	28.5642	25.4025	21.3402	23.001
31	Left Ventricular Stroke Work Index (cJ)	2011032		48.1412			30.9827			11.8079	14.4045	14.7275	13.94	13.1544	14.0566	47.0632	53.9594	53.138	42.3288	47.2453	36.276	37.4835	33.867	44.5571	50.8951
31	Left Ventricular Stroke Work Index (cJ)	2011033		27.7994			17.3712			8.39669	12.7644	13.7581	13.7055	13.4367	13.4162	22.2184	25.1506	27.4048	25.8184	20.3073	16.8573	29.3372	22.688	21.857	22.3727
32	Cardiac Stroke Work Index (cJ)	2011009		42.8635			21.751			8.00805	10.1527	9.61885	8.68731	8.14148	9.15008	21.1857	20.1703	20.0871	20.3058	19.0928	22.117	23.4451	23.2737	45.6814	35.9195
32	Cardiac Stroke Work Index (cJ)	2011010		35.4843			14.5645			8.49618	11.7523	12.9386	13.6595	13.2035	12.8885	23.8757	30.3509	33.2411	28.4414	25.6674	24.0293	28.8153	21.6341	20.2891	20.0592
32	Cardiac Stroke Work Index (cJ)	2011011		33.1911			17.5986			8.70222	12.4391	12.3691	10.0618	12.7283	11.8996	25.2736	21.5469	19.1004	17.405	19.2414	19.4961	20.4556	21.9996	23.7539	25.4257
32	Cardiac Stroke Work Index (cJ)	2011012		27.4						6.31403	9.1598	7.83965	9.27144	9.15347	8.85609	19.0439	16.8154	25.2683	18.2302	21.4754	21.8299	23.8069	19.9656	29.9446	32.3515
32	Cardiac Stroke Work Index (cJ)	2011013		49.5583			26.8333			14.457	21.9486	24.434	22.81	24.4239	23.4041	34.5301	35.2202	40.8447	36.9809	35.3412	29.9415	41.0521	39.8753	48.3115	63.0286
32	Cardiac Stroke Work Index (cJ)	2011014		26.3992			13.9345			7.23361	12.6869	12.5166	13.5619	15.8835	13.6622	23.3152	23.65	25.5268	25.1222	23.362	22.9099	17.3955	16.6123
32	Cardiac Stroke Work Index (cJ)	2011015		44.7048			15.4412			2.34591	3.99234	5.17191	4.97928	4.75061	4.72354	17.0507	15.2582	10.9916	11.233	10.1093	7.00088	5.04321
32	Cardiac Stroke Work Index (cJ)	2011016		35.2782			25.5731			9.82757	12.5566	17.0154	16.33	15.1932	15.2738	30.1975	30.1107	29.6415	25.9861	26.5817	24.8405	23.5762	20.7011	28.2019	14.1818
32	Cardiac Stroke Work Index (cJ)	2011017		32.4711			25.2902			10.769	16.2552	17.8269	18.4471	18.9213	17.8626	37.3046	34.9157	36.9495	38.2426	36.7841	41.4969	43.8837	47.004	50.0463	63.4677
32	Cardiac Stroke Work Index (cJ)	2011018		27.8057			9.51165			2.2739	3.67853	4.69907	4.22449	4.29264	4.22368	6.43884	8.32718	16.6849	16.0424	5.41407
32	Cardiac Stroke Work Index (cJ)	2011019		29.0382			25.0551			5.26053	7.61102	8.08311	9.10786	9.12377	8.48144	23.3335	23.5118	24.8902	25.4955	25.8352	24.2744	23.5706	23.9042	21.4318	25.0632
32	Cardiac Stroke Work Index (cJ)	2011020		51.9096			31.3629			8.19155	12.9531	14.8355	16.1494	16.4129	15.0877	41.4288	40.3453	43.6098	41.865	41.4433	43.0527	37.3492	35.8693	33.545	36.2034
32	Cardiac Stroke Work Index (cJ)	2011021		32.8015			21.569			9.86236	14.0265	15.9229	17.1105	15.3278	15.5969	31.0874	29.3065	31.9029	30.8707	30.0637	35.6917	32.3923	37.3644	30.4432	39.8025
32	Cardiac Stroke Work Index (cJ)	2011022		52.5598			29.3049			11.1161	17.481	16.7749		15.2757	16.5105	31.5962	32.111	32.3836	29.3861	30.1969	30.2715	31.9073	37.6932	34.9534	42.404
32	Cardiac Stroke Work Index (cJ)	2011023		22.6508			14.8881			9.50962	12.2266	13.2385	10.185	10.9264	11.6441	13.4836	21.4339	20.2141	21.1928	21.3938	21.5744	21.5804	21.0983	21.4882	22.8599
32	Cardiac Stroke Work Index (cJ)	2011024		34.6637			12.5527			4.49057	7.97386	6.66282	5.98592	5.35445	6.49426	13.9697	20.4688	15.4563	15.3194	15.137	12.8126
32	Cardiac Stroke Work Index (cJ)	2011025		30.7444			18.6453			9.37365	10.7216	12.3774	11.4025	10.7822	11.3209	32.4362	31.0274	34.7758	31.1709	32.6522	27.1443	26.2188	27.7556	23.9968	38.4293
32	Cardiac Stroke Work Index (cJ)	2011026		26.5884			14.8712			6.08517	10.3592	12.0542	12.3267	10.1107	11.2127	26.7088	26.7152			19.221	17.4471	19.036	17.801	16.6291	33.1367
32	Cardiac Stroke Work Index (cJ)	2011027		36.0963			19.8526			12.4202	14.1197	14.3322	16.5552	15.0052	15.0031	23.3982	30.2304	36.9892	27.0479	26.3414	25.3519	26.5076	24.0306	28.5787	43.4331
32	Cardiac Stroke Work Index (cJ)	2011029		52.8663						9.00782	22.0175	22.7243	20.9686	20.035	21.4363	27.4147	43.5166	53.592	49.0787	43.0113	38.6219	42.6205	41.9519	53.5626	57.6655
32	Cardiac Stroke Work Index (cJ)	2011030		34.5926			13.8667			9.56611	15.4012	16.8677	17.2438	17.2231	16.6839	36.7675	45.9161	44.3973	43.505	35.5486	34.2221	16.1732	32.4799	50.1349	53.6884
32	Cardiac Stroke Work Index (cJ)	2011031		32.7924			16.7194			6.5747	12.5949	13.3398	13.5045	12.5482	12.9968	23.2207	29.9719	37.2696	27.4342	22.6121	27.6937	20.9875	19.2822	16.839	18.6134
32	Cardiac Stroke Work Index (cJ)	2011032		43.8949			27.6374			10.5539	12.3009	12.0307	11.4395	10.4992	11.5676	35.1157	40.1768	41.7025	34.0838	37.82	29.1541	28.7454	29.7778	35.9022	41.2315
32	Cardiac Stroke Work Index (cJ)	2011033		23.1164			12.9248			5.8176	9.34166	9.59804	9.38667	9.03109	9.33936	13.5605	15.9441	17.6312	16.6789	11.238	9.78139	18.1638	13.1695	15.0738	16.4749
33	Right Ventricular Stroke Work Index (cJ)	2011009		6.96532			3.94373			1.54066	2.3139	2.44437	2.56592	2.62948	2.48842	8.22635	7.73563	7.23685	6.75931	6.63307	8.21661	8.95382	9.18182	13.6556	16.3897
33	Right Ventricular Stroke Work Index (cJ)	2011010		5.01032			2.31887			1.44012	2.23822	2.02626	2.02064	2.22181	2.12673	4.46353	6.63056	8.3199	7.04852	6.60068	5.92526	7.64364	5.83883	7.43829	8.22745
33	Right Ventricular Stroke Work Index (cJ)	2011011		5.91158			3.15972			1.46701	2.11348	2.47533	1.71469	2.52378	2.20682	5.80416	8.14373	7.91471	7.1458	7.8843	7.97796	8.34112	8.43685	10.4816	10.7748
33	Right Ventricular Stroke Work Index (cJ)	2011012		3.88953			0			1.45782	2.02071	1.81911	2.10689	1.82725	1.94349	4.73314	4.15369	6.25982	4.56492	9.02481	3.39211	5.2244	3.76325	8.41343	9.23637
33	Right Ventricular Stroke Work Index (cJ)	2011013		12.2308			2.99353			2.43286	3.32295	3.54808	3.49279	3.80443	3.54206	7.32531	7.30109	8.45788	7.58856	7.18274	6.95112	8.78302	9.88953	15.4956	16.3586
33	Right Ventricular Stroke Work Index (cJ)	2011014		7.41066			4.36873			2.13665	3.35341	3.34541	3.65211	4.24017	3.64778	7.33738	8.74938	9.07983	7.56616	7.91431	7.91357	6.39123	6.94506
33	Right Ventricular Stroke Work Index (cJ)	2011015		6.57095			2.19796			0.394885	0.972205	1.35292	1.29408	1.18242	1.20041	5.17734	4.10978	3.37701	2.94018	2.84215	1.74414	1.41381
33	Right Ventricular Stroke Work Index (cJ)	2011016		5.76481			4.18004			2.16296	2.57913	3.48757	3.54907	3.56576	3.29538	7.73019	8.31194	9.16771	9.06775	10.0596	11.3965	12.3785	12.8737	11.8993	9.1512
33	Right Ventricular Stroke Work Index (cJ)	2011017		6.72328			5.16783			2.62658	3.62777	4.02062	4.51964	4.87137	4.25985	10.8154	9.30102	9.28276	9.56064	9.75615	11.2723	12.5679	18.8961	22.4259	22.2064
33	Right Ventricular Stroke Work Index (cJ)	2011018		4.32616			1.98479			0.870743	1.4024	1.82549	1.58811	1.75095	1.64174	4.63991	4.83103	8.49713	6.67617	3.02121
33	Right Ventricular Stroke Work Index (cJ)	2011019		6.34022			5.96479			1.95149	2.82175	3.29286	3.62025	3.66104	3.34898	8.95136	8.60792	9.6625	10.6486	10.4459	10.1507	10.2194	10.9313	10.8489	9.56055
33	Right Ventricular Stroke Work Index (cJ)	2011020		7.67198			6.07104			2.64306	3.92988	4.413	4.93009	4.75282	4.50645	10.4372	11.742	13.5616	13.4842	12.5719	13.0779	12.7859	12.4102	15.8717	17.751
33	Right Ventricular Stroke Work Index (cJ)	2011021		6.82495			4.45308			2.53168	3.68988	4.36031	4.59424	3.35255	3.99925	7.36145	7.47485	8.2667	8.19075	8.9088	11.3227	10.2981	12.4238	11.2186	14.3053
33	Right Ventricular Stroke Work Index (cJ)	2011022		7.29425			4.20921			2.00892	2.64763	2.60263		1.89885	2.38304	6.01145	6.1752	6.17213	6.14832	6.67376	9.22336	10.9207	11.311	14.7935	15.1083
33	Right Ventricular Stroke Work Index (cJ)	2011023		3.1989			2.19165			1.71701	1.79744	2.11733	1.61607	1.47322	1.75102	2.38823	4.36547	4.15285	5.06282	5.63458	6.86375	6.62315	7.02042	7.19264	6.49759
33	Right Ventricular Stroke Work Index (cJ)	2011024		7.32258			3.16952			1.48228	2.39341	2.20739	2.21117	2.17507	2.24676	5.44168	5.44853	4.8282	5.11151	5.53473	5.0428
33	Right Ventricular Stroke Work Index (cJ)	2011025		7.28573			4.52341			2.89036	1.39613	3.76311	3.05785	3.44226	2.91484	9.80787	8.38705	9.06644	8.36291	8.49349	8.8904	9.32664	10.5051	11.132	16.8933
33	Right Ventricular Stroke Work Index (cJ)	2011026		4.57395			3.46386			1.97922	2.55018	2.49837	2.82129	2.90139	2.69281	9.08138	10.4491			4.9342	4.65688	5.53454	5.59087	8.44834	10.8416
33	Right Ventricular Stroke Work Index (cJ)	2011027		4.68597			2.57478			2.28088	2.9416	2.87033	3.13995	2.96604	2.97948	4.27912	5.07116	5.52536	4.38918	3.76588	4.03668	5.10966	5.18232	9.18452	13.6917
33	Right Ventricular Stroke Work Index (cJ)	2011029		5.16997															2.84361	3.17843	0.888426	1.71043	6.51729	1.08051	12.2744
33	Right Ventricular Stroke Work Index (cJ)	2011030		6.23308			3.87818			3.22116	4.10032	4.96383	4.58247	4.47648	4.53078	9.79156	10.7324	10.8353	11.1432	9.69706	9.61271	3.81703	7.92774	16.046	13.8327
33	Right Ventricular Stroke Work Index (cJ)	2011031		3.12309			1.90932			0.980308	1.56891	1.73408	1.80948	1.88314	1.74891	3.10572	4.2817	5.70839	4.78281	4.75954	5.83344	3.55906	3.85993	6.08033	6.40912
33	Right Ventricular Stroke Work Index (cJ)	2011032		5.72756			3.4654			2.27798	2.8891	3.21734	3.35213	3.45932	3.22948	9.16899	10.7759	8.62434	6.57871	7.72029	5.94127	6.12672	11.6036	20.0454	21.427
33	Right Ventricular Stroke Work Index (cJ)	2011033		3.0224			1.4			0.666753	1.24384	1.2598	1.31321	1.17239	1.24731	2.74191	3.22311	3.44495	3.21841	2.72736	2.43792	3.72445	3.16198	5.08741	4.35431
34	RA mean (mmHg)	2011009		5.83333	3.96667	3.16667	2.56667	2.23333	2.03333	1.76667	2.36667	2.56667	2.8	3.13333	2.71667	5.1	5.23333	5.23333	5.4	5.73333	6.53333	7.1	6.6	8.76667	12.9667
34	RA mean (mmHg)	2011010		6.3	5.63333	5.13333	4.4	4.2	3.33333	1.86667	2.8	3.66667	3.93333	3.36667	3.44167	5.86667	6.13333	7.1	6.33333	6.9	8.56667	7.43333	7.5	11.5667	13.8667
34	RA mean (mmHg)	2011011		5.26667	4.6	4.26667	3.63333	3.26667	2.83333	2.56667	3.3	3.53333	3.96667	3.33333	3.53333	6.3	6.53333	7.63333	7.8	7.96667	8.1	8.16667	8.23333	10.7667	12.6667
34	RA mean (mmHg)	2011012		4.06667	2.93333			0.366667	0.0333333	-0.833333	0.2	1.03333	1.03333	0.966667	0.808333	4.1	3.6	4.76667	3.4	4.16667	4.53333	4.4	4.7	6.26667	10.2667
34	RA mean (mmHg)	2011013		4.33333	2.93333	2.53333	1.86667	1.53333	1.1	0.433333	1.23333	1.33333	1.43333	1.26667	1.31667	3.53333	3.93333	4.23333	3.8	4.16667	4.06667	4.16667	4.43333	7.4	8.6
34	RA mean (mmHg)	2011014		4.96667	4.03333	3.46667	2.8	2.33333	1.33333	1	1.86667	2.43333	3.26667	2.1	2.41667	5.3	5	6.5	4.93333	6.2	6.2	7.33333	7.73333
34	RA mean (mmHg)	2011015		5.2	4.16667	2.56667	2.33333	1.66667	0.6	1.6	0.766667	0.433333	0.733333	1.9	0.958333	3.7	4.36667	7.36667	7.66667	7.36667	6.86667	7.16667
34	RA mean (mmHg)	2011016		7.53333	6.66667	5.23333	3.63333	2.9	3.1	1	1.33333	1.8	2	1.83333	1.74167	5.33333	6.5	6.86667	6.86667	6.43333	7.23333	8.8	9.1	11.1667	14.1667
34	RA mean (mmHg)	2011017		6.66667	4.9	4.1	3.1	2.2	1.3	0.6	1.6	1.83333	1.96667	1.96667	1.84167	4.63333	4.83333	5.66667	5.23333	5.86667	6.36667	6.46667	7.03333	11.3	12.3
34	RA mean (mmHg)	2011018		5.5	4.06667	3.1	2.43333	1.9	1.26667	-0.366667	0.433333	0.433333	1.1	0.866667	0.708333	3.8	3.3	3.93333	3.5	4.86667
34	RA mean (mmHg)	2011019		5.83333	4.63333	3.06667	2.33333	1.66667	0.9	0.433333	0.9	1.33333	1.23333	1.56667	1.25833	4.53333	6.4	6.2	5.23333	5.8	5.4	5.83333	6.23333	10.6333	13.5667
34	RA mean (mmHg)	2011020		7.5	5.26667	4.13333	3.56667	3.33333	2.33333	1.4	2.16667	2.2	2.2	2.36667	2.23333	5.76667	6.13333	6.6	6.13333	6.56667	6.73333	7.56667	7.56667	12.1	14.1667
34	RA mean (mmHg)	2011021		8	6.06667	4.93333	3.93333	3.23333	2.66667	1.76667	2.56667	2.3	2.36667	3.03333	2.56667	5.4	5.9	6.56667	6.36667	6.4	6.36667	7.33333	6.73333	10.3667	12.2
34	RA mean (mmHg)	2011022		5.4	3.76667	5.03333	4.43333	4.13333	3.93333	3.63333	3.86667	4.73333		5.46667	4.68889	5.56667	5.73333	6.03333	6.33333	6.43333	5.96667	6.4	5.56667	10.7333	11.8
34	RA mean (mmHg)	2011023		6.3	4.8	3.4	2.86667	2.06667	1.4	0.6	1.5	1.4	2.1	2.76667	1.94167	5.53333	5.76667	5.93333	5.8	6.1	6.36667	6.33333	7.16667	10.5333	11
34	RA mean (mmHg)	2011024		8.06667	0	0	6.76667	5.76667	5.43333	5.4	6.26667	6.43333	6.83333	6.23333	6.44167	9.26667	8.36667	9.4	10	9.96667	10.2667
34	RA mean (mmHg)	2011025		9.26667	7.16667	6.7	5.83333	4.9	4.13333	3.96667	4.76667	3.73333	4.53333	4.7	4.43333	6.9	7.5	7.33333	7.26667	7.63333	7.93333	8.16667	8.8	14.6667	17.0333
34	RA mean (mmHg)	2011026		6.1		3.8	2.73333	1.96667	1.06667	0.1	0.5	1	0.9	1.1	0.875	3.5	4.16667			4.96667	5.13333	5.36667	5.53333	7.8	10.2
34	RA mean (mmHg)	2011027		3.76667	2.46667	1.83333	1.53333	0.6	0.233333	-0.366667	0.0333333	0.2	0.3	0.4	0.233333	1.56667	2.06667	2.7	2.5	3.5	3.83333	4.06667	4.2	7.5	8.36667
34	RA mean (mmHg)	2011029		1.4	0.8	0.333333	-0.366667	-1.53333	-1.93333	-2.7	-2.23333	-2.23333	-2.13333	-2.13333	-2.18333	0.466667	0.8	0.6	8.46667	7.6	10.1667	8.46667	1.8	17.3	8.16667
34	RA mean (mmHg)	2011030		4.3	2.63333	2	1.43333	1.06667	0.0333333	-0.9	-0.5	-0.5	-0.8	-0.5	-0.575	1.86667	2.33333	2.53333	2.36667	2.5	2.6	4.26667	3.53333	6.23333	10.7
34	RA mean (mmHg)	2011031		4.4	3.1	2.6	1.83333	1.46667	0.966667	0.8	1.33333	1.4	2.06667	1.53333	1.58333	3.93333	4.1	4.83333	4.5	4.4	4.46667	6.2	5.33333	9.8	12.2667
34	RA mean (mmHg)	2011032		5.4	3.86667	3.63333	3.16667	3.26667	1.73333	0.133333	1.13333	0.9	0.933333	0.966667	0.983333	3.53333	4.6	4.13333	3.8	4.06667	3.83333	3.83333	7.9	9.4	12.5
34	RA mean (mmHg)	2011033		7.56667	6.5	5.33333	5		4.1	4.03333	4.3	4.76667	4.46667	4.96667	4.625	6.46667	6.7	7.7	6.96667	7.8	7.83333	8.8	8.16667	12.3	13.9667
35	PA mean (mmHg)	2011009		17.5333	15.7333	13.7667	13.4333	12.3333	11.2	10.8667	14.8333	16.4333	17.6667	19.0667	17	24.5667	24	22.7667	21.5667	22.7333	24.7	25.5333	25.3	27.4	35.9333
35	PA mean (mmHg)	2011010		16.4333	14.3333	13.3	12.2333	12.4333	12.9333	10.5	14.1	12.8333	13.1	13.8333	13.4667	16.4667	18.8333	21.5	19.6333	20.0667	20	20.0333	19.0333	27.6	31.9
35	PA mean (mmHg)	2011011		14.8667	13	10.9	11.7667	10.7333	10.0333	8.93333	12.3333	14.5	12.3	14.8667	13.5	18.4333	24.1333	25.7	25.1667	24.7667	24.1	23.5667	22.3333	27.1667	28.2333
35	PA mean (mmHg)	2011012		11.9	8.63333			8.63333	8.86667	9.33333	12.3333	11.8	13.6	11.5667	12.325	15.4333	15.3333	15.7	13.7333	24.1	10.7333	12.9	11.4667	18.6667	23
35	PA mean (mmHg)	2011013		19.1	7.56667	7.5	6.46667	6.4	6.23333	6.8	9	9.26667	9.6	10	9.46667	13.4333	12.8333	13.6	13.2667	13.3667	13.9333	16.2333	15.8667	25.8	24.4667
35	PA mean (mmHg)	2011014		17	13.8667	13	11.7667	11.5333	11.4	9.73333	12.6333	13.1333	14.4333	14.4333	13.6583	17.5	18.1333	19.4	16.9	18.6667	18.9	20.0333	21
35	PA mean (mmHg)	2011015		15.0333	12.7	10.4333	8.93333	6.4	5.7	6.1	7.96667	8.33333	8.83333	9.43333	8.64167	13.7	13.0667	16	15.4667	15.5667	14.0333	14.8667
35	PA mean (mmHg)	2011016		16.7333	14.6333	13.3	11.2667	10.3333	9.43333	9.03333	9.7	12.5333	13.0333	13.3333	12.15	16.7333	18.6	20.3	21.7667	22.9333	26.9	29.7667	32.4	30.5333	31.9333
35	PA mean (mmHg)	2011017		17.2333	15.0333	13.6	12.2	12.1	11.5	11.2667	13.7333	14.4333	15.8667	16.9333	15.2417	19.4	17.4333	17.6	17.4667	17.3333	18.5	20.5667	28.3667	38.0667	32.5
35	PA mean (mmHg)	2011018		13.3	12.2	10.5333	9.33333	8.03333	6.03333	10.7	8.83333	9.2	9.53333	10.1667	9.43333	17.9	15.9667	17.6667	14.8333	16.5667
35	PA mean (mmHg)	2011019		19.1667	16.5	15.0667	15.4667	13.8667	13.4333	11.9333	14.3333	17.1667	18.1	18.5	17.025	20.4667	20.3	20.9	21.4667	21.3667	21.6667	22.3667	23.3667	29.6667	31.5333
35	PA mean (mmHg)	2011020		15.7667	14.5667	12.7	11.6	9.36667	10.5333	10.4667	12.3	13.5333	14.5333	14.5	13.7167	16.6333	18.3667	20.2	19.5	18.9333	18.8333	20.6667	20.6333	30.6	33.5667
35	PA mean (mmHg)	2011021		17.8	14.6667	13.1333	12.0333	11.6667	11.1333	10.0667	12.4667	13.5	13.7333	11.8333	12.8833	14.9667	15.5667	15.8	16.0333	16.9	19.0667	20.1667	20.1	25.2667	29.2
35	PA mean (mmHg)	2011022		13.6667	13.2667	12.8667	11.4667	11	10.8	11.1333	11.8333	12.6667		11.4333	11.9778	13.9	13.7333	13.7333	14.8	15.2	17.6667	19.6	18.1	27.7333	26.8
35	PA mean (mmHg)	2011023		12.9	10.3667	8.9	8.66667	8.33333	7	7.1	7.56667	8.26667	7.83333	7.96667	7.90833	11.9333	13.5333	13.7333	15.3	16.7667	18.9333	18.3333	19.8	23.9	22.9
35	PA mean (mmHg)	2011024		21.9667	0	0	18.5667	16.7333	16.4333	15.5667	19.0333	19.1	19.4667	19.3	19.225	22.6667	19.4667	20	21.2333	22.6667	22.5333
35	PA mean (mmHg)	2011025		20.0333	16.3667	15.7667	15.4	15.1333	14.7667	14.8	9.96667	16.3	15.6	17.8	14.9167	21.3333	19.3667	19.3	19.3667	19.2	19.8333	20.7	21.4667	30.3	35.8333
35	PA mean (mmHg)	2011026		14.3		12.4333	11.6	11.9667	12	10.8333	11.7667	11.4667	12.3667	13.1333	12.1833	18.7667	20.3333			14.5333	14.7333	15.8333	15.5	22.5333	24.9667
35	PA mean (mmHg)	2011027		11.4	8.9	7.8	7.63333	7.86667	7.93333	7.86667	10.0333	10.0667	10.3333	10.5667	10.25	9.9	10.6667	11.1	10.3	9.86667	10.9667	12.7667	13.2	22.1333	25.4
35	PA mean (mmHg)	2011029		7.9	5.56667														12.0667	11.7333	11.3667	10.5	10.2667	18.4667	21.6333
35	PA mean (mmHg)	2011030		14.6667	14.9	12.4667	11.8	12.2	12.0333	12.3333	14.5333	17.1667	15.2333	15.2333	15.5417	18.4667	17.0667	18.2667	18.3667	17.2667	17.3	10.7333	13.5	21.5	25.3
35	PA mean (mmHg)	2011031		9.73333	7.4	7.46667	6.76667	6.8	5.76667	5.23333	7.33333	7.8	8.4	8.36667	7.975	9.66667	10.7	12.9	12.8333	13.6333	14.1	12.6667	12.7333	23.5333	26.5333
35	PA mean (mmHg)	2011032		13.1333	11.1667	10.6333	9.9	11.1333	11.2667	11.0333	15.2333	15.7333	17.3333	19.0333	16.8333	17.8333	18.1	14.6667	13.9333	14.9333	14.2333	14	30.0333	40.6667	42.4333
35	PA mean (mmHg)	2011033		13.6333	11.2	9.73333	9.16667		7.93333	7.06667	9.13333	9.4	9.2	9.23333	9.24167	12.6	12.9667	13.6333	13	13.3333	13.3	15.3	14.6333	23.1	22.9
36	Ao mean (mmHg)	2011009		77.8333	70.1333	66.2667	62.5	59.4	55	49.0667	57.0667	57.1333	53.1333	52.4667	54.95	55.2333	54.1667	53.9	53.9667	54.6667	55.4333	55.3667	54	71.1	63.3
36	Ao mean (mmHg)	2011010		78.0667	62.6333	55.4667	53.6	53.8667	54.0333	52.8	62.1333	62.2	65.9	65.5667	63.95	62.5667	64.2667	64.6333	60	58.1	54.9333	54.9333	50.2333	55.3	57.8333
36	Ao mean (mmHg)	2011011		59.1667	48	48.7333	48.9333	48.4	44.4667	40.3333	56.4667	58.3333	52.8667	61.5	57.2917	59.1333	53.1	51.2333	50.1	48.9667	47.2	45.9333	45	47.9333	49.4
36	Ao mean (mmHg)	2011012		58.6	68.6			40.3	40.8667	43.2	55.2	47.4333	56.3333	54.0667	53.2583	49.7	51.1	48.9	44.6667	51.6	44.4333	43.1333	40.6	50.4	54.8667
36	Ao mean (mmHg)	2011013		64.1667	54.9667	48.2	43.1	41.4333	39.9333	38.2667	52.5333	55.9667	54.7667	57.3333	55.15	50.2	46.8667	49.4667	49.9333	49.4333	46.5667	60.5667	50.5333	64.7667	69.7333
36	Ao mean (mmHg)	2011014		47.8333	42.8333	35.0667	31.4	30.7667	34.0333	30.5667	42.6	42.4667	44.7333	48.3	44.525	44.0667	40.5	42.7667	44.6667	43	42.9667	41.9	39.4667
36	Ao mean (mmHg)	2011015		72.1	66.4667	56.5333	48.7	33.7	28.2333	28.3333	30.3333	30.6333	31.9	32.1667	31.2583	36.6333	36.6667	35.4667	37.4667	36.5333	35.6333	34.6333
36	Ao mean (mmHg)	2011016		63.8333	56.8667	53.5667	50.3333	48.7667	42.8333	37.5	42.0667	54.1667	52.7667	50.8333	49.9583	49.8667	50.3333	50.3	49.5667	50.0333	50.1	48.7333	46.5667	57.0667	41.7
36	Ao mean (mmHg)	2011017		57.7	54.4667	50.3333	47.6333	46.4	45.2667	44.3333	55.9667	57.7	58.7	60.1	58.1167	55.5667	52.1333	53.1667	54.1667	49.1	51.0333	55.7	60.1	71.0333	70.0333
36	Ao mean (mmHg)	2011018		55.6333	48.1	42.5667	35.5	29.1333	18.9667	28.5333	22.4667	23	23.5333	23.6667	23.1667	23.3667	25.1333	30.9	30.7333	25.8333
36	Ao mean (mmHg)	2011019		66.9	56.8667	56.6667	57.5	44.1333	37.2	31.4333	37.1333	40.2	43.6667	43.7667	41.1917	46.0667	44.3667	44.0667	44.1	44.3	44.3	43.9667	43.7	48.2333	60.6667
36	Ao mean (mmHg)	2011020		63.4333	65.1333	55.0667	45.0667	39.2	35.5667	29.5	35.5667	40.3	42.6	44.2667	40.6833	48.9	48.1667	50.3333	47.6333	47.3333	46.5667	45.8333	45.3333	51.2	53.7333
36	Ao mean (mmHg)	2011021		55.1	51.6667	46.5667	43.1667	41.2667	38.2	34.1	40.2	43.2	44.7	43.2667	42.8417	45.8	43.8	42.2	42.8	41.8333	46.4	47.7	46.9333	50.8	59.5
36	Ao mean (mmHg)	2011022		64.9667	62.0333	58.2	53.4	53.4667	53	45.1333	56.4667	55.8667		53.4667	55.2667	49.3667	47.3333	46.4333	46.8	46.1	44.3667	44.9667	47.3333	50.9	53.9
36	Ao mean (mmHg)	2011023		53.0333	49.8	45.1667	42.2667	41.2667	40.7667	36.6	42.7667	44.3333	38.2333	41.3333	41.6667	41.6667	43.9	43.9	45.5667	46.6	45.8667	45.4333	45.1333	50.4667	52.8667
36	Ao mean (mmHg)	2011024		73.8667	0	0	53.5	47.6333	42.2	36.2	48.8	44.6667	41.0333	38.4	43.225	43.6667	50.0667	43.3333	43.6667	44.7	41.4333
36	Ao mean (mmHg)	2011025		54.7	46.3	44.1	45.2667	47.0333	43.5667	39.1	44.7	45.0667	45.8	45.7333	45.325	54.6333	51.4	53.2333	52.3667	52.1	44.2667	43.4	42.2667	48.3667	59.8
36	Ao mean (mmHg)	2011026		53.7667		49.2	40.8	37.9333	36.9	33.1	46.2667	51.5	51	43.0333	47.95	48.4	45.5			42.2333	41.1	41.3667	37.2667	36.8	55.3333
36	Ao mean (mmHg)	2011027		62.5667	52.5	48.6	48.5667	49.7	46.0333	44.4667	48.0333	49.4667	53.2	51.8333	50.6333	47.1333	53.3333	58.9333	50.5667	48.0333	48.6333	49.2	45.9333	53.0333	62.4
36	Ao mean (mmHg)	2011029		67.8667	52.9667	49.8333	45.3667	38.4	38.0667	38.9	58.4333	61.0667	57.7667	57.4667	58.6833	51.6333	61.4333	69.8667	70.6	63.5333	62.3333	59.1333	56.3	75.1333	71.4333
36	Ao mean (mmHg)	2011030		61.8333	56.7667	46.1	38.5	36.7333	37.9667	38.4	55.9667	59.5333	59.5333	60.0333	58.7667	64.2	65.3667	67	64.8333	56.6333	54.9333	31.6667	44.3667	53.9333	67.3667
36	Ao mean (mmHg)	2011031		60.4	50	47.8333	45.0333	40.4333	35	30.5333	49.5	50.6333	49.3333	47.0667	49.1333	46.8	50.3	57.5	52.3	48.2667	50.2	44.3333	42.3	47.8333	53.7
36	Ao mean (mmHg)	2011032		64.6667	56.6333	50.9333	56.8667	53.3	52.2333	50.6333	61.1667	56.3667	56.9	55.8	57.5583	58.3	54.9333	55.0667	56.3	57.3	54.8667	51.5333	64.7	65.4	70.1
36	Ao mean (mmHg)	2011033		53.9667	50.8333	47.6667	43.4667		35.4667	30.5	40.6	40.0667	38.3	37.8333	39.2	36.8	37.7	38.0667	38.2333	30.6	29.7667	40.5	35.1	44.3	47.7667
37	SVRI (dynes*sec /cm^5*m^-2)	2011009		1172.55			1299.54			1577.52	1550.67	1594.12	1481.76	1507.4	1533.49	705.381	793.522	828.701	865.508	975.37	831.749	774.506	767.031	705.259	594.076
37	SVRI (dynes*sec /cm^5*m^-2)	2011010		1562.16			1662.78			2028.28	1925.05	1800.53	1714.51	1675.83	1778.98	1082.79	872.35	830.203	859.737	867.09	795.729	677.179	734.193	874.166	907.066
37	SVRI (dynes*sec /cm^5*m^-2)	2011011		916.135			1018.38			1163.48	1435.24	1370.89	1314.73	1327.82	1362.17	611.956	562.886	578.52	623.426	559.07	523.507	477.777	428.47	440.068	425.474
37	SVRI (dynes*sec /cm^5*m^-2)	2011012		1172						1811.71	1741.1	1615.74	1634.62	1513.19	1626.16	683.14	952.47	547.906	646.723	629.96	535.892	538.458	527.853	495.745	574.17
37	SVRI (dynes*sec /cm^5*m^-2)	2011013		901.287			814.364			1012.4	1157.21	1170.49	1144.43	1143.74	1153.97	675.373	589.463	557.144	655.831	667.859	660.606	755.359	547.081	588.649	550.335
37	SVRI (dynes*sec /cm^5*m^-2)	2011014		759.888			627.962			1001.29	1062.9	1044.63	1005.15	1089.67	1050.59	583.019	456.779	474.501	501.559	497.296	542.442	533.037	473.173
37	SVRI (dynes*sec /cm^5*m^-2)	2011015		1280.57			1617.75			1916.16	1645.32	1480.65	1556.98	1506.32	1547.32	681.858	806.8	897.333	1103.99	1414.21	1732.38	1906.56
37	SVRI (dynes*sec /cm^5*m^-2)	2011016		1219.53			1112.19			1144.54	1131.77	1164.99	1121.81	1101.25	1129.95	577.838	589.67	602.76	666.304	643.017	644.47	561.285	526.614	602.097	466.086
37	SVRI (dynes*sec /cm^5*m^-2)	2011017		792.762			760.968			1004.43	1005.41	932.254	899.849	890.107	931.904	441.045	445.068	440.801	454.761	383.437	360.249	368.982	342.096	391.773	344.137
37	SVRI (dynes*sec /cm^5*m^-2)	2011018		1121.18			1162.08			2354.75	1036.23	827.157	788.385	777.767	857.386	486.967	450.479	380.335	405.087	581.801
37	SVRI (dynes*sec /cm^5*m^-2)	2011019		1035.82			1163.87			1336.85	1175.89	1223.88	1258.33	1209.13	1216.81	646.723	565.572	554.984	582.389	613.764	624.838	630.844	613.433	697.28	963.327
37	SVRI (dynes*sec /cm^5*m^-2)	2011020		744.967			689.166			857.315	724.259	739.402	732.058	746.859	735.645	416.08	432.84	441.678	433.127	415.233	376.495	405.184	410.151	455.96	422.701
37	SVRI (dynes*sec /cm^5*m^-2)	2011021		871.351			865.05			969.493	852.485	859.074	832.813	859.616	850.997	478.536	462.153	388.695	419.931	465.452	420.791	465.267	367.199	501.92	489.707
37	SVRI (dynes*sec /cm^5*m^-2)	2011022		720.01			714.582			941.704	872.417	827.055		756.62	818.697	443.718	435.68	439.457	481.159	448.818	419.914	392.95	369.097	389.703	346.581
37	SVRI (dynes*sec /cm^5*m^-2)	2011023		1049.39			1029.63			996.628	1006.81	965.852	918.532	913.371	951.142	854.074	610.015	641.184	661.449	674.572	620.418	606.282	575.463	643.906	656.74
37	SVRI (dynes*sec /cm^5*m^-2)	2011024		984.353			1102.8			1123.75	1139.73	1088.29	969.706	980.457	1044.54	541.759	604.656	570.651	575.427	610.05	585.351
37	SVRI (dynes*sec /cm^5*m^-2)	2011025		839.641			889.494			848.805	894.837	799.728	805.311	810.055	827.483	500.972	513.431	529.537	572.241	524.569	428.249	413.849	355.631	441.176	396.797
37	SVRI (dynes*sec /cm^5*m^-2)	2011026		1000.57			893.489			1078.51	1055.04	1101.23	979.943	823.95	990.039	464.078	446.518			599.117	613.354	571.635	479.133	488.101	645.948
37	SVRI (dynes*sec /cm^5*m^-2)	2011027		1323.7			1229.05			1310.3	1156.78	1147.86	1086.29	1140.52	1132.86	706.126	732.296	761.609	811.896	815.243	889.792	869.21	843.977	903.012	774.305
37	SVRI (dynes*sec /cm^5*m^-2)	2011029		915.097						1411.72	1226.64	1230.35	1177.02	1214.85	1212.22	868.188	754.533	825.167	783.292	749.53	725.376	620.664	745.439	620.655	711.818
37	SVRI (dynes*sec /cm^5*m^-2)	2011030		1225.42			1224.72			1288.6	1531.85	1473.51	1385.84	1408	1449.8	906.579	801.035	877.211	814.724	750.068	722.022	489.705	452.044	326.949	474.161
37	SVRI (dynes*sec /cm^5*m^-2)	2011031		959.464			945.401			812.662	1000.35	972.897	897.515	912.635	945.849	583.913	565.837	549.161	653.935	715.652	609.162	626.162	665.887	853.03	922.731
37	SVRI (dynes*sec /cm^5*m^-2)	2011032		1132.3			1328.24			1478.84	1548.49	1276.22	1300.69	1323.19	1362.15	556.967	460.186	526.88	611.087	586.596	682.315	647.752	816.982	574.147	556.37
37	SVRI (dynes*sec /cm^5*m^-2)	2011033		1167.48			1242.18			1087.23	1234.95	1133.86	1081	1058.51	1127.08	695.153	666.188	595.371	660.171	535.726	575.861	552.455	578.795	733.349	783.52
38	Respiratory Rate (breaths/min)	2011009		24	24	24	24	24	24	24	24	24	24	24	24	24	24	24	24	24	24	24	24	24	24
38	Respiratory Rate (breaths/min)	2011010		35.9	35.9	35.9	35.9	35.9	36	36	36	36.1	35.9	36	36	36	36	35.9	35.9	35.9	36	35.9	35.9	35.9	35.9
38	Respiratory Rate (breaths/min)	2011011		38	38.1	38	38	38	38.1	38	38	30.4	22.9	24	28.825	37.9	38	38	38	38	37.9	38	38	38	37.9
38	Respiratory Rate (breaths/min)	2011012		35.9	35.9			35.9	35.9	35.9	35.9	36.1	36.1	36	36.025	36.1	36	35.9	35.9	35.9	35.9	35.9	35.9	35.9	35.9
38	Respiratory Rate (breaths/min)	2011013		35	35	35	35	35	35	35	35	35	35	35	35	35	35	35	35	35	35	35	35	35	35
38	Respiratory Rate (breaths/min)	2011014		32	32	32	32	32	32	32	32	32	32	32	32	32	32	32	32	32	32	32	32
38	Respiratory Rate (breaths/min)	2011015		28	28	28	28	28	28	28	28	28	28	28	28	28	28	28	28	28	27.9	28
38	Respiratory Rate (breaths/min)	2011016		26	26	26	26	26	26	26	26.5	26	26	26	26.125	26.6	26.5	26.4	25.9	26	26.2	26.4	26.4	29.4	26.7
38	Respiratory Rate (breaths/min)	2011017		35.9	35.9	35.9	35.9	35.9	35.9	35.9	35.9	35.9	35.9	35.9	35.9	35.9	35.9	35.9	35.9	35.8	35.9	36	35.9	36.4	29.5
38	Respiratory Rate (breaths/min)	2011018		27	27	27	26.9	26.9	27	27	27	27	27	27	27	27	27	27	27	27
38	Respiratory Rate (breaths/min)	2011019		25	25	25	25	25	25	25	25	24.9	25.3	25.5	25.175	26.3	25.4	25.2	26.5	25.1	26.7	26.2	25.5	25.5	25.3
38	Respiratory Rate (breaths/min)	2011020		30	30.1	30	30	30	30	30	30	30	30	30	30	30	30	30	30	30	30	30	30	30	30
38	Respiratory Rate (breaths/min)	2011021		35	35	35	35	35	35	35	35	35	35	35	35	34.9	35	35	35	35	35	35	34.9	35	35
38	Respiratory Rate (breaths/min)	2011022		35	35	35	35	35	35	35	35	35		35	35	35	35	35	35	35	35	35	35	35	35.8
38	Respiratory Rate (breaths/min)	2011023		35	35	34.9	35	35	35	35	35	35	35	35	35	35	35	35	35	35	35	35	35	35	35
38	Respiratory Rate (breaths/min)	2011024		33			33	33	33	33	33	33	33	33	33	32.9	33	33	33	33	32.9
38	Respiratory Rate (breaths/min)	2011025		35	35	35	35	35	35	35	35	35	35	35	35	35	35	35	35	35	35	35	35	35	35
38	Respiratory Rate (breaths/min)	2011026		28		28	28	28	28	28	28	28	28	28	28	28	28			28	28	28	28	28	28
38	Respiratory Rate (breaths/min)	2011027		25	25	25	25	25	25	25	25	25	25	25	25	25	25	25	25	25	25	25	25	25	25
38	Respiratory Rate (breaths/min)	2011029		26	26	26	26	26	26	26	26	26	26	26	26	26.1	30.2	26	26	26	26	26	26	26	26
38	Respiratory Rate (breaths/min)	2011030		35	35	35	35	35	35	35	35	35	35	35	35	35	35	35	35	35	35	35	35.1	35.4	35
38	Respiratory Rate (breaths/min)	2011031		30	30	30	30	30	30	30	30	30	30	30	30	30	30	30	30	30	30	30	30	30	30
38	Respiratory Rate (breaths/min)	2011032		24	24	24	24	24	24	24	24	24	24	24	24	24	24	24	24	24	24	24	24	28.5	29.9
38	Respiratory Rate (breaths/min)	2011033		38	38	38	38		38	38	37.9	37.9	38	38	37.95	38	38	38	38	38.1	38.1	38	38	38	38
39	PetCO2 End Tidal Corrected (mmHg)	2011009		37.2	35.9	35.5	35.4	33.8	34	33.1	36.4	35.7	37.4	37.9	36.85	39.2	37.3	36.4	34.8	36.5	35.9	36.3	36.4	38	34.4
39	PetCO2 End Tidal Corrected (mmHg)	2011010		38.4	36.4	35.3	35.4	35.3	35.4	34.4	37.6	37.5	38.1	40.4	38.4	39.4	37.3	37.6	37.1	36.6	36.3	36.8	38	38.7	40.4
39	PetCO2 End Tidal Corrected (mmHg)	2011011		41	40.1	40.6	41.8	41.4	38.7	39.5	42.3	45.3	41.2	43.8	43.15	39.2	39.3	37.4	37.3	37.3	37.7	37.7	37.3	39.5	37.8
39	PetCO2 End Tidal Corrected (mmHg)	2011012		39.7	39.2			39.4	38.3	37.6	43.7	41.1	44.8	47.9	44.375	46.5	39.8	36.3	33.9	29.9	30.1	30.9	28.7	30.9	29.9
39	PetCO2 End Tidal Corrected (mmHg)	2011013		38.5	36.2	35.8	35.5	36.4	36.1	36.1	38.4	39.7	39.7	40.2	39.5	36.6	34.9	34.5	33.5	33.8	34	35.5	34.4	37	35.6
39	PetCO2 End Tidal Corrected (mmHg)	2011014		36.6	36.1	35.5	34.7	34.2	33.9	30.7	36	36.8	38.1	38.1	37.25	36.7	36.8	36.2	35.3	34.7	35.1	37.2	35.1
39	PetCO2 End Tidal Corrected (mmHg)	2011015		37.4	37	35.2	32.8	28.9	23	20.8	25.6	29.2	31.4	30.1	29.075	35.6	32.1	28.5	25	25	24.1	21.9
39	PetCO2 End Tidal Corrected (mmHg)	2011016		40.7	41	41	40.2	40.1	40.9	38.2	37.6	42	43.7	43.6	41.725	41.3	38.9	38	38.3	38.4	39.8	40.3	41.4	33.8	37.3
39	PetCO2 End Tidal Corrected (mmHg)	2011017		39.7	40.1	38.3	39	38.8	39.2	38.4	41.9	43.5	44.8	45.7	43.975	40.2	38.8	36.3	35.6	32.5	37.3	40.7	42.9	47.3	43.6
39	PetCO2 End Tidal Corrected (mmHg)	2011018		39.7	38.4	37.7	36.2	34.1	26.6	36.8	33.9	36.4	38.2	39.3	36.95	40.1	40.7	43	38.1	34.4
39	PetCO2 End Tidal Corrected (mmHg)	2011019		41.2	40.6	39.1	40.1	39.3	38.5	36.6	39.3	41.7	44.3	44.1	42.35	42.2	39.8	38.5	37.4	39	38	37.3	37.3	39	40.5
39	PetCO2 End Tidal Corrected (mmHg)	2011020		37.5	36.7	34.9	34.1	35.3	33.1	31.4	35.7	36.1	38.8	38.4	37.25	37.9	36.4	36.2	36	34.7	32.9	34.6	35	36.8	38.7
39	PetCO2 End Tidal Corrected (mmHg)	2011021		38.1	37.2	36.4	36.3	36.9	36.2	36.4	38.7	40	40.3	35.2	38.55	34	33.1	32.2	31.8	32.8	34.2	34.5	35.6	35.1	34.3
39	PetCO2 End Tidal Corrected (mmHg)	2011022		37.7	37.7	37.5	37.2	38	39	37.9	41.9	41.3		38.3	40.5	36.8	35	34.1	34	35.3	35.8	37.9	37.7	41.3	41.4
39	PetCO2 End Tidal Corrected (mmHg)	2011023		37.9	38.6	38.4	38	37.9	38.6	38	39.8	41.3	35.7	37.1	38.475	35.7	34.9	34.2	35	35.6	36.5	37.5	38.5	39.2	40.5
39	PetCO2 End Tidal Corrected (mmHg)	2011024		40.1	0	0	37.4	36.4	34.9	36.2	37.2	36.9	39.7	39.1	38.225	40.2	36.8	35.1	35.6	35.9	36
39	PetCO2 End Tidal Corrected (mmHg)	2011025		37.8	35.6	34.8	36.4	35.4	36.1	35.5	38.3	39.4	39.8	39.4	39.225	39.4	37.4	36.4	36.8	34.3	34.8	34.2	33.8	37	38.9
39	PetCO2 End Tidal Corrected (mmHg)	2011026		37		37.3	36.6	37.1	36.7	34.7	38.5	36.1	43.3	43.4	40.325	47.4	44.1			36.9	36.5	36.1	36.2	37.2	36.9
39	PetCO2 End Tidal Corrected (mmHg)	2011027		34.4	32.9	32.6	32.8	33	33.7	32.4	35.6	35.7	35.7	36.9	35.975	35	34.3	33	30.3	29.6	30.1	30.2	29.5	30.4	33.8
39	PetCO2 End Tidal Corrected (mmHg)	2011029		33.9	30.1	29.4	28.4	27.1	26.9	27.8	29.6	33.4	33.9	34.3	32.8	34	33	28.6	25.6	28.7	28.2	26.6	26.8	28.1	27.1
39	PetCO2 End Tidal Corrected (mmHg)	2011030		38.4	38.7	37.7	36.6	36.7	37.3	37.8	41	41.6	41	40.8	41.1	38.8	36.1	34.8	34.3	33.6	33	27.7	32	36.5	32.2
39	PetCO2 End Tidal Corrected (mmHg)	2011031		37.6	36.3	35.4	35.5	34.8	33.5	32.7	36.9	37.9	38.1	37.7	37.65	35.7	22.5	33.6	31.6	31	30.7	28.7	29.5	30	29.8
39	PetCO2 End Tidal Corrected (mmHg)	2011032		35.2	34	33.1	34.5	33.8	34.2	35	37.8	39.5	40.9	42	40.05	39.3	36.9	35.5	35.9	36.1	36	34.9	36	41	43.9
39	PetCO2 End Tidal Corrected (mmHg)	2011033		40.2	39.4	38.7	38.4		37.1	36	40	40.3	41	41.5	40.7	39.8	38.7	37.8	37.5	37	36.4	34.9	33.4	36.9	36.4
40	pH Ao (units)	2011009		7.48						7.48				7.44			7.41		7.44				7.41		7.43
40	pH Ao (units)	2011010		7.48						7.44				7.42			7.41		7.42				7.42		7.41
40	pH Ao (units)	2011011		7.46						7.44				7.37			7.35		7.43				7.45		7.48
40	pH Ao (units)	2011012		7.43						7.43				7.38			7.41		7.42				7.45		7.51
40	pH Ao (units)	2011013		7.42						7.42				7.45			7.46		7.46				7.5		7.46
40	pH Ao (units)	2011014		7.49						7.5				7.48			7.49		7.5				7.44
40	pH Ao (units)	2011015		7.42						7.34				7.2			7.21		7.23
40	pH Ao (units)	2011016		7.41						7.4				7.4			7.41		7.4				7.35		7.4
40	pH Ao (units)	2011017		7.42						7.43				7.36			7.45		7.47				7.42		7.37
40	pH Ao (units)	2011018		7.39						7.37				7.25			7.23		7.25
40	pH Ao (units)	2011019		7.36						7.36				7.33			7.34		7.35				7.32		7.32
40	pH Ao (units)	2011020		7.43						7.44				7.42			7.43		7.43				7.43		7.43
40	pH Ao (units)	2011021		7.42						7.4				7.41			7.41		7.4				7.44		7.46
40	pH Ao (units)	2011022		7.44						7.43				7.44			7.44		7.45				7.43		7.41
40	pH Ao (units)	2011023		7.43						7.42				7.44			7.43		7.43				7.4		7.39
40	pH Ao (units)	2011024		7.44						7.44				7.42			7.44		7.44
40	pH Ao (units)	2011025		7.46						7.48				7.45			7.45		7.45				7.42		7.39
40	pH Ao (units)	2011026		7.52						7.52				7.38			7.37		7.46				7.46		7.48
40	pH Ao (units)	2011027		7.51						7.5				7.5			7.49		7.5				7.49		7.51
40	pH Ao (units)	2011029		7.48						7.38				7.42			7.46		7.47				7.48		7.49
40	pH Ao (units)	2011030		7.44						7.39				7.4			7.4		7.41				7.38		7.39
40	pH Ao (units)	2011031		7.48						7.49				7.47			7.49		7.49				7.49		7.48
40	pH Ao (units)	2011032		7.51						7.49				7.43			7.44		7.49				7.44		7.38
40	pH Ao (units)	2011033		7.46						7.45				7.44			7.43		7.46				7.47		7.44
41	pCO2 Ao (mmHg)	2011009		35						27				30			34		33				32		32
41	pCO2 Ao (mmHg)	2011010		26						32				37			36		33				36		37
41	pCO2 Ao (mmHg)	2011011		34						38				42			22		32				27		27
41	pCO2 Ao (mmHg)	2011012		39						35				43			36		38				29		31
41	pCO2 Ao (mmHg)	2011013		38						37				38			33		40				32		35
41	pCO2 Ao (mmHg)	2011014		39						36				37			33		31				36
41	pCO2 Ao (mmHg)	2011015		45						41				41			38		35
41	pCO2 Ao (mmHg)	2011016		49						45				48			44		42				42		41
41	pCO2 Ao (mmHg)	2011017		44						40				51			40		37				41		41
41	pCO2 Ao (mmHg)	2011018		46						38				45			47		48
41	pCO2 Ao (mmHg)	2011019		48						43				47			42		42				45		42
41	pCO2 Ao (mmHg)	2011020		45						40				45			42		41				39		40
41	pCO2 Ao (mmHg)	2011021		39						37				39			36		37				35		35
41	pCO2 Ao (mmHg)	2011022		40						38				38			34		34				35		37
41	pCO2 Ao (mmHg)	2011023		42						40				37			35		34				35		38
41	pCO2 Ao (mmHg)	2011024		46						38				38			37		36
41	pCO2 Ao (mmHg)	2011025		41						41				42			39		38				35		40
41	pCO2 Ao (mmHg)	2011026		35						36				42			39		35				31		33
41	pCO2 Ao (mmHg)	2011027		37						36				38			38		37				36		36
41	pCO2 Ao (mmHg)	2011029		41						47				43			37		36				33		36
41	pCO2 Ao (mmHg)	2011030		39						40				42			41		41				38		36
41	pCO2 Ao (mmHg)	2011031		37						35				39			36		35				32		35
41	pCO2 Ao (mmHg)	2011032		41						38				42			37		37				40		48
41	pCO2 Ao (mmHg)	2011033		42						40				41			39		38				37		37
42	pO2 Ao (mmHg)	2011009		82						90				71			73		76				67		54
42	pO2 Ao (mmHg)	2011010		117						111				116			119		99				109		80
42	pO2 Ao (mmHg)	2011011		189						134				136			116		77				91		87
42	pO2 Ao (mmHg)	2011012		108						116				97			216		117				140		96
42	pO2 Ao (mmHg)	2011013		130						106				101			109		102				89		77
42	pO2 Ao (mmHg)	2011014		124						93				84			89		100				70
42	pO2 Ao (mmHg)	2011015		105						120				142			142		175
42	pO2 Ao (mmHg)	2011016		125						99				104			111		100				60		64
42	pO2 Ao (mmHg)	2011017		106						92				48			86		94				38		39
42	pO2 Ao (mmHg)	2011018		111						123				133			139		166
42	pO2 Ao (mmHg)	2011019		98						108				88			99		91				96		85
42	pO2 Ao (mmHg)	2011020		128						115				101			108		93				91		72
42	pO2 Ao (mmHg)	2011021		110						102				140			101		103				81		66
42	pO2 Ao (mmHg)	2011022		102						116				106			117		111				134		109
42	pO2 Ao (mmHg)	2011023		142						111				134			131		119				202		83
42	pO2 Ao (mmHg)	2011024		84						84				83			128		92
42	pO2 Ao (mmHg)	2011025		99						101				93			107		105				106		74
42	pO2 Ao (mmHg)	2011026		159						128				123			126		129				148		141
42	pO2 Ao (mmHg)	2011027		151						132				122			128		162				140		163
42	pO2 Ao (mmHg)	2011029		206						156				113			132		168				155		139
42	pO2 Ao (mmHg)	2011030		133						126				134			133		124				177		167
42	pO2 Ao (mmHg)	2011031		150						139				135			145		164				183		159
42	pO2 Ao (mmHg)	2011032		145						129				104			266		120				125		42
42	pO2 Ao (mmHg)	2011033		154						149				119			126		122				139		120
43	O2Hb Ao (%) AVOX	2011009
43	O2Hb Ao (%) AVOX	2011010
43	O2Hb Ao (%) AVOX	2011011
43	O2Hb Ao (%) AVOX	2011012
43	O2Hb Ao (%) AVOX	2011013
43	O2Hb Ao (%) AVOX	2011014
43	O2Hb Ao (%) AVOX	2011015		96.7						99.5				99.9			99.9		99.9
43	O2Hb Ao (%) AVOX	2011016		98.5						97.4				97.7			99.3		97.8				84		89
43	O2Hb Ao (%) AVOX	2011017		97.3						97.3				67.2			98.9		97.9				56.6		59.5
43	O2Hb Ao (%) AVOX	2011018		98						98.9				98.3			99.9		99.3
43	O2Hb Ao (%) AVOX	2011019		96.8						98.1				95.7			98.1		97				97.3		93.2
43	O2Hb Ao (%) AVOX	2011020		99.4						99.3				95.5			98.7		98.8				96.9		92.1
43	O2Hb Ao (%) AVOX	2011021		98.8						97.8				99.9			99.9		98				94.9		89.8
43	O2Hb Ao (%) AVOX	2011022		98.1						97.7				99.9			99.9		99.6				99.3		98.4
43	O2Hb Ao (%) AVOX	2011023		99.9						97.1				97.9			99.9		98.9				99.9		96.2
43	O2Hb Ao (%) AVOX	2011024		95						94.7				92.7			98.9		97.3
43	O2Hb Ao (%) AVOX	2011025		96.9						96.7				96			98.8		97.6				97.9		89.4
43	O2Hb Ao (%) AVOX	2011026		99.7						99.1				98.4			98.4		99.9				99.6		99.9
43	O2Hb Ao (%) AVOX	2011027		99.9						99.3				98.6			98.4		98.8				99.3		99.4
43	O2Hb Ao (%) AVOX	2011029		99.9						99.9				99.9			99.7		99.9				91.4		99.9
43	O2Hb Ao (%) AVOX	2011030		99.8						99.3				98.1			99.9		98.3				99.9		99.7
43	O2Hb Ao (%) AVOX	2011031		98.2						99.6				99.4			98.9		99.7				99.9		99.9
43	O2Hb Ao (%) AVOX	2011032		97.9						97.9				95.5			99.4		98.4				97.7		61.4
43	O2Hb Ao (%) AVOX	2011033		99.6						99.9				99.1			99.7		99.5				99.9		99.9
44	SO2 Ao (%)AVOX	2011009
44	SO2 Ao (%)AVOX	2011010
44	SO2 Ao (%)AVOX	2011011
44	SO2 Ao (%)AVOX	2011012
44	SO2 Ao (%)AVOX	2011013
44	SO2 Ao (%)AVOX	2011014
44	SO2 Ao (%)AVOX	2011015		99.9						99.9				99.9			99.9		99.9
44	SO2 Ao (%)AVOX	2011016		99.9						99.9				99.9			99.9		99.9				85.1		92.5
44	SO2 Ao (%)AVOX	2011017		99.9						99.9				69.9			99.4		99.9				58.3		61
44	SO2 Ao (%)AVOX	2011018		99.9						99.9				99.9			99.9		99.9
44	SO2 Ao (%)AVOX	2011019		98.6						99.9				98.5			99.9		99.9				99.9		96.4
44	SO2 Ao (%)AVOX	2011020		99.9						99.9				99.9			99.9		99.9				99.9		96.1
44	SO2 Ao (%)AVOX	2011021		99.9						99.9				99.9			99.9		99.9				98.9		95.3
44	SO2 Ao (%)AVOX	2011022		99.9						99.9				99.9			99.9		99.9				99.9		99.9
44	SO2 Ao (%)AVOX	2011023		99.9						99.9				99.9			99.9		99.9				99.9		99.9
44	SO2 Ao (%)AVOX	2011024		99.7						96.4				97.3			99.9		99.9
44	SO2 Ao (%)AVOX	2011025		99.9						99.9				99.9			99.9		99.9				99.9		95.3
44	SO2 Ao (%)AVOX	2011026		99.9						99.9				.99.9			99.9		99.9				99.9		99.9
44	SO2 Ao (%)AVOX	2011027		99.9						99.9				99.9			99.9		99.9				1.9		99.9
44	SO2 Ao (%)AVOX	2011029		99.9						99.9				99.9			99.9		99.9				99.9		99.9
44	SO2 Ao (%)AVOX	2011030		99.9						99.9				99.9			99.9		99.9				99.9		99.9
44	SO2 Ao (%)AVOX	2011031		99.9						99.9				99.9			99.9		99.9				99.9		99.9
44	SO2 Ao (%)AVOX	2011032		99.9						99.9				99.9			99.9		99.9				99.9		63.1
44	SO2 Ao (%)AVOX	2011033		99.9						99.9				99.9			99.9		99.9				99.9		99.9
45	pH PA (units)	2011009		7.43						7.4				7.37			7.37		7.39				7.38		7.4
45	pH PA (units)	2011010		7.41						7.37				7.35			7.37		7.39				7.37		7.35
45	pH PA (units)	2011011		7.41						7.38				7.31			7.35		7.39				7.42		7.46
45	pH PA (units)	2011012		7.39						7.36				7.32			7.35		7.37				7.38		7.47
45	pH PA (units)	2011013		7.38						7.33				7.37			7.38		7.41				7.44		7.44
45	pH PA (units)	2011014		7.42						7.4				7.4			7.42		7.44				7.38
45	pH PA (units)	2011015		7.35						7.18				7.09			7.1		7.09
45	pH PA (units)	2011016		7.35						7.31				7.34			7.35		7.35				7.34		7.34
45	pH PA (units)	2011017		7.36						7.34				7.34			7.39		7.4				7.38		7.34
45	pH PA (units)	2011018		7.36						7.24				7.15			7.15		7.18
45	pH PA (units)	2011019		7.31						7.26				7.26			7.29		7.31				7.3		7.26
45	pH PA (units)	2011020		7.39						7.32				7.34			7.35		7.37				7.38		7.38
45	pH PA (units)	2011021		7.34						7.29				7.31			7.34		7.36				7.39		7.4
45	pH PA (units)	2011022		7.41						7.35				7.37			7.38		7.38				7.38		7.35
45	pH PA (units)	2011023		7.36						7.34				7.35			7.37		7.36				7.35		7.34
45	pH PA (units)	2011024		7.39						7.33				7.32			7.36		7.36
45	pH PA (units)	2011025		7.38						7.36				7.35			7.36		7.37				7.36
45	pH PA (units)	2011026		7.48						7.45				7.32			7.33		7.39				7.43		7.43
45	pH PA (units)	2011027		7.43						7.42				7.41			7.43		7.43				7.43		7.45
45	pH PA (units)	2011029		7.42						7.34				7.36			7.39		7.42				7.44		7.47
45	pH PA (units)	2011030		7.36						7.31				7.34			7.35		7.37				7.35		7.35
45	pH PA (units)	2011031		7.44						7.38				7.41			7.43		7.42				7.44		7.43
45	pH PA (units)	2011032		7.45						7.4				7.34			7.39		7.43				7.41		7.36
45	pH PA (units)	2011033		7.37						7.33				7.34			7.36		7.39				7.4		7.37
46	pCO2 PA (mmHg)	2011009		42						43				48			41		40				40		36
46	pCO2 PA (mmHg)	2011010		46						46				53			46		43				43		47
46	pCO2 PA (mmHg)	2011011		48						53				54			43		43				40		39
46	pCO2 PA (mmHg)	2011012		48						52				60			48		46				38		35
46	pCO2 PA (mmHg)	2011013		46						51				51			44		43				39		39
46	pCO2 PA (mmHg)	2011014		48						51				52			42		41				44
46	pCO2 PA (mmHg)	2011015		55						75				68			50		60
46	pCO2 PA (mmHg)	2011016		60						65				64			55		51				50		48
46	pCO2 PA (mmHg)	2011017		53						60				61			47		41				42		46
46	pCO2 PA (mmHg)	2011018		55						61				67			59		55
46	pCO2 PA (mmHg)	2011019		57						63				63			41		52				53		57
46	pCO2 PA (mmHg)	2011020		48						52				53			47		45				46		42
46	pCO2 PA (mmHg)	2011021		52						55				50			46		45				41		41
46	pCO2 PA (mmHg)	2011022		45						50				48			41		41				37		42
46	pCO2 PA (mmHg)	2011023		56						53				50			43		44				46		43
46	pCO2 PA (mmHg)	2011024		47						62				58			48		45
46	pCO2 PA (mmHg)	2011025		59						50				60			50		49				46
46	pCO2 PA (mmHg)	2011026		44						44				55			50		42				41		39
46	pCO2 PA (mmHg)	2011027		51						52				50			48		46				46		44
46	pCO2 PA (mmHg)	2011029		49						55				52			46		42				41		36
46	pCO2 PA (mmHg)	2011030		51						58				55			47		44				43		43
46	pCO2 PA (mmHg)	2011031		48						50				47			41		42				40		40
46	pCO2 PA (mmHg)	2011032		49						52				59			45		42				45		51
46	pCO2 PA (mmHg)	2011033		60						61				59			49		50				46		48
47	pO2 PA (mmHg)	2011009		38						28				27			34		33				31		33
47	pO2 PA (mmHg)	2011010		39						28				34			42		37				37		35
47	pO2 PA (mmHg)	2011011		43						27				35			37		33				33		37
47	pO2 PA (mmHg)	2011012		39						28				32			41		37				34		38
47	pO2 PA (mmHg)	2011013		47						32				36			37		34				35		43
47	pO2 PA (mmHg)	2011014		40						26				29			34		35				29
47	pO2 PA (mmHg)	2011015		38						27				30			42		36
47	pO2 PA (mmHg)	2011016		40						30				35			39		43				30		32
47	pO2 PA (mmHg)	2011017		40						31				33			40		39				28		30
47	pO2 PA (mmHg)	2011018		40						23				35			48		42
47	pO2 PA (mmHg)	2011019		46						29				34			45		43				39		36
47	pO2 PA (mmHg)	2011020		45						29				37			41		37				35		35
47	pO2 PA (mmHg)	2011021		39						30				36			40		39				37		36
47	pO2 PA (mmHg)	2011022		47						35				37			42		39				45		42
47	pO2 PA (mmHg)	2011023		39						33				35			38		36				41		36
47	pO2 PA (mmHg)	2011024		40						25				26			36		28
47	pO2 PA (mmHg)	2011025		39						34				30			39		36				37
47	pO2 PA (mmHg)	2011026		35						28				32			40		36				34		37
47	pO2 PA (mmHg)	2011027		36						32				36			40		37				33		40
47	pO2 PA (mmHg)	2011029		45						38				40			46		41				42		77
47	pO2 PA (mmHg)	2011030		41						32				39			47		47				54		57
47	pO2 PA (mmHg)	2011031		42						29				37			41		41				37		37
47	pO2 PA (mmHg)	2011032		36						29				29			42		37				33		29
47	pO2 PA (mmHg)	2011033		34						27				29			33		34				35		33
48	O2Hb PA (%) AVOX	2011009
48	O2Hb PA (%) AVOX	2011010
48	O2Hb PA (%) AVOX	2011011
48	O2Hb PA (%) AVOX	2011012
48	O2Hb PA (%) AVOX	2011013
48	O2Hb PA (%) AVOX	2011014
48	O2Hb PA (%) AVOX	2011015		57.3						24.2				28.8			51.5		33
48	O2Hb PA (%) AVOX	2011016		62						40.6				49.2			55.2		59.4				36.1		43.5
48	O2Hb PA (%) AVOX	2011017		57.7						42.4				43.1			62		61.3				43.4		36
48	O2Hb PA (%) AVOX	2011018		58.6						21				33.2			58.7		47.5
48	O2Hb PA (%) AVOX	2011019		64.7						26.1				41.5			61.4		56				51.4		50.2
48	O2Hb PA (%) AVOX	2011020		67.8						29.5				51.1			61.2		50.9				51		51.6
48	O2Hb PA (%) AVOX	2011021		56.5						29.9				50			53.2		52.8				53.2		58
48	O2Hb PA (%) AVOX	2011022		71.2						46.8				52.6			62.7		58.6				64.2		60.6
48	O2Hb PA (%) AVOX	2011023		53.7						43.2				51.3			50.8		50.2				57		55.7
48	O2Hb PA (%) AVOX	2011024		57.8						23.8				22.1			44.9		27
48	O2Hb PA (%) AVOX	2011025		51.1						51.3				32.1			48.9		46.8				42.4		53.9
48	O2Hb PA (%) AVOX	2011026		50.2						27.2				35.3			35.3		40.8				42.3		59.6
48	O2Hb PA (%) AVOX	2011027		48.8						40.3				51.8			55		52.9				42.8		60.7
48	O2Hb PA (%) AVOX	2011029		72.3						54.7				58.6			69.2		63.9				67.7		81.6
48	O2Hb PA (%) AVOX	2011030		60.4						38.3				54.1			67.6		70.3				76.6		82.5
48	O2Hb PA (%) AVOX	2011031		64.4						32.9				54			60.3		57.2				50		54.7
48	O2Hb PA (%) AVOX	2011032		54.1						32				28.8			64		50.8				41.5		33.3
48	O2Hb PA (%) AVOX	2011033		43.6						28.1				27.9			40.5		43.9				46.4		42.4
49	SO2 PA (%) AVOX	2011009
49	SO2 PA (%) AVOX	2011010
49	SO2 PA (%) AVOX	2011011
49	SO2 PA (%) AVOX	2011012
49	SO2 PA (%) AVOX	2011013
49	SO2 PA (%) AVOX	2011014
49	SO2 PA (%) AVOX	2011015		59.2						24.4				29.2			52.3		33.6
49	SO2 PA (%) AVOX	2011016		63.9						41.3				51.3			57.6		61.3						44.7
49	SO2 PA (%) AVOX	2011017		59.4						42.8				44			63.5		63				44.8		36.7
49	SO2 PA (%) AVOX	2011018		59.3						21.4				33.5			59.5		49.2
49	SO2 PA (%) AVOX	2011019		65.3						26.1				42.1			63.4		58.2				53.1		51.7
49	SO2 PA (%) AVOX	2011020		70						29.9				52			63		52.4				51.7		52.7
49	SO2 PA (%) AVOX	2011021		56.9						30.1				51.1			54.9		54.5				55.3		58.3
49	SO2 PA (%) AVOX	2011022		73.3						48.5				53.5			64.7		60.5				66.9		62.9
49	SO2 PA (%) AVOX	2011023		54.3						43.7				52			52		52.3				58.7		56.5
49	SO2 PA (%) AVOX	2011024		60.7						24				22.6			46.2		27.8
49	SO2 PA (%) AVOX	2011025		52.4						52.6				32.7			51.1		48.4				44.3		55.3
49	SO2 PA (%) AVOX	2011026		52.1						29.2				36			36		43.6				44.1		61
49	SO2 PA (%) AVOX	2011027		49.5						41.5				53.5			56.7		53.8				44.2		62.1
49	SO2 PA (%) AVOX	2011029		73.96						55.4				59			71.1		65.7				68.6		83
49	SO2 PA (%) AVOX	2011030		61.1						38.7				55.3			70.3		72.5				78.7		84.9
49	SO2 PA (%) AVOX	2011031		64.9						33.2				54.7			61.7		58.9				51.5		55.3
49	SO2 PA (%) AVOX	2011032		55.4						32.8				29.8			67.5		53				43.1		34
49	SO2 PA (%) AVOX	2011033		44						28.2				28.3			41.2		45.21				46.6		42.6
50	PvCO2-PaCO2 (mmHg)	2011009		7						16				18			7		7				8		4
50	PvCO2-PaCO2 (mmHg)	2011010		20						14				16			10		10				7		10
50	PvCO2-PaCO2 (mmHg)	2011011		14						15				12			21		11				13		12
50	PvCO2-PaCO2 (mmHg)	2011012		9						17				17			12		8				9		4
50	PvCO2-PaCO2 (mmHg)	2011013		8						14				13			11		3				7		4
50	PvCO2-PaCO2 (mmHg)	2011014		9						15				15			9		10				8
50	PvCO2-PaCO2 (mmHg)	2011015		10						34				27			12		25
50	PvCO2-PaCO2 (mmHg)	2011016		11						20				16			11		9				8		7
50	PvCO2-PaCO2 (mmHg)	2011017		9						20				10			7		4				1		5
50	PvCO2-PaCO2 (mmHg)	2011018		9						23				22			12		7
50	PvCO2-PaCO2 (mmHg)	2011019		9						20				16			-1		10				8		15
50	PvCO2-PaCO2 (mmHg)	2011020		3						12				8			5		4				7		2
50	PvCO2-PaCO2 (mmHg)	2011021		13						18				11			10		8				6		6
50	PvCO2-PaCO2 (mmHg)	2011022		5						12				10			7		7				2		5
50	PvCO2-PaCO2 (mmHg)	2011023		14						13				13			8		10				11		5
50	PvCO2-PaCO2 (mmHg)	2011024		1						24				20			11		9
50	PvCO2-PaCO2 (mmHg)	2011025		18						9				18			11		11				11
50	PvCO2-PaCO2 (mmHg)	2011026		9						8				13			11		7				10		6
50	PvCO2-PaCO2 (mmHg)	2011027		14						16				12			10		9				10		8
50	PvCO2-PaCO2 (mmHg)	2011029		8						8				9			9		6				8		0
50	PvCO2-PaCO2 (mmHg)	2011030		12						18				13			6		3				5		7
50	PvCO2-PaCO2 (mmHg)	2011031		11						15				8			5		7				8		5
50	PvCO2-PaCO2 (mmHg)	2011032		8						14				17			8		5				5		3
50	PvCO2-PaCO2 (mmHg)	2011033		18						21				18			10		12				9		11
51	Corrected Lactate	2011009		2.36						1.65				2.41			2.21		2.04				1.89		2.12
51	Corrected Lactate	2011010		1.55						1.81				2.41			1.35		0.7				1.08		1.21
51	Corrected Lactate	2011011		0.54						1.46				3.97			2.74		1.92				1.48		0.88
51	Corrected Lactate	2011012		1.24						1.11				1.02			0.56		0.63				2.7		1.73
51	Corrected Lactate	2011013		2.1						2.35				2.09			0.97		0.65				0.97		1.27
51	Corrected Lactate	2011014		1.15						1.27				1.3			0.67		1.16				1.9
51	Corrected Lactate	2011015		1.65						4.62				8.93			7.91		5.37
51	Corrected Lactate	2011016		1.47						1.19				1.35			1.06		1.17				1.3		2.16
51	Corrected Lactate	2011017		1.25						1.57				1.86			1.05		1.02				1.85		3.89
51	Corrected Lactate	2011018		1.91						3.94				5.77			4.77		3.51
51	Corrected Lactate	2011019		1.5						1.41				1.11			0.66		0.43				0.68		0.7
51	Corrected Lactate	2011020		1.63						2.22				2.2			1.06		0.63				1.03		0.98
51	Corrected Lactate	2011021		1.06						1.58				1.18			1.24		0.76				0.69		0.78
51	Corrected Lactate	2011022		1.28						0.89				1.2			0.8		0.55				0.58		0.65
51	Corrected Lactate	2011023		1.35						1.09				1.06			0.68		0.89				0.71		0.82
51	Corrected Lactate	2011024		1.03						1.9				1.59			1.45		1
51	Corrected Lactate	2011025		1.44						1.78				1.28			1.14		0.91				1.54		1.32
51	Corrected Lactate	2011026		1						1.22				3.74			5.51		2.74				1.79		0.91
51	Corrected Lactate	2011027		2.27						2.62				1.92			0.87		0.8				0.76		1.11
51	Corrected Lactate	2011029		1.16						2.34				1.73			1.04		0.69				0.95		1.02
51	Corrected Lactate	2011030		1.43						1.95				1.24			0.63		0.57				1.98		3.43
51	Corrected Lactate	2011031		2.19						2.54				1.96			1.39		0.93				1.31		1.17
51	Corrected Lactate	2011032		1.36						2.17				2.84			2.21		1.54				1.57		1.47
51	Corrected Lactate	2011033		2.49						2.85				2.55			1.31		1.07				0.9		1.04
52	Corrected Hemoglobin	2011009		10.1						10				10.8			7.7		7.6				7.5		9.9	11
52	Corrected Hemoglobin	2011010		10.2						10.9				10.5			5.5		6.1				6.3		9.1
52	Corrected Hemoglobin	2011011		9.1						9.7				9.5			7.9		6.5				5.1		5.4	9.2
52	Corrected Hemoglobin	2011012		9.4						10.7				10.3			6.4		6.5				5.7		7.9	9.1
52	Corrected Hemoglobin	2011013		8.7						8.7				9.8			5.3		5.7				5.6		5.4	10.9
52	Corrected Hemoglobin	2011014		10.2						9.7				10.2			6.4		5.3				7.7
52	Corrected Hemoglobin	2011015		9.9						10.15				10.47			6.77		7.9
52	Corrected Hemoglobin	2011016		9.35						9.18				10.63			7.09		6.9				7.9		9.18
52	Corrected Hemoglobin	2011017		9.34579						9.50693				11.6017			8.54012		7.08991				9.02353		8.86239
52	Corrected Hemoglobin	2011018		11.4405						11.2794				10.796			7.73445		8.05672
52	Corrected Hemoglobin	2011019		10.1515						9.99033				10.3126			6.44538		6.12311				6.44538		9.66806	9.1
52	Corrected Hemoglobin	2011020		9.34579						8.05672				9.66806			6.44538		6.44538				6.60651		8.86239	12.8
52	Corrected Hemoglobin	2011021		9.99033						8.05672				8.54012			4.99517		5.47857				5.47857		6.92878
52	Corrected Hemoglobin	2011022		9.50693						8.70126				9.18466			5.47857		6.12311				6.92878		8.37899	10.7
52	Corrected Hemoglobin	2011023		9.99033						7.25105				6.60651			6.44538		6.76764				6.44538		8.37899	11
52	Corrected Hemoglobin	2011024		9.2						10.6				9.3			6.5		5.9				6.2
52	Corrected Hemoglobin	2011025		8						8.7				7.8			5.5		5.7				5.6		8.4	8.6
52	Corrected Hemoglobin	2011026		8.6						9.5				9.1			9.1		6				5.5		7.6	10.3
52	Corrected Hemoglobin	2011027		8.1						10.2				10.7			7.8		7.1				6.5		8.1	9.6
52	Corrected Hemoglobin	2011029		9.9						10.7				11.1			6.5		7				6.4		9.3
52	Corrected Hemoglobin	2011030		10.2						9.9				11.1			8.2		7.9				7.3		9.6	9.1
52	Corrected Hemoglobin	2011031		10						9.1				9.7			6.8		6.9				5.5		8.5
52	Corrected Hemoglobin	2011032		9.2						9.9				10.2			5.8		6.3				6.7		9.4	10.6
52	Corrected Hemoglobin	2011033		11.1						9.7				9.5			6.9		7.3				6.5		8.9	9.3
53	CaO2 (ml/dl)	2011009
53	CaO2 (ml/dl)	2011010
53	CaO2 (ml/dl)	2011011
53	CaO2 (ml/dl)	2011012
53	CaO2 (ml/dl)	2011013
53	CaO2 (ml/dl)	2011014
53	CaO2 (ml/dl)	2011015		13.6219						14.398				14.9647			9.82689		11.495
53	CaO2 (ml/dl)	2011016		13.1766						12.7254				14.7479			10.1191		9.68				9.40404		11.5486
53	CaO2 (ml/dl)	2011017		12.9579						13.1338				10.9809			11.9982		9.93002				7.21317		7.44664
53	CaO2 (ml/dl)	2011018		15.9173						15.8749				15.1503			11.1571		11.6184
53	CaO2 (ml/dl)	2011019		13.953						13.9467				13.9821			9.08585		8.52878				9.00518		12.7798
53	CaO2 (ml/dl)	2011020		13.2967						11.4654				13.1369			9.1666		9.13056				9.17137		11.5615
53	CaO2 (ml/dl)	2011021		14.0499						11.2585				12.2789			7.23934		7.77191				7.46984		8.84664
53	CaO2 (ml/dl)	2011022		13.2696						12.1646				13.0719			7.9586		8.81007				9.96559		11.7874
53	CaO2 (ml/dl)	2011023		14.2987						10.1197				9.3922			9.34311		9.66055				9.55611		11.4532
53	CaO2 (ml/dl)	2011024		12.4006						14.2051				12.2323			9.31962		8.25557
53	CaO2 (ml/dl)	2011025		11.0723						11.9969				10.6873			7.87426		8.04785				7.93854		10.6603
53	CaO2 (ml/dl)	2011026		12.3951						13.4702				12.8156			12.8246		8.71866				8.05842		10.9764
53	CaO2 (ml/dl)	2011027		11.7007						14.4748				15.0308			11.0525		10.2366				9.39175		11.6804
53	CaO2 (ml/dl)	2011029		14.3652						15.3261				15.7526			9.4039		10.2243				8.59594		13.3311
53	CaO2 (ml/dl)	2011030		14.5486						14.0427				15.5378			11.7856		11.1663				10.6679		13.805
53	CaO2 (ml/dl)	2011031		14.0998						13.0154				13.8071			9.78303		10.0542				8.18636		12.2802
53	CaO2 (ml/dl)	2011032		12.9545						13.859				13.852			8.81163		8.97689				9.4738		8.14852
53	CaO2 (ml/dl)	2011033		15.8293						13.9165				13.4432			9.94023		10.4623				9.44297		12.7186
54	CvO2 (ml/dl)	2011009
54	CvO2 (ml/dl)	2011010
54	CvO2 (ml/dl)	2011011
54	CvO2 (ml/dl)	2011012
54	CvO2 (ml/dl)	2011013
54	CvO2 (ml/dl)	2011014
54	CvO2 (ml/dl)	2011015		7.99905						3.33379				4.02515			4.507		3.47486
54	CvO2 (ml/dl)	2011016		8.3071						6.18487				7.37464			5.18872		5.98293				4.295		5.74948
54	CvO2 (ml/dl)	2011017		7.87408						6.07587				6.85638			6.23009		5.74621				4.16665		4.52474
54	CvO2 (ml/dl)	2011018		9.57003						2.65593				5.01278			6.84919		4.9135
54	CvO2 (ml/dl)	2011019		8.68787						3.71139				5.86492			4.5357		4.89523				4.95221		5.72982
54	CvO2 (ml/dl)	2011020		6.96853						3.25851				6.17696			4.92058		4.44316				4.21721		5.65246
54	CvO2 (ml/dl)	2011021		5.55852						3.37148				5.48344			4.29045		4.01957				3.80483		6.34351
54	CvO2 (ml/dl)	2011022		9.23087						5.03159				6.82627			5.1816		4.57951				5.59914		7.99834
54	CvO2 (ml/dl)	2011023		7.69436						5.42069				5.5053			4.77899		4.71789				5.74034		5.97149
54	CvO2 (ml/dl)	2011024		6.06531						3.48245				2.93487			4.16471		2.37333
54	CvO2 (ml/dl)	2011025		6.29652						6.2344				3.70414			3.92338		3.10039				3.23461		4.6451
54	CvO2 (ml/dl)	2011026		7.01302						3.67576				4.75736			4.78136		3.85099				3.39463		6.07577
54	CvO2 (ml/dl)	2011027		6.48421						6.59397				7.52421			6.3889		5.18464				4.5609		7.46045
54	CvO2 (ml/dl)	2011029		8.87824						8.1735				8.99849			6.67878		6.16283				6.14859		10.5526
54	CvO2 (ml/dl)	2011030		8.93838						5.36646				8.38889			6.90641		7.07891				7.82813		11.1798
54	CvO2 (ml/dl)	2011031		8.5405						4.15706				7.09158			5.0682		5.84758				3.9335		6.34571
54	CvO2 (ml/dl)	2011032		6.19912						4.35708				4.2103			4.84088		4.55956				3.96389		4.48426
54	CvO2 (ml/dl)	2011033		6.52602						3.86972				3.92632			4.03965		4.61755				4.42623		5.46218
55	DO2I (ml/min*m^-2)	2011009
55	DO2I (ml/min*m^-2)	2011010
55	DO2I (ml/min*m^-2)	2011011
55	DO2I (ml/min*m^-2)	2011012
55	DO2I (ml/min*m^-2)	2011013
55	DO2I (ml/min*m^-2)	2011014
55	DO2I (ml/min*m^-2)	2011015		568.741						160.538				240.311			314.418		247.981
55	DO2I (ml/min*m^-2)	2011016		486.154						324.332				524.439			601.165		495.777				534.715		545.226
55	DO2I (ml/min*m^-2)	2011017		666.656						457.024				573.16			1019.07		853.94				894.243		998.416
55	DO2I (ml/min*m^-2)	2011018		568.82						155.711				354.947			432.169		624.246
55	DO2I (ml/min*m^-2)	2011019		657.417						258.468				390.003			487.456		454.891				439.567		499.374
55	DO2I (ml/min*m^-2)	2011020		797.872						300.339				589.01			711.428		699.175				674.923		864.902
55	DO2I (ml/min*m^-2)	2011021		606.956						300.082				459.3			474.469		538.895				653.569		682.902
55	DO2I (ml/min*m^-2)	2011022		877.357						428.436				662.763			607.32		592.166				901.254		1144.33
55	DO2I (ml/min*m^-2)	2011023		508.909						292.14				316.948			466.779		464.173				503.874		583.522
55	DO2I (ml/min*m^-2)	2011024		662.481						311.158				320.732			513.666		386.023
55	DO2I (ml/min*m^-2)	2011025		478.821						396.86				432.66			538.081		506.912				597.047		918.256
55	DO2I (ml/min*m^-2)	2011026		471.927						329.396				521.259			948.77		474.986				426.545		612.938
55	DO2I (ml/min*m^-2)	2011027		415.391						395.821				541.724			618.394		484.344				371.154		651.425
55	DO2I (ml/min*m^-2)	2011029		833.883						360.937				617.632			603.943		648.17				502.266		946.949
55	DO2I (ml/min*m^-2)	2011030		545.902						342.278				533.872			741.184		684.232				770.134		1318.54
55	DO2I (ml/min*m^-2)	2011031		657.7						380.581				550.542			638.38		587.351				363.208		440.692
55	DO2I (ml/min*m^-2)	2011032		541.904						378.232				458.764			770.254		616.365				526.4		674.207
55	DO2I (ml/min*m^-2)	2011033		502.79						270.746				333.593			369.672		396.01				351.179		438.493
56	VO2I (ml/min*m^-2)	2011009
56	VO2I (ml/min*m^-2)	2011010
56	VO2I (ml/min*m^-2)	2011011
56	VO2I (ml/min*m^-2)	2011012
56	VO2I (ml/min*m^-2)	2011013
56	VO2I (ml/min*m^-2)	2011014
56	VO2I (ml/min*m^-2)	2011015		234.765						123.366				175.673			170.214		173.018
56	VO2I (ml/min*m^-2)	2011016		179.66						166.699				262.194			292.909		189.351				290.501		273.784
56	VO2I (ml/min*m^-2)	2011017		261.552						245.599				215.284			489.918		359.791				377.688		391.757
56	VO2I (ml/min*m^-2)	2011018		226.826						129.66				237.506			166.867		360.249
56	VO2I (ml/min*m^-2)	2011019		248.075						189.686				226.413			244.116		193.799				197.836		275.48
56	VO2I (ml/min*m^-2)	2011020		379.724						214.982				312.057			329.537		358.939				364.578		442.05
56	VO2I (ml/min*m^-2)	2011021		366.828						210.219				254.188			193.271		260.183				320.668		193.225
56	VO2I (ml/min*m^-2)	2011022		267.03						251.223				316.662			211.912		284.356				394.887		367.849
56	VO2I (ml/min*m^-2)	2011023		235.056						135.653				131.167			228.022		237.486				201.198		279.285
56	VO2I (ml/min*m^-2)	2011024		338.452						234.876				243.78			284.121		275.048
56	VO2I (ml/min*m^-2)	2011025		206.528						190.625				282.703			269.981		311.627				353.777		518.138
56	VO2I (ml/min*m^-2)	2011026		204.916						239.51				327.759			595.043		265.187				246.862		273.659
56	VO2I (ml/min*m^-2)	2011027		185.194						215.505				270.544			260.932		239.032				190.911		235.352
56	VO2I (ml/min*m^-2)	2011029		318.513						168.448				264.816			175.014		257.476				143		197.365
56	VO2I (ml/min*m^-2)	2011030		210.511						211.475				245.634			306.847		250.462				205.006		250.735
56	VO2I (ml/min*m^-2)	2011031		259.319						259.025				267.773			307.66		245.745				188.689		212.967
56	VO2I (ml/min*m^-2)	2011032		282.585						259.321				319.323			347.096		303.3				306.151		303.18
56	VO2I (ml/min*m^-2)	2011033		295.502						195.461				236.161			219.44		221.23				186.57		250.176
57	VO2/ DO2 (ratio)	2011009
57	VO2/ DO2 (ratio)	2011010
57	VO2/ DO2 (ratio)	2011011
57	VO2/ DO2 (ratio)	2011012
57	VO2/ DO2 (ratio)	2011013
57	VO2/ DO2 (ratio)	2011014
57	VO2/ DO2 (ratio)	2011015		0.412779						0.768454				0.731025			0.54136		0.697708
57	VO2/ DO2 (ratio)	2011016		0.369554						0.513976				0.499952			0.487236		0.381929				0.543281		0.502148
57	VO2/ DO2 (ratio)	2011017		0.392334						0.537388				0.375608			0.480748		0.42133				0.422355		0.392378
57	VO2/ DO2 (ratio)	2011018		0.398766						0.832696				0.669131			0.386115		0.577095
57	VO2/ DO2 (ratio)	2011019		0.377348						0.733888				0.580542			0.500796		0.426035				0.450071		0.55165
57	VO2/ DO2 (ratio)	2011020		0.475921						0.715797				0.529799			0.463205		0.513375				0.540176		0.511098
57	VO2/ DO2 (ratio)	2011021		0.604374						0.700538				0.553426			0.407342		0.482808				0.490641		0.282947
57	VO2/ DO2 (ratio)	2011022		0.304357						0.586373				0.477791			0.34893		0.480196				0.438153		0.321453
57	VO2/ DO2 (ratio)	2011023		0.461883						0.464341				0.413843			0.488501		0.511633				0.399302		0.478619
57	VO2/ DO2 (ratio)	2011024		0.510886						0.754845				0.760073			0.553124		0.712518
57	VO2/ DO2 (ratio)	2011025		0.431326						0.480334				0.653408			0.501747		0.614755				0.592544		0.564263
57	VO2/ DO2 (ratio)	2011026		0.434212						0.727118				0.628784			0.627173		0.558305				0.578747		0.446472
57	VO2/ DO2 (ratio)	2011027		0.445829						0.54445				0.499413			0.421951		0.493518				0.514372		0.361287
57	VO2/ DO2 (ratio)	2011029		0.381964						0.466695				0.428761			0.289785		0.397235				0.28471		0.208422
57	VO2/ DO2 (ratio)	2011030		0.385621						0.617846				0.4601			0.413996		0.366049				0.266195		0.190161
57	VO2/ DO2 (ratio)	2011031		0.394282						0.680605				0.486382			0.481939		0.418396				0.519505		0.483256
57	VO2/ DO2 (ratio)	2011032		0.521468						0.685614				0.696051			0.450626		0.492078				0.581594		0.449684
57	VO2/ DO2 (ratio)	2011033		0.587725						0.721933				0.707932			0.593606		0.558647				0.531267		0.570537
58	Troponin I (ng/mL)	2011009		0.12						0.06				0.09
58	Troponin I (ng/mL)	2011010		1.65						1.48				1.43			1.24		0				0.53		0.54
58	Troponin I (ng/mL)	2011011		0.06						0.04				0.06			0.08		0.07				0.11		0.08	0.1
58	Troponin I (ng/mL)	2011012		0.04						0.03				0.12			0.07		0.14				0.09		0.04	7.31
58	Troponin I (ng/mL)	2011013		0.09						0.1				0.08			0.06		0.08				0.06		0.09	1
58	Troponin I (ng/mL)	2011014		0						0.03				0.05			0.02		0.03				0.06
58	Troponin I (ng/mL)	2011015		0.06						0.08				0.1			1.11		3.54
58	Troponin I (ng/mL)	2011016		0.12						0.09				0.1			0.12		0.13				0.19		0.24
58	Troponin I (ng/mL)	2011017		0.06						0.05				0.03			0.05		0.05				0.05		0.09
58	Troponin I (ng/mL)	2011018		0.08						0.11				0.15			0.17		0.41
58	Troponin I (ng/mL)	2011019		0.06						0.06				0.08			0.05		0.06				0.09		0.08	5.29
58	Troponin I (ng/mL)	2011020		0.06						0.06				0.07			0.06		0.08				0.07		0.07	10.77
58	Troponin I (ng/mL)	2011021		0.09						0.13				0.14			0.12		0.1				0.12		0.15
58	Troponin I (ng/mL)	2011022		0.1						0.09				0.1			0.11		0.12				0.09		0.12	0.01
58	Troponin I (ng/mL)	2011023		0.03						0.02				0.05			0.04		0.07				0.09		0.08	8.6
58	Troponin I (ng/mL)	2011024		1.86						1.54				1.68			1.25		1.18				1.17
58	Troponin I (ng/mL)	2011025		0.17						0.16				0.18			0.14		0.18				0.15		0.17	0.92
58	Troponin I (ng/mL)	2011026		0.23						0.24				0.42			0.35		0.37				0.36		0.31	0.81
58	Troponin I (ng/mL)	2011027		0.08						0.1				0.15			0.22		0.31				0.37		0.41	2.47
58	Troponin I (ng/mL)	2011029		0.07						0.05				0.05			0.08		0.09				0.08		0.08	160.64
58	Troponin I (ng/mL)	2011030		0.04						0.05				0.09			0.06		0.05				0.06		0.04	1.2
58	Troponin I (ng/mL)	2011031		0.09						0.08				0.1			0.08		0.11				0.16		0.06
58	Troponin I (ng/mL)	2011032		0.35						0.56				0.45			0.55		0.59				0.53		0.44	1.69
58	Troponin I (ng/mL)	2011033		0.13						0.14				0.15			0.15		0.15				0.12		0.11	2.59
59	ALT (U/L)	2011009		38																			36			101
59	ALT (U/L)	2011010		54																			43
59	ALT (U/L)	2011011		63																			51			182
59	ALT (U/L)	2011012		71																			55			122
59	ALT (U/L)	2011013		56																			38			69
59	ALT (U/L)	2011014		54																			47
59	ALT (U/L)	2011015
59	ALT (U/L)	2011016		61																			54
59	ALT (U/L)	2011017		47																			38
59	ALT (U/L)	2011018		49
59	ALT (U/L)	2011019		54																			47			122
59	ALT (U/L)	2011020		47																			40			73
59	ALT (U/L)	2011021		73																			55
59	ALT (U/L)	2011022		62																			49			41
59	ALT (U/L)	2011023		66																			52			135
59	ALT (U/L)	2011024		52																			45
59	ALT (U/L)	2011025		39																			31			67
59	ALT (U/L)	2011026		49																			35			117
59	ALT (U/L)	2011027		66																			45			112
59	ALT (U/L)	2011029		53																			42			73
59	ALT (U/L)	2011030		60																			47			68
59	ALT (U/L)	2011031		89																			64
59	ALT (U/L)	2011032		60																			48			142
59	ALT (U/L)	2011033		77																			54			305
60	AST (U/L)	2011009		39																			78			89
60	AST (U/L)	2011010		38																			30
60	AST (U/L)	2011011		34																			50			98
60	AST (U/L)	2011012		45																			65			82
60	AST (U/L)	2011013		30																			21			35
60	AST (U/L)	2011014		36																			172
60	AST (U/L)	2011015
60	AST (U/L)	2011016		36																			75
60	AST (U/L)	2011017		22																			28
60	AST (U/L)	2011018		23
60	AST (U/L)	2011019		31																			40			111
60	AST (U/L)	2011020		25																			29			40
60	AST (U/L)	2011021		34																			42
60	AST (U/L)	2011022		34																			37			62
60	AST (U/L)	2011023		28																			27			65
60	AST (U/L)	2011024		30																			353
60	AST (U/L)	2011025		26																			34			46
60	AST (U/L)	2011026		40																			44			81
60	AST (U/L)	2011027		33																			28			51
60	AST (U/L)	2011029		35																			33			56
60	AST (U/L)	2011030		21																			21			35
60	AST (U/L)	2011031		36																			42
60	AST (U/L)	2011032		27																			40			54
60	AST (U/L)	2011033		32																			44			295
61	BUN (mg/dL)	2011009		4																						10
61	BUN (mg/dL)	2011010		8																			12
61	BUN (mg/dL)	2011011		10																			16			13
61	BUN (mg/dL)	2011012		6																			13			6
61	BUN (mg/dL)	2011013		5																			8			8
61	BUN (mg/dL)	2011014		12																			20
61	BUN (mg/dL)	2011015
61	BUN (mg/dL)	2011016		12																			26
61	BUN (mg/dL)	2011017		10																			11
61	BUN (mg/dL)	2011018		6
61	BUN (mg/dL)	2011019		11																			15			5
61	BUN (mg/dL)	2011020		6																			10			5
61	BUN (mg/dL)	2011021		9																			11
61	BUN (mg/dL)	2011022		7																			15			8
61	BUN (mg/dL)	2011023		9																			14			6
61	BUN (mg/dL)	2011024		7																			12
61	BUN (mg/dL)	2011025		12																			17			9
61	BUN (mg/dL)	2011026		8																			15			7
61	BUN (mg/dL)	2011027		7																			11			5
61	BUN (mg/dL)	2011029		7																			9			6
61	BUN (mg/dL)	2011030		8																			12			10
61	BUN (mg/dL)	2011031		8																			11
61	BUN (mg/dL)	2011032		12																			15			18
61	BUN (mg/dL)	2011033		12																			17			6
62	Creat (mg/dL)	2011009		1.1																						1
62	Creat (mg/dL)	2011010		1.4																			1.7
62	Creat (mg/dL)	2011011		1.1																			1.4			1.2
62	Creat (mg/dL)	2011012		1.1																			1.3			0.8
62	Creat (mg/dL)	2011013		1																			1.1			1
62	Creat (mg/dL)	2011014		1.5																			2.3
62	Creat (mg/dL)	2011015
62	Creat (mg/dL)	2011016		1.3																			1.6
62	Creat (mg/dL)	2011017		1.2																			1.3
62	Creat (mg/dL)	2011018		1.1
62	Creat (mg/dL)	2011019		1.1																			1.3			0.9
62	Creat (mg/dL)	2011020		0.8																			1			0.8
62	Creat (mg/dL)	2011021		1.1																			1.1
62	Creat (mg/dL)	2011022		1.2																			1.4			0.9
62	Creat (mg/dL)	2011023		1.6																			1.7			0.9
62	Creat (mg/dL)	2011024		1.2																			2.1
62	Creat (mg/dL)	2011025		1.5																			1.9			1.4
62	Creat (mg/dL)	2011026		1.7																			1.9			1.1
62	Creat (mg/dL)	2011027		1.5																			1.4			1.1
62	Creat (mg/dL)	2011029		1.3																			1.1			1
62	Creat (mg/dL)	2011030		1.5																			1.6			2.2
62	Creat (mg/dL)	2011031		1.4																			1.2
62	Creat (mg/dL)	2011032		1.4																			1.5			1.7
62	Creat (mg/dL)	2011033		1.3																			1.8			0.8
63	WBC (10^3/uL)	2011009		11.64																			16.24			21.3
63	WBC (10^3/uL)	2011010		19.62																			19.68
63	WBC (10^3/uL)	2011011		20.25																			15.02			18.56
63	WBC (10^3/uL)	2011012		25.02																			34.73			12.17
63	WBC (10^3/uL)	2011013		15.2																			12.71			29.32
63	WBC (10^3/uL)	2011014		22.89																			17.13
63	WBC (10^3/uL)	2011015		17.2
63	WBC (10^3/uL)	2011016		21.08																			16.4
63	WBC (10^3/uL)	2011017		20.08																			14.88
63	WBC (10^3/uL)	2011018		22.5
63	WBC (10^3/uL)	2011019		18																			17.06			20.74
63	WBC (10^3/uL)	2011020		23.26																			24.34			21.9
63	WBC (10^3/uL)	2011021		19.1																			13.57
63	WBC (10^3/uL)	2011022		19.54																			24.74			31.31
63	WBC (10^3/uL)	2011023		17.81																			11.68			29.26
63	WBC (10^3/uL)	2011024		14.71																			5.77
63	WBC (10^3/uL)	2011025		19.5																			16.65			18.03
63	WBC (10^3/uL)	2011026		12.1																			12.38			17.55
63	WBC (10^3/uL)	2011027		12.29																			10.6			23.03
63	WBC (10^3/uL)	2011029		20.49																			23.55			22.02
63	WBC (10^3/uL)	2011030		16.89																			23.91			20.08
63	WBC (10^3/uL)	2011031		18.4																			13.61
63	WBC (10^3/uL)	2011032		19.62																			24.58			19.47
63	WBC (10^3/uL)	2011033		10.84																			11.73			23.18
64	RBC (10^6/uL)	2011009		5.65																			4.57			6.08
64	RBC (10^6/uL)	2011010		6.33																			4.39
64	RBC (10^6/uL)	2011011		5.62																			3.75			5.65
64	RBC (10^6/uL)	2011012		5.87																			3.95			5.69
64	RBC (10^6/uL)	2011013		4.85																			3.4			6.13
64	RBC (10^6/uL)	2011014		5.55																			3.96
64	RBC (10^6/uL)	2011015		5.37
64	RBC (10^6/uL)	2011016		5.77																			4.71
64	RBC (10^6/uL)	2011017		5.66																			5.14
64	RBC (10^6/uL)	2011018		6.36
64	RBC (10^6/uL)	2011019		5.79																			3.9			5.3
64	RBC (10^6/uL)	2011020		5.3																			3.81			7.43
64	RBC (10^6/uL)	2011021		5.13																			3.56
64	RBC (10^6/uL)	2011022		5.93																			4.55			6.77
64	RBC (10^6/uL)	2011023		5.32																			4.03			6
64	RBC (10^6/uL)	2011024		5.9																			3.72
64	RBC (10^6/uL)	2011025		5.26																			3.24			5.33
64	RBC (10^6/uL)	2011026		5.92																			3.78			6.83
64	RBC (10^6/uL)	2011027		4.92																			3.86			5.28
64	RBC (10^6/uL)	2011029		5.79																			3.67			6.42
64	RBC (10^6/uL)	2011030		6.17																			4.26			5.65
64	RBC (10^6/uL)	2011031		5.72																			3.37
64	RBC (10^6/uL)	2011032		5.34																			3.98			6.36
64	RBC (10^6/uL)	2011033		6.15																			3.7			5.45
65	PLT (10^3/uL)	2011009		339																			199			322
65	PLT (10^3/uL)	2011010		75																			185
65	PLT (10^3/uL)	2011011		298																			271			400
65	PLT (10^3/uL)	2011012		382																			260			373
65	PLT (10^3/uL)	2011013		180																			322			355
65	PLT (10^3/uL)	2011014		289																			142
65	PLT (10^3/uL)	2011015		238
65	PLT (10^3/uL)	2011016		327																			258
65	PLT (10^3/uL)	2011017		250																			281
65	PLT (10^3/uL)	2011018		261
65	PLT (10^3/uL)	2011019		321																			260			276
65	PLT (10^3/uL)	2011020		347																			300			338
65	PLT (10^3/uL)	2011021		300																			226
65	PLT (10^3/uL)	2011022		224																			215			388
65	PLT (10^3/uL)	2011023		200																			163			331
65	PLT (10^3/uL)	2011024		177																			149
65	PLT (10^3/uL)	2011025		201																			180			317
65	PLT (10^3/uL)	2011026		151																			150			385
65	PLT (10^3/uL)	2011027		311																			254			412
65	PLT (10^3/uL)	2011029		258																			222			282
65	PLT (10^3/uL)	2011030		316																			253			330
65	PLT (10^3/uL)	2011031		191																			165
65	PLT (10^3/uL)	2011032		254																			222			396
65	PLT (10^3/uL)	2011033		387																			287			403
66	LV Sys - Ao Sys end-exp (mmHg)	2011009		-4.9	-4.1	-3.7	11.3	-3.3	4	26.1	35.4	40.7	41.8	36.4	38.575	11.3	12.5	6.7	0.3	-1.3	-1.4	-1.9	-1.4	-2.1	-2.3
66	LV Sys - Ao Sys end-exp (mmHg)	2011010		-14.8	-13.2	-15	-15.1	-15.7	-16.7	-19	-19.3	-21	-20.5	-20.8	-20.4	-16.6	-14.5	-12.5	-13.3	-10.4	-8.5	-7.8	-8.4	-8.5	-8.8
66	LV Sys - Ao Sys end-exp (mmHg)	2011011		3.4	10.1	8.4	7.3	2.8	1.2	6.9	-3.1	-2.7	17.6	4	3.95	-1.9	2.2	4.6	4.6	5.8	6.5	8	8.8	12	13
66	LV Sys - Ao Sys end-exp (mmHg)	2011012		-11	-22.4			-0.6	-3.9	17.4	1	-0.5	2.2	5.4	2.025	-4.9	-2.2	-2.3	-4.1	-6.1	4.2	1.6	0.8	0.7	-3.6
66	LV Sys - Ao Sys end-exp (mmHg)	2011013		-10.9	-8	-5.1	-5.2	-5.8	-7.2	-9.4	-11.7	-11.5	-11.3	-11.3	-11.45	-5.9	-3.4	-3.7	-6	-5.3	-3.2	-9.7	-3.5	-8.9	-10.6
66	LV Sys - Ao Sys end-exp (mmHg)	2011014		-1.2	-1.3	6.2	9.1	8.9	3.3	0.4	-3.2	-2.9	-3.4	-3.8	-3.325	4.9	8.1	9	11.1	10.8	7.5	10	9.3
66	LV Sys - Ao Sys end-exp (mmHg)	2011015		-12.8	-8.2	-6.2	-7.5	-8	-9.9	-12	-10.9	-9.3	-10.7	-11.7	-10.65	-5.9	-2.6	-5.9	-14.9	-13.9	-15.6	-14.7
66	LV Sys - Ao Sys end-exp (mmHg)	2011016		-8.1	-8.1	-7.7	-8.4	-9.6	-10.5	-11.1	-10.5	-10.8	-10.9	-11.4	-10.9	-7.6	-6.8	-6.7	-6.4	-7.3	-7.1	-7.4	-8.1	-6.8	-7.8
66	LV Sys - Ao Sys end-exp (mmHg)	2011017		-4.9	-4.3	-4.7	-5.1	-6.1	-7.3	-8.8	-9.2	-10	-9.5	-9.4	-9.525	-6.5	-4.5	-4	-4.2	-4.2	-4.3	-5	-5.6	-4	-7.9
66	LV Sys - Ao Sys end-exp (mmHg)	2011018		-9.2	-7.7	-8.8	-9.7	-10.6	-11.5	-11	-10	-4.5	-1.1	-6	-5.4	-8.4	-4.7	-5.1	-6.9	-7.5
66	LV Sys - Ao Sys end-exp (mmHg)	2011019		13.7	18.6	17.2	14.9	12.7	8.8	6.3	6.5	8.1	6.8	2.5	5.975	8	10.4	10	11.2	14.6	9.5	10.3	11.4	11	3.5
66	LV Sys - Ao Sys end-exp (mmHg)	2011020		-8.7	-9.1	-5.4	-4.3	-5.1	-5.8	-7.8	-7	-7.4	-7.7	-8.3	-7.6	-4.1	-2.3	-2.8	-1.4	-1.2	-0.9	-0.4	-0.5	-0.3	-0.2
66	LV Sys - Ao Sys end-exp (mmHg)	2011021		-2.5	-1.4	1.6	3.4	0.6	-1.7	-3.3	-2.7	-3.2	-3.6	-3.4	-3.225	5.3	8	8.9	8.8	9.5	8.1	7	9.5	5.5	1.2
66	LV Sys - Ao Sys end-exp (mmHg)	2011022		-14.4	-13	-10.7	-8.2	-8.4	-8.9	-8.6	-10.9	-10.8		-10	-10.5667	-3.6	-2.7	-2.7	-3.3	-2.9	-1.4	-1.2	0.4	-1.9	-0.6
66	LV Sys - Ao Sys end-exp (mmHg)	2011023		-7.9	-6.5	-5.4	-3.1	-3.1	-3.6	-4.7	-5.3	-5.1	-2.3	-3	-3.925	-1.1	-1.8	-2.1	-2.8	-3.8	-3.2	-2.4	-2.5	-3.3	-3.7
66	LV Sys - Ao Sys end-exp (mmHg)	2011024		-6.6			0.7	1	0.1	-0.3	-0.5	-0.5	-0.6	-0.2	-0.45	5.2	4.8	5.7	5.1	12.3	42
66	LV Sys - Ao Sys end-exp (mmHg)	2011025		-3.7	-1.2	1.1	0.3	-1	0.7	3.2	3.4	2.7	9.9	13.9	7.475	5.8	7.4	6.4	5.9	6.6	10.4	12.2	12.8	9.3	7
66	LV Sys - Ao Sys end-exp (mmHg)	2011026		-4.1		-2.1	2.6	3.5	3.2	3.7	3	57.8	57.5	66.1	46.1	9.5	8.4			7.9	8.1	8	9.3	4.8	-2.3
66	LV Sys - Ao Sys end-exp (mmHg)	2011027		-6.9	-5.1	-4	-4	-4.6	-4.3	3.8	17.6	18.4	26.9	23.9	21.7	0.6	-2.4	-8.8	1.3	-0.9	-3.1	1.2	3.5	5.7	-2.6
66	LV Sys - Ao Sys end-exp (mmHg)	2011029		-6.8	-2.6	-1.6	-0.2	1.9	0.6	0.2	-1.8	-1.1	-1	-0.8	-1.175	0.2	-6.1	-7.5	-8.1	-6.7	-7.1	-5.7	-5	-6.8	-6
66	LV Sys - Ao Sys end-exp (mmHg)	2011030		-5.6	-3.2	1.4	4	4	2.7	2.3	-2.2	-2	-1.3	-1.7	-1.8	-5.6	-7	-8.3	-7.3	-3.6	-3.2	9.7	8.7	15	0
66	LV Sys - Ao Sys end-exp (mmHg)	2011031		1.8	6.3	6	6.3	5.8	5.8	4.8	2.2	2.1	2.5	3	2.45	7.6	5.2	2.1	4.2	5.5	4.8	6.5	7.1	4.8	4.2
66	LV Sys - Ao Sys end-exp (mmHg)	2011032		-8.3	-4.8	-2.7	-6	-5.1	-4.7	-1.2	-4.5	-5.4	-7.1	-6.3	-5.825	0.6	2.1	0.5	0.9	0	0.8	3	-6.5	-2.6	-4.4
66	LV Sys - Ao Sys end-exp (mmHg)	2011033		-2.4	-1.7	0.7	2.3		4.4	4.8	3.5	4	4.5	4	4	6.6	5.1	4	4.8	9.7	9.7	4.9	8.7	1.9	-0.9
67	RA, systolic-end-exp (mm Hg)	2011009		6.9	5.5	4.7	4.1	3.9	3.3	3.1	3.7	3.9	4.4	4.6	4.15	7.7	7.3	6.9	6.8	7.2	8.4	8.7	8.4	10.3	15.1
67	RA, systolic-end-exp (mm Hg)	2011010		7.9	7.1	6.4	6	5.2	5.6	5	6	6.6	6.8	6.9	6.575	8.2	9	9.3	8.6	8.9	10.1	9.3	8.9	13.3	16.4
67	RA, systolic-end-exp (mm Hg)	2011011		6.2	5.4	5	4.5	4.2	3.7	3.5	4.9	5.4	5.7	5.8	5.45	8.9	8.6	9.3	9	9.1	9.3	9.3	9.7	12.9	16.2
67	RA, systolic-end-exp (mm Hg)	2011012		5.2	3.8			1.3	0.9	0.1	1.2	1.9	1.7	1.7	1.625	4.9	4.8	5.5	4.6	5.9	5.6	5.6	5.9	7.6	12.8
67	RA, systolic-end-exp (mm Hg)	2011013		5.4	3.8	3.2	2.6	2.2	1.7	0.9	1.7	1.8	1.9	1.8	1.8	4.2	4.6	4.9	4.6	5.1	5	4.9	5.3	8.6	11.4
67	RA, systolic-end-exp (mm Hg)	2011014		7.1	5.3	4.6	3.8	3.2	2.6	2	3.4	3.9	4.2	3.7	3.8	7.1	6.8	8.9	7.2	8	9.6	10.8	11.6
67	RA, systolic-end-exp (mm Hg)	2011015		6.8	5.1	3.1	2.8	2	1	2.2	1.1	0.9	1.2	2.3	1.375	4.3	4.9	9.3	9.6	9.3	8.8	9.1
67	RA, systolic-end-exp (mm Hg)	2011016		13.4	11.8	9.1	5.1	3.7	3.9	2	2.6	3.4	3.4	3.3	3.175	6.6	8.7	9.8	9.4	8.7	10.1	11	12.1	15.5	17.9
67	RA, systolic-end-exp (mm Hg)	2011017		9	6.3	5.3	4.1	3.4	2.5	2	2.8	3.1	3.1	3.1	3.025	6.7	6.7	7.4	7.1	7.2	7.9	8.4	9.3	15.1	15.9
67	RA, systolic-end-exp (mm Hg)	2011018		9.5	6.2	4.7	4.1	3.1	2.4	0.7	1.5	1.5	2.3	2.4	1.925	5.2	5.1	6	5.9	7.8
67	RA, systolic-end-exp (mm Hg)	2011019		9.5	5.9	4	3.6	2.6	2.1	1.7	2.1	2.6	2.7	2.9	2.575	5.8	7.6	8.2	8.1	8.4	8.2	8.7	8.9	14.7	17.9
67	RA, systolic-end-exp (mm Hg)	2011020		10.9	6.8	5.4	4.5	4	3.8	2.2	3.1	3.2	3.2	3.1	3.15	6.7	7.6	8.6	7.8	8.5	8.8	10.7	11.1	17.3	18.7
67	RA, systolic-end-exp (mm Hg)	2011021		10.2	7.6	6	4.8	3.9	3.4	2.3	3.1	2.9	2.9	3.7	3.15	6	6.5	7.5	7.3	7.6	7.3	8.8	7.8	13.3	15.6
67	RA, systolic-end-exp (mm Hg)	2011022		6	4.5	5.3	4.7	4.4	4.2	3.9	4.2	5		5.8	5	5.9	6.2	6.5	6.8	6.9	6.5	7	6.3	12.8	13.8
67	RA, systolic-end-exp (mm Hg)	2011023		9.5	7	4.6	4	3.2	2.4	1.6	2.5	2.6	3.1	3.7	2.975	6.6	7.7	8	8	8.3	9.1	8.6	9.3	13.6	14.8
67	RA, systolic-end-exp (mm Hg)	2011024		9.8			7.9	6.9	6.5	6.8	7.8	7.9	8.3	7.7	7.925	10.6	9.5	10.4	10.8	10.9	11.4
67	RA, systolic-end-exp (mm Hg)	2011025		11.2	8.5	7.7	7.1	6.5	6.2	6.3	7.7	10	7.4	7.5	8.15	9.3	9.1	8.6	8.8	9.1	9.2	9.7	10	18.2	20.9
67	RA, systolic-end-exp (mm Hg)	2011026		7.1		4.6	3.8	3.9	3	3.1	4.1	4.6	5.1	5.3	4.775	7.3	7.3			6.3	6.6	6.9	7.2	11.6	14.6
67	RA, systolic-end-exp (mm Hg)	2011027		5.3	3.6	2.7	2.2	1.4	1.3	1.1	1.7	1.8	1.7	1.8	1.75	2.9	3.4	4.1	3.7	4.3	4.7	5	5.4	9.7	10.5
67	RA, systolic-end-exp (mm Hg)	2011029		4.2	2.2	1.6	0.9	0.4	0	0.3	0.7	0.7	0.6	0.4	0.6	2.2	3.8	3.4	9	8	10.5	8.8	3	18.3	10.9
67	RA, systolic-end-exp (mm Hg)	2011030		6.7	3.9	3.2	2.5	2.2	1.3	0.9	1.7	1.9	1.4	1.7	1.675	3.8	4.4	4.8	4.7	4.7	5	5.8	6.4	10.3	13.3
67	RA, systolic-end-exp (mm Hg)	2011031		5.4	3.9	3.2	2.9	2.6	2.3	2.2	2.8	2.8	3.2	3	2.95	5.4	5.5	7.3	6.5	6.2	6.8	7.4	6.8	12.8	16.6
67	RA, systolic-end-exp (mm Hg)	2011032		7.6	5	4.7	4.1	5.4	2.8	1.4	2.8	2.5	2.6	2.5	2.6	5.4	6	5.4	5.2	5.4	5.1	5.1	12.9	14.4	18.1
67	RA, systolic-end-exp (mm Hg)	2011033		9.7	8.1	6.8	6.2		5.1	5.1	5.5	5.9	5.8	6.5	5.925	9	8.7	9.7	8.9	9.8	10.3	10.2	9.9	15.5	16.9
68	RA, diastolic-end-exp (mm Hg)	2011009		5.3	3.2	2.4	1.8	1.4	1.4	1.1	1.7	1.9	2	2.4	2	3.8	4.2	4.4	4.7	5	5.6	6.3	5.7	8	11.9
68	RA, diastolic-end-exp (mm Hg)	2011010		5.5	4.9	4.5	3.6	3.7	2.2	0.3	1.2	2.2	2.5	1.6	1.875	4.7	4.7	6	5.2	5.9	7.8	6.5	6.8	10.7	12.6
68	RA, diastolic-end-exp (mm Hg)	2011011		4.8	4.2	3.9	3.2	2.8	2.4	2.1	2.5	2.6	3.1	2.1	2.575	5	5.5	6.8	7.2	7.4	7.5	7.6	7.5	9.7	10.9
68	RA, diastolic-end-exp (mm Hg)	2011012		3.5	2.5			-0.1	-0.4	-1.3	-0.3	0.6	0.7	0.6	0.4	3.7	3	4.4	2.8	3.3	4	3.8	4.1	5.6	9
68	RA, diastolic-end-exp (mm Hg)	2011013		3.8	2.5	2.2	1.5	1.2	0.8	0.2	1	1.1	1.2	1	1.075	3.2	3.6	3.9	3.4	3.7	3.6	3.8	4	6.8	7.2
68	RA, diastolic-end-exp (mm Hg)	2011014		3.9	3.4	2.9	2.3	1.9	0.7	0.5	1.1	1.7	2.8	1.3	1.725	4.4	4.1	5.3	3.8	5.3	4.5	5.6	5.8
68	RA, diastolic-end-exp (mm Hg)	2011015		4.4	3.7	2.3	2.1	1.5	0.4	1.3	0.6	0.2	0.5	1.7	0.75	3.4	4.1	6.4	6.7	6.4	5.9	6.2
68	RA, diastolic-end-exp (mm Hg)	2011016		4.6	4.1	3.3	2.9	2.5	2.7	0.5	0.7	1	1.3	1.1	1.025	4.7	5.4	5.4	5.6	5.3	5.8	7.7	7.6	9	12.3
68	RA, diastolic-end-exp (mm Hg)	2011017		5.5	4.2	3.5	2.6	1.6	0.7	-0.1	1	1.2	1.4	1.4	1.25	3.6	3.9	4.8	4.3	5.2	5.6	5.5	5.9	9.4	10.5
68	RA, diastolic-end-exp (mm Hg)	2011018		3.5	3	2.3	1.6	1.3	0.7	-0.9	-0.1	-0.1	0.5	0.1	0.1	3.1	2.4	2.9	2.3	3.4
68	RA, diastolic-end-exp (mm Hg)	2011019		4	4	2.6	1.7	1.2	0.3	-0.2	0.3	0.7	0.5	0.9	0.6	3.9	5.8	5.2	3.8	4.5	4	4.4	4.9	8.6	11.4
68	RA, diastolic-end-exp (mm Hg)	2011020		5.8	4.5	3.5	3.1	3	1.6	1	1.7	1.7	1.7	2	1.775	5.3	5.4	5.6	5.3	5.6	5.7	6	5.8	9.5	11.9
68	RA, diastolic-end-exp (mm Hg)	2011021		6.9	5.3	4.4	3.5	2.9	2.3	1.5	2.3	2	2.1	2.7	2.275	5.1	5.6	6.1	5.9	5.8	5.9	6.6	6.2	8.9	10.5
68	RA, diastolic-end-exp (mm Hg)	2011022		5.1	3.4	4.9	4.3	4	3.8	3.5	3.7	4.6		5.3	4.53333	5.4	5.5	5.8	6.1	6.2	5.7	6.1	5.2	9.7	10.8
68	RA, diastolic-end-exp (mm Hg)	2011023		4.7	3.7	2.8	2.3	1.5	0.9	0.1	1	0.8	1.6	2.3	1.425	5	4.8	4.9	4.7	5	5	5.2	6.1	9	9.1
68	RA, diastolic-end-exp (mm Hg)	2011024		7.2			6.2	5.2	4.9	4.7	5.5	5.7	6.1	5.5	5.7	8.6	7.8	8.9	9.6	9.5	9.7
68	RA, diastolic-end-exp (mm Hg)	2011025		8.3	6.5	6.2	5.2	4.1	3.1	2.8	3.3	0.6	3.1	3.3	2.575	5.7	6.7	6.7	6.5	6.9	7.3	7.4	8.2	12.9	15.1
68	RA, diastolic-end-exp (mm Hg)	2011026		5.6		3.4	2.2	1	0.1	-1.4	-1.3	-0.8	-1.2	-1	-1.075	1.6	2.6			4.3	4.4	4.6	4.7	5.9	8
68	RA, diastolic-end-exp (mm Hg)	2011027		3	1.9	1.4	1.2	0.2	-0.3	-1.1	-0.8	-0.6	-0.4	-0.3	-0.525	0.9	1.4	2	1.9	3.1	3.4	3.6	3.6	6.4	7.3
68	RA, diastolic-end-exp (mm Hg)	2011029		0	0.1	-0.3	-1	-2.5	-2.9	-4.2	-3.7	-3.7	-3.5	-3.4	-3.575	-0.4	-0.7	-0.8	8.2	7.4	10	8.3	1.2	16.8	6.8
68	RA, diastolic-end-exp (mm Hg)	2011030		3.1	2	1.4	0.9	0.5	-0.6	-1.8	-1.6	-1.7	-1.9	-1.6	-1.7	0.9	1.3	1.4	1.2	1.4	1.4	3.5	2.1	4.2	9.4
68	RA, diastolic-end-exp (mm Hg)	2011031		3.9	2.7	2.3	1.3	0.9	0.3	0.1	0.6	0.7	1.5	0.8	0.9	3.2	3.4	3.6	3.5	3.5	3.3	5.6	4.6	8.3	10.1
68	RA, diastolic-end-exp (mm Hg)	2011032		4.3	3.3	3.1	2.7	2.2	1.2	-0.5	0.3	0.1	0.1	0.2	0.175	2.6	3.9	3.5	3.1	3.4	3.2	3.2	5.4	6.9	9.7
68	RA, diastolic-end-exp (mm Hg)	2011033		6.5	5.7	4.6	4.4		3.6	3.5	3.7	4.2	3.8	4.2	3.975	5.2	5.7	6.7	6	6.8	6.6	8.1	7.3	10.7	12.5
69	PA, systolic-end-exp (mm Hg)	2011009		22.8	20.8	19.5	19.1	17.8	17	17.4	21.9	22.9	23.2	24.4	23.1	29.1	28.4	27.5	26.7	29	31.5	32	31.3	33.6	41.4
69	PA, systolic-end-exp (mm Hg)	2011010		22.9	18.8	17.7	16.1	16.5	16.6	15.3	19.9	19.9	21.9	22.3	21	23.6	28.5	30.1	30.1	29.4	28.4	29.3	27.5	33.4	36.9
69	PA, systolic-end-exp (mm Hg)	2011011		22.2	19	14.3	17.3	16.2	14.9	14	18.6	20.7	18.1	26.2	20.9	31.3	34.8	36.7	36.5	35.5	34.5	34.3	33.4	37.5	37.1
69	PA, systolic-end-exp (mm Hg)	2011012		21.3	16.9			14.5	13.6	13	17.4	16.6	19.2	19.1	18.075	26.9	25.8	25.3	22.8	37.7	20.8	21.7	21.4	25.4	32.2
69	PA, systolic-end-exp (mm Hg)	2011013		25.3	18.9	17.5	15.8	15.2	14.1	14.8	17.4	18.2	18.6	20.2	18.6	22.9	21.5	22.8	22.2	22.1	24	27.7	26.2	36.8	33.8
69	PA, systolic-end-exp (mm Hg)	2011014		24.4	20.2	20.4	18.7	17.4	16.8	15.6	21.5	22.6	23.3	24.5	22.975	26.7	29.4	29.2	26.5	28.4	26.9	29.1	31.2
69	PA, systolic-end-exp (mm Hg)	2011015		22.3	19.9	16.7	14.6	11.4	9.5	10.7	12.7	14.4	15.7	16.3	14.775	20.5	19.8	24.2	23.6	24.3	23.3	24.2
69	PA, systolic-end-exp (mm Hg)	2011016		22.8	19.9	19.3	17.4	16.4	16.3	15.7	16.3	21.6	22.5	22.6	20.75	23.4	25.6	27.5	29.3	31.6	36.1	40.3	43.4	37.8	39.4
69	PA, systolic-end-exp (mm Hg)	2011017		23.9	21.7	20.8	18.4	17.7	16.7	15.8	23	24.1	25.4	27	24.875	25.8	23.9	24	24.4	24.8	26.1	31.3	40.3	50.2	43.1
69	PA, systolic-end-exp (mm Hg)	2011018		18.1	17.8	16.2	14.6	13.3	10.3	15.3	13.3	14.2	15	15.7	14.55	20.5	22.1	26.6	23.9	19.9
69	PA, systolic-end-exp (mm Hg)	2011019		25.1	23.7	23	22.6	20.8	18.7	16.6	20.4	22.7	23.9	25.1	23.025	29.2	27.9	28.5	29	29.9	30.4	30.5	30.3	38	39.4
69	PA, systolic-end-exp (mm Hg)	2011020		21.1	19.9	18.3	16.4	11.5	14.6	14	17.1	18.8	20.2	21.1	19.3	22.9	24.7	27	26.7	25.8	25.7	27.8	28.3	37.2	40.7
69	PA, systolic-end-exp (mm Hg)	2011021		23	20.6	18.2	17.5	17.6	17.4	16	21.2	22.5	22.6	18.5	21.2	23.1	23.7	23.8	23.5	23.9	27.6	28.9	29.3	34	37.6
69	PA, systolic-end-exp (mm Hg)	2011022		20	19.8	20	17.6	17.6	19.2	19.8	23.3	24.4		23.5	23.7333	22.1	23.2	23.2	21.6	22.8	24.2	27.4	27.5	36.4	36
69	PA, systolic-end-exp (mm Hg)	2011023		17.9	15.9	13.7	13.2	13.6	12	12.7	11.3	12.2	12.9	12.1	12.125	16.4	19	20	21.9	23.5	25.6	26.2	27.6	31.7	34.3
69	PA, systolic-end-exp (mm Hg)	2011024		31.7			29.7	25.4	25.1	22.9	30.1	29.5	28.8	27.3	28.925	31.8	28.2	27.6	28.9	31.4	33
69	PA, systolic-end-exp (mm Hg)	2011025		24.9	21.7	20.5	20.4	20.8	20.3	19.6	25.7	23.1	18.4	25	23.05	25.6	23.5	24.3	24.7	24.2	24.9	26.3	27	36.9	44.3
69	PA, systolic-end-exp (mm Hg)	2011026		17.9		17.9	16.4	17.3	17.6	16.1	18.3	16.2	16.7	17.2	17.1	29.7	28.4			23	22.8	22.9	23.1	27.8	29.7
69	PA, systolic-end-exp (mm Hg)	2011027		17.4	13.9	12.4	12.1	12.2	11.8	11.2	14.1	14.4	15.2	15.1	14.7	14.5	17.4	17.1	15.9	16.2	17.1	20.1	20.8	28.4	31.8
69	PA, systolic-end-exp (mm Hg)	2011029		12.7	10.5														18.6	19	18.5	17.5	17.4	25.6	28.3
69	PA, systolic-end-exp (mm Hg)	2011030		19.2	18.7	16.6	15.6	15.8	16.3	16.6	20.8	23.9	20.3	20.7	21.425	25.8	26.6	28.4	28.3	26.8	26.9	17.2	22.1	29.5	32.5
69	PA, systolic-end-exp (mm Hg)	2011031		15.2	13.4	12.8	11.9	11	10.1	9.7	13.8	14.2	15	14.9	14.475	17	17.7	19.9	19.3	19.5	19.9	19	19.2	30.2	31.2
69	PA, systolic-end-exp (mm Hg)	2011032		20.6	19.1	18.9	16.7	19	19.2	17.7	26.1	27.4	29.2	30.5	28.3	31.7	31.5	27	25.6	26.2	25.1	23.4	40.9	54.4	56.9
69	PA, systolic-end-exp (mm Hg)	2011033		17.3	16.4	15	13.9		14.6	12.2	15	15.6	16	16.5	15.775	20.8	19.5	19.5	19	19.4	18.7	21.3	21.3	31.1	30.3
70	PA, diastolic-end-exp (mm Hg)	2011009		14.9	13.2	10.9	10.6	9.6	8.3	7.6	11.3	13.2	14.9	16.4	13.95	22.3	21.8	20.4	19	19.6	21.3	22.3	22.3	24.3	33.2
70	PA, diastolic-end-exp (mm Hg)	2011010		13.2	12.1	11.1	10.3	10.4	11.1	8.1	11.2	9.3	8.7	9.6	9.7	12.9	14	17.2	14.4	15.4	15.8	15.4	14.8	24.7	29.4
70	PA, diastolic-end-exp (mm Hg)	2011011		11.2	10	9.2	9	8	7.6	6.4	9.2	11.4	9.4	9.2	9.8	12	18.8	20.2	19.5	19.4	18.9	18.2	16.8	22	23.8
70	PA, diastolic-end-exp (mm Hg)	2011012		7.2	4.5			5.7	6.5	7.5	9.8	9.4	10.8	7.8	9.45	9.7	10.1	10.9	9.2	17.3	5.7	8.5	6.5	15.3	18.4
70	PA, diastolic-end-exp (mm Hg)	2011013		16	1.9	2.5	1.8	2	2.3	2.8	4.8	4.8	5.1	4.9	4.9	8.7	8.5	9	8.8	9	8.9	10.5	10.7	20.3	19.8
70	PA, diastolic-end-exp (mm Hg)	2011014		13.3	10.7	9.3	8.3	8.6	8.7	6.8	8.2	8.4	10	9.4	9	12.9	12.5	14.5	12.1	13.8	14.9	15.5	15.9
70	PA, diastolic-end-exp (mm Hg)	2011015		11.4	9.1	7.3	6.1	3.9	3.8	3.8	5.6	5.3	5.4	6	5.575	10.3	9.7	11.9	11.4	11.2	9.4	10.2
70	PA, diastolic-end-exp (mm Hg)	2011016		13.7	12	10.3	8.2	7.3	6	5.7	6.4	8	8.3	8.7	7.85	13.4	15.1	16.7	18	18.6	22.3	24.5	26.9	26.9	28.2
70	PA, diastolic-end-exp (mm Hg)	2011017		13.9	11.7	10	9.1	9.3	8.9	9	9.1	9.6	11.1	11.9	10.425	16.2	14.2	14.4	14	13.6	14.7	15.2	22.4	32	27.2
70	PA, diastolic-end-exp (mm Hg)	2011018		10.9	9.4	7.7	6.7	5.4	3.9	8.4	6.6	6.7	6.8	7.4	6.875	16.6	12.9	13.2	10.3	14.9
70	PA, diastolic-end-exp (mm Hg)	2011019		16.2	12.9	11.1	11.9	10.4	10.8	9.6	11.3	14.4	15.2	15.2	14.025	16.1	16.5	17.1	17.7	17.1	17.3	18.3	19.9	25.5	27.6
70	PA, diastolic-end-exp (mm Hg)	2011020		13.1	11.9	9.9	9.2	8.3	8.5	8.7	9.9	10.9	11.7	11.2	10.925	13.5	15.2	16.8	15.9	15.5	15.4	17.1	16.8	27.3	30
70	PA, diastolic-end-exp (mm Hg)	2011021		15.2	11.7	10.6	9.3	8.7	8	7.1	8.1	9	9.3	8.5	8.725	10.9	11.5	11.8	12.3	13.4	14.8	15.8	15.5	20.9	25
70	PA, diastolic-end-exp (mm Hg)	2011022		10.5	10	9.3	8.4	7.7	6.6	6.8	6.1	6.8		5.4	6.1	9.8	9	9	11.4	11.4	14.4	15.7	13.4	23.4	22.2
70	PA, diastolic-end-exp (mm Hg)	2011023		10.4	7.6	6.5	6.4	5.7	4.5	4.3	5.7	6.3	5.3	5.9	5.8	9.7	10.8	10.6	12	13.4	15.6	14.4	15.9	20	17.2
70	PA, diastolic-end-exp (mm Hg)	2011024		17.1			13	12.4	12.1	11.9	13.5	13.9	14.8	15.3	14.375	18.1	15.1	16.2	17.4	18.3	17.3
70	PA, diastolic-end-exp (mm Hg)	2011025		17.6	13.7	13.4	12.9	12.3	12	12.4	2.1	12.9	14.2	14.2	10.85	19.2	17.3	16.8	16.7	16.7	17.3	17.9	18.7	27	31.6
70	PA, diastolic-end-exp (mm Hg)	2011026		12.5		9.7	9.2	9.3	9.2	8.2	8.5	9.1	10.2	11.1	9.725	13.3	16.3			10.3	10.7	12.3	11.7	19.9	22.6
70	PA, diastolic-end-exp (mm Hg)	2011027		8.4	6.4	5.5	5.4	5.7	6	6.2	8	7.9	7.9	8.3	8.025	7.6	7.3	8.1	7.5	6.7	7.9	9.1	9.4	19	22.2
70	PA, diastolic-end-exp (mm Hg)	2011029		5.5	3.1														8.8	8.1	7.8	7	6.7	14.9	18.3
70	PA, diastolic-end-exp (mm Hg)	2011030		12.4	13	10.4	9.9	10.4	9.9	10.2	11.4	13.8	12.7	12.5	12.6	14.8	12.3	13.2	13.4	12.5	12.5	7.5	9.2	17.5	21.7
70	PA, diastolic-end-exp (mm Hg)	2011031		7	4.4	4.8	4.2	4.7	3.6	3	4.1	4.6	5.1	5.1	4.725	6	7.2	9.4	9.6	10.7	11.2	9.5	9.5	20.2	24.2
70	PA, diastolic-end-exp (mm Hg)	2011032		9.4	7.2	6.5	6.5	7.2	7.3	7.7	9.8	9.9	11.4	13.3	11.1	10.9	11.4	8.5	8.1	9.3	8.8	9.3	24.6	33.8	35.2
70	PA, diastolic-end-exp (mm Hg)	2011033		11.8	8.6	7.1	6.8		4.6	4.5	6.2	6.3	5.8	5.6	5.975	8.5	9.7	10.7	10	10.3	10.6	12.3	11.3	19.1	19.2
71	Ao, systolic-end-exp (mm Hg)	2011009		91.5	82.8	78.4	74.3	70.4	65.8	60.2	69.6	70.4	66.6	66.2	68.2	70.7	70.3	68.9	68.3	69.2	70.3	71.1	70	88.7	79.9
71	Ao, systolic-end-exp (mm Hg)	2011010		90.8	73.1	65	62.4	62.2	62.1	60.8	72.8	76	80.1	79.7	77.15	78.5	79.8	79.5	75.2	71.3	67.6	68.6	63.5	67.3	69.9
71	Ao, systolic-end-exp (mm Hg)	2011011		77.1	60.2	60.4	59.8	59.6	55	51	70.6	73.2	67.6	80.7	73.025	82.4	71.3	67.7	66.3	64.5	62.6	61.4	60.8	63.6	64.6
71	Ao, systolic-end-exp (mm Hg)	2011012		74	82			47.7	47.8	49.8	65	56.3	67.6	66.4	63.825	64.5	67.1	61.9	57	70.4	57.1	54.6	51	63.2	70.4
71	Ao, systolic-end-exp (mm Hg)	2011013		84.1	71.3	61.6	54.7	52.3	50.6	48.2	65.8	70.1	68.7	71.6	69.05	66.2	61.6	65	66.6	64.7	61.1	79.9	65.8	85.1	90.8
71	Ao, systolic-end-exp (mm Hg)	2011014		72.5	68.9	57.4	49.8	43.7	45.9	39.1	57	57.6	61.6	64.7	60.225	61.6	60.5	58.9	57.8	58.4	56.3	54.7	52.2
71	Ao, systolic-end-exp (mm Hg)	2011015		90.3	81.8	70	60.9	42.9	34.9	37	40	41.7	44.5	45.3	42.875	53.1	50	47.2	55.6	55.8	52.9	50.3
71	Ao, systolic-end-exp (mm Hg)	2011016		76.3	69	65.1	62.2	61.1	54.5	48.1	54	68.7	67.1	64.9	63.675	65.2	65	64.7	63.9	64.5	65.3	64.8	63.1	74.2	55.9
71	Ao, systolic-end-exp (mm Hg)	2011017		74.9	71.6	67	63.7	60.8	58.2	55.6	69.5	71.9	73.1	74.3	72.2	76.3	72.8	74.1	75.1	70.5	74.1	80.3	84.7	98.5	99.9
71	Ao, systolic-end-exp (mm Hg)	2011018		68.1	60.1	54.3	46.1	38	25.3	39.4	31.4	33.8	35.2	36	34.1	36.3	38.8	47.5	47.4	36.7
71	Ao, systolic-end-exp (mm Hg)	2011019		86.7	72.8	71.2	71.3	56	48.2	40.5	48	51	55.2	56.1	52.575	64.6	61.5	61.6	61.1	60.7	61.1	60.3	59.5	61.3	78.6
71	Ao, systolic-end-exp (mm Hg)	2011020		78.9	80.4	67	56.8	50	45.1	37.9	45.9	51.9	54.6	57.4	52.45	64.7	63.9	65.6	62.3	62.8	62.7	61.3	60.8	65	67
71	Ao, systolic-end-exp (mm Hg)	2011021		71.7	67	59.9	55.1	53.8	50.6	44.7	53.4	57.6	60.1	57.8	57.225	61.2	58.2	55.8	56.2	54.7	61.6	63.5	62.4	66.4	78.7
71	Ao, systolic-end-exp (mm Hg)	2011022		82.7	78.3	73	65.6	64.6	63.4	53.6	68.8	68.6		66.2	67.8667	63.3	61.6	60.3	60.4	59.5	56.9	59.1	62.6	67.1	70.1
71	Ao, systolic-end-exp (mm Hg)	2011023		65.9	62.2	56.9	52	51	49.7	44.6	52.7	54.8	46.3	50.4	51.05	52.6	56.3	56.3	58.3	60	59	58.9	59.2	65	67.8
71	Ao, systolic-end-exp (mm Hg)	2011024		93.6			61.9	54.9	48.6	42.2	58.4	54	50.3	47.6	52.575	53.2	62.8	53	53.8	56.1	52.5
71	Ao, systolic-end-exp (mm Hg)	2011025		76.3	64.1	60.7	61.8	63.9	56.5	48.9	56.5	57.2	57.6	57.4	57.175	71.3	64.2	64.5	63.9	64.7	58.8	57.4	55.4	63.9	79.6
71	Ao, systolic-end-exp (mm Hg)	2011026		73.3		66.8	53.4	48.4	46.9	41.7	58.8	65.7	65.4	56.3	61.55	62.8	59.5			57.1	56.9	56.1	55.4	65.8	77
71	Ao, systolic-end-exp (mm Hg)	2011027		81.9	67.7	61.6	61.9	62.5	57.7	54.4	59.9	61.8	65.2	64.1	62.75	59.4	67.6	75.6	64.9	63.1	64.1	65	61	70.5	82.2
71	Ao, systolic-end-exp (mm Hg)	2011029		89.6	67.9	63.1	56.9	46.6	45.6	46.9	74.7	79	75.3	74.4	75.85	68.7	82.9	92.6	92.8	84.6	83.4	79.6	76.3	97	91.3
71	Ao, systolic-end-exp (mm Hg)	2011030		78.5	72.3	59.1	49.1	46.6	47.9	47.4	70.1	74.6	74.6	75.3	73.65	85.8	87.5	89.6	87.1	76.9	74.8	39.6	58.7	72.4	90.5
71	Ao, systolic-end-exp (mm Hg)	2011031		77.6	64	60.5	55.5	48.7	41.8	37	59.9	61.7	60.4	58.2	60.05	59.2	64.7	72.5	65.7	59.8	62.8	55.2	52.1	58.9	65.5
71	Ao, systolic-end-exp (mm Hg)	2011032		88.8	75.7	68.6	76.6	71.1	68.5	62.7	80.1	77.3	79.7	80	79.275	81.1	75	75.8	74.7	77.1	72.8	69.6	86.1	88.2	95.7
71	Ao, systolic-end-exp (mm Hg)	2011033		71.3	67.3	62.8	57		46	38.9	53.2	53.2	51.5	51.5	52.35	52.6	54.9	56	55.7	43	41.7	58.9	50.5	63.1	67.1
72	Ao, diastolic-end-exp (mm Hg)	2011009		71	63.8	60.2	56.6	53.9	49.6	43.5	50.8	50.5	46.4	45.6	48.325	47.5	46.1	46.4	46.8	47.4	48	47.5	46	62.3	55
72	Ao, diastolic-end-exp (mm Hg)	2011010		71.7	57.4	50.7	49.2	49.7	50	48.8	56.8	55.3	58.8	58.5	57.35	54.6	56.5	57.2	52.4	51.5	48.6	48.1	43.6	49.3	51.8
72	Ao, diastolic-end-exp (mm Hg)	2011011		50.2	41.9	42.9	43.5	42.8	39.2	35	49.4	50.9	45.5	51.9	49.425	47.5	44	43	42	41.2	39.5	38.2	37.1	40.1	41.8
72	Ao, diastolic-end-exp (mm Hg)	2011012		51	61.9			36.6	37.4	39.9	50.3	43	50.7	47.9	47.975	42.3	43.1	42.4	38.5	42.2	38.1	37.4	35.4	44	47.1
72	Ao, diastolic-end-exp (mm Hg)	2011013		54.2	46.8	41.5	37.3	36	34.6	33.3	45.9	48.9	47.8	50.2	48.2	42.2	39.5	41.7	41.6	41.8	39.3	50.9	42.9	54.6	59.2
72	Ao, diastolic-end-exp (mm Hg)	2011014		35.5	29.8	23.9	22.2	24.3	28.1	26.3	35.4	34.9	36.3	40.1	36.675	35.3	30.5	34.7	38.1	35.3	36.3	35.5	33.1
72	Ao, diastolic-end-exp (mm Hg)	2011015		63	58.8	49.8	42.6	29.1	24.9	24	25.5	25.1	25.6	25.6	25.45	28.4	30	29.6	28.4	26.9	27	26.8
72	Ao, diastolic-end-exp (mm Hg)	2011016		57.6	50.8	47.8	44.4	42.6	37	32.2	36.1	46.9	45.6	43.8	43.1	42.2	43	43.1	42.4	42.8	42.5	40.7	38.3	48.5	34.6
72	Ao, diastolic-end-exp (mm Hg)	2011017		49.1	45.9	42	39.6	39.2	38.8	38.7	49.2	50.6	51.5	53	51.075	45.2	41.8	42.7	43.7	38.4	39.5	43.4	47.8	57.3	55.1
72	Ao, diastolic-end-exp (mm Hg)	2011018		49.4	42.1	36.7	30.2	24.7	15.8	23.1	18	17.6	17.7	17.5	17.7	16.9	18.3	22.6	22.4	20.4
72	Ao, diastolic-end-exp (mm Hg)	2011019		57	48.9	49.4	50.6	38.2	31.7	26.9	31.7	34.8	37.9	37.6	35.5	36.8	35.8	35.3	35.6	36.1	35.9	35.8	35.8	41.7	51.7
72	Ao, diastolic-end-exp (mm Hg)	2011020		55.7	57.5	49.1	39.2	33.8	30.8	25.3	30.4	34.5	36.6	37.7	34.8	41	40.3	42.7	40.3	39.6	38.5	38.1	37.6	44.3	47.1
72	Ao, diastolic-end-exp (mm Hg)	2011021		46.8	44	39.9	37.2	35	32	28.8	33.6	36	37	36	35.65	38.1	36.6	35.4	36.1	35.4	38.8	39.8	39.2	43	49.9
72	Ao, diastolic-end-exp (mm Hg)	2011022		56.1	53.9	50.8	47.3	47.9	47.8	40.9	50.3	49.5		47.1	48.9667	42.4	40.2	39.5	40	39.4	38.1	37.9	39.7	42.8	45.8
72	Ao, diastolic-end-exp (mm Hg)	2011023		46.6	43.6	39.3	37.4	36.4	36.3	32.6	37.8	39.1	34.2	36.8	36.975	36.2	37.7	37.7	39.2	39.9	39.3	38.7	38.1	43.2	45.4
72	Ao, diastolic-end-exp (mm Hg)	2011024		64			49.3	44	39	33.2	44	40	36.4	33.8	38.55	38.9	43.7	38.5	38.6	39	35.9
72	Ao, diastolic-end-exp (mm Hg)	2011025		43.9	37.4	35.8	37	38.6	37.1	34.2	38.8	39	39.9	39.9	39.4	46.3	45	47.6	46.6	45.8	37	36.4	35.7	40.6	49.9
72	Ao, diastolic-end-exp (mm Hg)	2011026		44		40.4	34.5	32.7	31.9	28.8	40	44.4	43.8	36.4	41.15	41.2	38.5			34.8	33.2	34	28.2	22.3	44.5
72	Ao, diastolic-end-exp (mm Hg)	2011027		52.9	44.9	42.1	41.9	43.3	40.2	39.5	42.1	43.3	47.2	45.7	44.575	41	46.2	50.6	43.4	40.5	40.9	41.3	38.4	44.3	52.5
72	Ao, diastolic-end-exp (mm Hg)	2011029		57	45.5	43.2	39.6	34.3	34.3	34.9	50.3	52.1	49	49	50.1	43.1	50.7	58.5	59.5	53	51.8	48.9	46.3	64.2	61.5
72	Ao, diastolic-end-exp (mm Hg)	2011030		53.5	49	39.6	33.2	31.8	33	33.9	48.9	52	52	52.4	51.325	53.4	54.3	55.7	53.7	46.5	45	27.7	37.2	44.7	55.8
72	Ao, diastolic-end-exp (mm Hg)	2011031		51.8	43	41.5	39.8	36.3	31.6	27.3	44.3	45.1	43.8	41.5	43.675	40.6	43.1	50	45.6	42.5	43.9	38.9	37.4	42.3	47.8
72	Ao, diastolic-end-exp (mm Hg)	2011032		52.6	47.1	42.1	47	44.4	44.1	44.6	51.7	45.9	45.5	43.7	46.7	46.9	44.9	44.7	47.1	47.4	45.9	42.5	54	54	57.3
72	Ao, diastolic-end-exp (mm Hg)	2011033		45.3	42.6	40.1	36.7		30.2	26.3	34.3	33.5	31.7	31	32.625	28.9	29.1	29.1	29.5	24.4	23.8	31.3	27.4	34.9	38.1
73	PetCO2 End-tidal (mmHg)	2011009		39	37.6	37.1	37.2	35.5	35.7	34.8	38.1	37.4	39.2	39.7	38.6	40.9	38.9	37.9	36.3	38	37.4	37.9	38	42.5	35.4
73	PetCO2 End-tidal (mmHg)	2011010		39.8	37.7	36.6	36.7	36.6	36.7	35.7	39	39.3	39.5	42.3	40.025	41.7	40.1	39.9	39.4	38.9	38.6	39.2	40.3	41.5	43.3
73	PetCO2 End-tidal (mmHg)	2011011		42.4	42	42	43.3	42.8	40.6	40.9	44.3	47	43.2	46.2	45.175	40.6	40.7	38.7	38.6	38.6	39	38.6	38.5	40.8	39.1
73	PetCO2 End-tidal (mmHg)	2011012		41	40.6			40.7	39.6	38.9	45.1	43.5	47.4	50.6	46.65	49.6	44.5	40.6	38.5	34.3	37	32.3	30.2	32.6	31.5
73	PetCO2 End-tidal (mmHg)	2011013		40.1	37.6	37.2	36.8	37.6	37.2	37.2	40	41.1	40.9	41.7	40.925	38.1	36.5	36	34.8	35.4	35.3	36.9	35.9	38.6	37.1
73	PetCO2 End-tidal (mmHg)	2011014		36.6	36	35.7	34.9	34.1	33.8	30.7	35.9	36.6	38.2	38	37.175	36.8	36.6	36.2	35.1	34.6	34.9	37.2	35.2
73	PetCO2 End-tidal (mmHg)	2011015		37	36.7	35	32.6	28.6	22.6	20.5	25.1	28.9	30.9	29.8	28.675	35.4	31.8	28.3	24.7	24.8	23.8	21.7
73	PetCO2 End-tidal (mmHg)	2011016		40.4	40.6	40.6	39.9	40	40.9	38.1	37.5	41.8	43.4	43.2	41.475	40.8	38.5	37.6	37.7	38.1	39.4	40	40.9	33.4	37
73	PetCO2 End-tidal (mmHg)	2011017		39.6	40.1	38.2	39.1	38.7	39.1	38.5	42.1	43.5	44.9	45.7	44.05	40.3	38.7	36.3	35.3	32.3	37.2	40.4	42.7	47.1	43.3
73	PetCO2 End-tidal (mmHg)	2011018		40.1	39.1	38.4	36.8	34.4	26.7	37.4	34.3	36.9	38.6	40	37.45	40.4	41.7	43.6	38.6	34.9
73	PetCO2 End-tidal (mmHg)	2011019		41.3	40.9	39.5	40.3	39.6	38.8	36.9	39.6	42	44.5	44.5	42.65	42.6	40.1	38.7	37.6	39.2	38	37.7	37.6	39.3	40.8
73	PetCO2 End-tidal (mmHg)	2011020		38.1	37	35.3	34.4	35.5	33.5	31.6	36	36.8	39.3	39	37.775	38.6	37	36.8	36.8	35.3	33.5	35.3	35.8	37.7	39.6
73	PetCO2 End-tidal (mmHg)	2011021		40.5	39.7	39.1	38.9	39.8	38.9	38.7	41.3	42.8	43.4	38.6	41.525	37.7	37	36.9	37.1	35	36.5	36.8	37.7	37.5	36.8
73	PetCO2 End-tidal (mmHg)	2011022		39.8	39.9	39.7	39.4	39.9	41	40	44	43.5		40.5	42.6667	39.1	37.1	36.1	36.2	37.3	37.9	39.9	39.6	43.7	43.6
73	PetCO2 End-tidal (mmHg)	2011023		40	40.7	40.3	40	40.1	40.8	40.1	41.5	43.2	37.7	39.2	40.4	37.6	36.7	36.4	36.9	37.6	38.9	39.9	41.4	41.5	43
73	PetCO2 End-tidal (mmHg)	2011024		40			37.5	36.4	35	36.2	37.1	37	39.7	39	38.2	40.3	36.8	35	35.4	36.1	35.8
73	PetCO2 End-tidal (mmHg)	2011025		37.9	35.6	35	36.5	35.3	36	35.5	38.2	39.3	39.6	39.5	39.15	39.4	37.4	36.3	36.8	34.2	34.8	34.1	33.9	36.9	38.9
73	PetCO2 End-tidal (mmHg)	2011026		37		37.1	36.3	36.9	36.4	34.5	38.5	36.1	43.2	43.3	40.275	47.4	44.4			37.1	37	36.6	36.6	37.5	37.1
73	PetCO2 End-tidal (mmHg)	2011027		35.6	34.4	34.1	34.2	34.4	35	34	37	37.1	37.2	38.5	37.45	36.7	36.4	35.5	33	33	33.5	34.2	34.4	36.3	35.1
73	PetCO2 End-tidal (mmHg)	2011029		36.2	32.3	31.6	30.5	29.2	29.1	30.2	32.1	35.8	36.5	36.9	35.325	35.9	34.7	30.6	27.6	31	30.5	28.9	28.9	29.7	29.1
73	PetCO2 End-tidal (mmHg)	2011030		39.4	39.5	38.5	37.6	37.5	38.1	38.6	42	42.6	41.8	41.8	42.05	39.7	37.1	35.8	35.3	34.4	33.7	28.5	33	37.6	33.1
73	PetCO2 End-tidal (mmHg)	2011031		39.3	38.1	37.2	37.1	36.4	35.2	34.2	38.7	39.5	39.9	39.6	39.425	37.3	33	35	33	32.4	32.4	30.5	31.1	31.5	31.4
73	PetCO2 End-tidal (mmHg)	2011032		37.5	36.5	35.2	36.8	35.6	36.3	36.9	40.3	41.9	43.3	44.4	42.475	41.6	38.9	38.4	38.9	39.2	39.5	38.7	38.1	42.8	45.9
73	PetCO2 End-tidal (mmHg)	2011033		41.8	40.9	40.5	40.1		38.9	37.4	41.8	42.3	43	43.6	42.675	41.7	40.5	39.9	39.5	39	38.2	36.3	35.3	39.2	38.6
74	PetCO2 Inspired (mmHg)	2011009		1.8	1.7	1.6	1.8	1.7	1.7	1.7	1.7	1.7	1.8	1.8	1.75	1.7	1.6	1.5	1.5	1.5	1.5	1.6	1.6	4.5	1
74	PetCO2 Inspired (mmHg)	2011010		1.4	1.3	1.3	1.3	1.3	1.3	1.3	1.4	1.8	1.4	1.9	1.625	2.3	2.8	2.3	2.3	2.3	2.3	2.4	2.3	2.8	2.9
74	PetCO2 Inspired (mmHg)	2011011		1.4	1.9	1.4	1.5	1.4	1.9	1.4	2	1.7	2	2.4	2.025	1.4	1.4	1.3	1.3	1.3	1.3	0.9	1.2	1.3	1.3
74	PetCO2 Inspired (mmHg)	2011012		1.6	1.4			1.3	1.3	1.3	1.4	2.4	2.6	2.7	2.275	3.1	4.7	4.3	4.6	4.4	6.9	1.4	1.5	1.7	1.6
74	PetCO2 Inspired (mmHg)	2011013		1.6	1.4	1.4	1.3	1.2	1.1	1.1	1.6	1.4	1.2	1.5	1.425	1.5	1.6	1.5	1.3	1.6	1.3	1.4	1.5	1.6	1.5
74	PetCO2 Inspired (mmHg)	2011014		0	-0.1	0.2	0.2	-0.1	-0.1	0	-0.1	-0.2	0.1	-0.1	-0.075	0.1	-0.2	0	-0.2	-0.1	-0.2	0	0.1
74	PetCO2 Inspired (mmHg)	2011015		-0.4	-0.3	-0.2	-0.2	-0.3	-0.4	-0.3	-0.5	-0.3	-0.5	-0.3	-0.4	-0.2	-0.3	-0.2	-0.3	-0.2	-0.3	-0.2
74	PetCO2 Inspired (mmHg)	2011016		-0.3	-0.4	-0.4	-0.3	-0.1	0	-0.1	-0.1	-0.2	-0.3	-0.4	-0.25	-0.5	-0.4	-0.4	-0.6	-0.3	-0.4	-0.3	-0.5	-0.4	-0.3
74	PetCO2 Inspired (mmHg)	2011017		-0.1	0	-0.1	0.1	-0.1	-0.1	0.1	0.2	0	0.1	0	0.075	0.1	-0.1	0	-0.3	-0.2	-0.1	-0.3	-0.2	-0.2	-0.3
74	PetCO2 Inspired (mmHg)	2011018		0.4	0.7	0.7	0.6	0.3	0.1	0.6	0.4	0.5	0.4	0.7	0.5	0.3	1	0.6	0.5	0.5
74	PetCO2 Inspired (mmHg)	2011019		0.1	0.3	0.4	0.2	0.3	0.3	0.3	0.3	0.3	0.2	0.4	0.3	0.4	0.3	0.2	0.2	0.2	0	0.4	0.3	0.3	0.3
74	PetCO2 Inspired (mmHg)	2011020		0.6	0.3	0.4	0.3	0.2	0.4	0.2	0.3	0.7	0.5	0.6	0.525	0.7	0.6	0.6	0.8	0.6	0.6	0.7	0.8	0.9	0.9
74	PetCO2 Inspired (mmHg)	2011021		2.4	2.5	2.7	2.6	2.9	2.7	2.3	2.6	2.8	3.1	3.4	2.975	3.7	3.9	4.7	5.3	2.2	2.3	2.3	2.1	2.4	2.5
74	PetCO2 Inspired (mmHg)	2011022		2.1	2.2	2.2	2.2	1.9	2	2.1	2.1	2.2		2.2	2.16667	2.3	2.1	2	2.2	2	2.1	2	1.9	2.4	2.2
74	PetCO2 Inspired (mmHg)	2011023		2.1	2.1	1.9	2	2.2	2.2	2.1	1.7	1.9	2	2.1	1.925	1.9	1.8	2.2	1.9	2	2.4	2.4	2.9	2.3	2.5
74	PetCO2 Inspired (mmHg)	2011024		-0.1			0.1	0	0.1	0	-0.1	0.1	0	-0.1	-0.025	0.1	0	-0.1	-0.2	0.2	-0.2
74	PetCO2 Inspired (mmHg)	2011025		0.1	0	0.2	0.1	-0.1	-0.1	0	-0.1	-0.1	-0.2	0.1	-0.075	0	0	-0.1	0	-0.1	0	-0.1	0.1	-0.1	0
74	PetCO2 Inspired (mmHg)	2011026		0		-0.2	-0.3	-0.2	-0.3	-0.2	0	0	-0.1	-0.1	-0.05	0	0.3			0.2	0.5	0.5	0.4	0.3	0.2
74	PetCO2 Inspired (mmHg)	2011027		1.2	1.5	1.5	1.4	1.4	1.3	1.6	1.4	1.4	1.5	1.6	1.475	1.7	2.1	2.5	2.7	3.4	3.4	4	4.9	5.9	1.3
74	PetCO2 Inspired (mmHg)	2011029		2.3	2.2	2.2	2.1	2.1	2.2	2.4	2.5	2.4	2.6	2.6	2.525	1.9	1.7	2	2	2.3	2.3	2.3	2.1	1.6	2
74	PetCO2 Inspired (mmHg)	2011030		1	0.8	0.8	1	0.8	0.8	0.8	1	1	0.8	1	0.95	0.9	1	1	1	0.8	0.7	0.8	1	1.1	0.9
74	PetCO2 Inspired (mmHg)	2011031		1.7	1.8	1.8	1.6	1.6	1.7	1.5	1.8	1.6	1.8	1.9	1.775	1.6	10.5	1.4	1.4	1.4	1.7	1.8	1.6	1.5	1.6
74	PetCO2 Inspired (mmHg)	2011032		2.3	2.5	2.1	2.3	1.8	2.1	1.9	2.5	2.4	2.4	2.4	2.425	2.3	2	2.9	3	3.1	3.5	3.8	2.1	1.8	2
74	PetCO2 Inspired (mmHg)	2011033		1.6	1.5	1.8	1.7		1.8	1.4	1.8	2	2	2.1	1.975	1.9	1.8	2.1	2	2	1.8	1.4	1.9	2.3	2.2
75	Hgb Ao (g/dL) OPTI	2011009		10.1						10				10.8			7.7		7.6				7.5		9.9
75	Hgb Ao (g/dL) OPTI	2011010		6.2						10.9				10.5			5.5		6.1				6.3		9.1
75	Hgb Ao (g/dL) OPTI	2011011		7.2						9.7				9.5					6.5				5.1		5.4
75	Hgb Ao (g/dL) OPTI	2011012		8.6						10.7				10.3			6.4		6.5				5.7		7.9
75	Hgb Ao (g/dL) OPTI	2011013		7.8						8.7				9.8			5.3		5.7				5.6		5.4
75	Hgb Ao (g/dL) OPTI	2011014		10.2						9.7				10.2			6.4		5.3				7.7
75	Hgb Ao (g/dL) OPTI	2011015		9.1						9				9.6			5.7		7.4
75	Hgb Ao (g/dL) OPTI	2011016		9.4						8.9				10.7			6.1		6.1				7.8		8.7
75	Hgb Ao (g/dL) OPTI	2011017		7.7						9.2				11.5			6.6		7.2				8.9		9.5
75	Hgb Ao (g/dL) OPTI	2011018		10.9						10.5				10.3			6.9		6.9
75	Hgb Ao (g/dL) OPTI	2011019		10.3						9.1				9.7			5.7		5.6				6		8
75	Hgb Ao (g/dL) OPTI	2011020		8.6						7.6				9.2			5.5		5.8				5.9		8.6
75	Hgb Ao (g/dL) OPTI	2011021		7.2						7.4				8									5.4		7.9
75	Hgb Ao (g/dL) OPTI	2011022		8.9						8.1				10.1			5.1		5.8				6.3		7.4
75	Hgb Ao (g/dL) OPTI	2011023		9.2						9.2				7.4			5.8		5.6				6.4		8.8
75	Hgb Ao (g/dL) OPTI	2011024		8.7						9.9				8.5			5.1
75	Hgb Ao (g/dL) OPTI	2011025		7.5						7.9				7.2											9.3
75	Hgb Ao (g/dL) OPTI	2011026		7.7						8.8				8.6			5.2		5						6.7
75	Hgb Ao (g/dL) OPTI	2011027		9.2						10.3				10.2			6.5		6.1				6.4		7.6
75	Hgb Ao (g/dL) OPTI	2011029		10.1						10.3				10.2			5.8		6.3				5.6		8.8
75	Hgb Ao (g/dL) OPTI	2011030		9.7						9.3				10.3			6.6		6.8				6.4		9
75	Hgb Ao (g/dL) OPTI	2011031		8.9						8.5				8.9			5.3		5.5						7.7
75	Hgb Ao (g/dL) OPTI	2011032		8.7						9.2				9					5.2				5.9		10.3
75	Hgb Ao (g/dL) OPTI	2011033		10.6						9.4				8.9			6.3		6.1				5.5		8.5
76	HCT Ao (%) OPTI	2011009		30						30				33			23		23				23		30
76	HCT Ao (%) OPTI	2011010		19						33				32			17		18				19		27
76	HCT Ao (%) OPTI	2011011		22						29				29					20				15		16
76	HCT Ao (%) OPTI	2011012		26						32				31			19		20				17		24
76	HCT Ao (%) OPTI	2011013		23						26				29			16		17				17		16
76	HCT Ao (%) OPTI	2011014		31						29				31			19		16				23
76	HCT Ao (%) OPTI	2011015		27						27				29			17		22
76	HCT Ao (%) OPTI	2011016		28						27				32			18		18				23		26
76	HCT Ao (%) OPTI	2011017		23						28				34			20		22				27		29
76	HCT Ao (%) OPTI	2011018		33						32				31			21		21
76	HCT Ao (%) OPTI	2011019		31						27				29			17		17				18		24
76	HCT Ao (%) OPTI	2011020		26						23				28			17		17				18		26
76	HCT Ao (%) OPTI	2011021		22						22				24									16		24
76	HCT Ao (%) OPTI	2011022		27						24				30			15		17				19		22
76	HCT Ao (%) OPTI	2011023		28						28				22			17		17				19		26
76	HCT Ao (%) OPTI	2011024		26						30				26			15
76	HCT Ao (%) OPTI	2011025		22						24				22											28
76	HCT Ao (%) OPTI	2011026		23						27				26			16		15						20
76	HCT Ao (%) OPTI	2011027		28						31				31			19		18				19		23
76	HCT Ao (%) OPTI	2011029		30						31				31			18		19				17		26
76	HCT Ao (%) OPTI	2011030		29						28				31			20		20				19		27
76	HCT Ao (%) OPTI	2011031		27						25				27			16		16						23
76	HCT Ao (%) OPTI	2011032		26						28				27					16				18		31
76	HCT Ao (%) OPTI	2011033		32						28				27			19		18				16		26
77	Lactate Ao (mmol/L)	2011009		2.36						1.65				2.41			2.21		2.04				1.89		2.12
77	Lactate Ao (mmol/L)	2011010								1.81				2.41			1.35		0.7				1.08		1.21
77	Lactate Ao (mmol/L)	2011011		0.54						1.46				3.97					1.92				1.48		0.88
77	Lactate Ao (mmol/L)	2011012		1.24						1.11				1.02			0.56		0.63				2.7		1.73
77	Lactate Ao (mmol/L)	2011013		2.1						2.35				2.09			0.97		0.65				0.97		1.27
77	Lactate Ao (mmol/L)	2011014		1.15						1.27				1.3			0.67		1.16				1.9
77	Lactate Ao (mmol/L)	2011015		1.65						4.62				8.93			7.91		5.37
77	Lactate Ao (mmol/L)	2011016		1.47						1.19				1.35			1.06		1.17				1.3		2.16
77	Lactate Ao (mmol/L)	2011017		1.25						1.57				1.86			1.05		1.02				1.85		3.89
77	Lactate Ao (mmol/L)	2011018		1.91						3.94				5.77			4.77		3.51
77	Lactate Ao (mmol/L)	2011019		1.5						1.41				1.11			0.66		0.43				0.68		0.7
77	Lactate Ao (mmol/L)	2011020		1.63						2.22				2.2			1.06		0.63				1.03		0.98
77	Lactate Ao (mmol/L)	2011021		1.06						1.58				1.18									0.69		0.78
77	Lactate Ao (mmol/L)	2011022		1.28						0.89				1.2			0.8		0.55				0.58		0.65
77	Lactate Ao (mmol/L)	2011023		1.35						1.09				1.06			0.68		0.89				0.71		0.82
77	Lactate Ao (mmol/L)	2011024		1.03						1.9				1.59			1.45
77	Lactate Ao (mmol/L)	2011025		1.44						1.78				1.28											1.32
77	Lactate Ao (mmol/L)	2011026		1						1.22				3.74			5.51		2.74						0.91
77	Lactate Ao (mmol/L)	2011027		2.27						2.62				1.92			0.87		0.8				0.76		1.11
77	Lactate Ao (mmol/L)	2011029		1.16						2.34				1.73			1.04		0.69				0.95		1.02
77	Lactate Ao (mmol/L)	2011030		1.43						1.95				1.24			0.63		0.57				1.98		3.43
77	Lactate Ao (mmol/L)	2011031		2.19						2.54				1.96			1.39		0.93						1.17
77	Lactate Ao (mmol/L)	2011032		1.36						2.17				2.84					1.54				1.57		1.47
77	Lactate Ao (mmol/L)	2011033		2.49						2.85				2.55			1.31		1.07				0.9		1.04
78	Hgb Ao (g/dL) AVOX	2011009
78	Hgb Ao (g/dL) AVOX	2011010
78	Hgb Ao (g/dL) AVOX	2011011
78	Hgb Ao (g/dL) AVOX	2011012
78	Hgb Ao (g/dL) AVOX	2011013
78	Hgb Ao (g/dL) AVOX	2011014
78	Hgb Ao (g/dL) AVOX	2011015		28.68						10.15				10.47			6.77		7.9
78	Hgb Ao (g/dL) AVOX	2011016		9.35						9.18				10.63			7.09		6.9				7.9		9.18
78	Hgb Ao (g/dL) AVOX	2011017		9.34579						9.50693				11.6017			8.54012		7.08991				9.02353		8.86239
78	Hgb Ao (g/dL) AVOX	2011018		11.4405						11.2794				10.796			7.73445		8.05672
78	Hgb Ao (g/dL) AVOX	2011019		10.1515						9.99033				10.3126			6.44538		6.12311				6.44538		9.66806
78	Hgb Ao (g/dL) AVOX	2011020		9.34579						8.05672				9.66806			6.44538		6.44538				6.60651		8.86239
78	Hgb Ao (g/dL) AVOX	2011021		9.99033						8.05672				8.54012			4.99517		5.47857				5.47857		6.92878
78	Hgb Ao (g/dL) AVOX	2011022		9.50693						8.70126				6.28424			5.47857		6.12311				6.92878		8.37899
78	Hgb Ao (g/dL) AVOX	2011023		9.99033						7.25105				6.60651			6.44538		6.76764				6.44538		8.37899
78	Hgb Ao (g/dL) AVOX	2011024		7						10.6				9.3			6.5		5.9				6.2
78	Hgb Ao (g/dL) AVOX	2011025		8						8.7				7.8			5.5		5.7				5.6		8.4
78	Hgb Ao (g/dL) AVOX	2011026		8.6						9.5				9.1			9.1		6				5.5		7.6
78	Hgb Ao (g/dL) AVOX	2011027		8.1						10.2				10.7			7.8		7.1				6.5		8.1
78	Hgb Ao (g/dL) AVOX	2011029		9.9						10.7				11.1			6.5		7				6.4		9.3
78	Hgb Ao (g/dL) AVOX	2011030		10.2						9.9				11.1			8.2		7.9				7.3		9.6
78	Hgb Ao (g/dL) AVOX	2011031		10						9.1				9.7			6.8		6.9				5.5		8.5
78	Hgb Ao (g/dL) AVOX	2011032		9.2						9.9				10.2			5.8		6.3				6.7		9.4
78	Hgb Ao (g/dL) AVOX	2011033		11.1						9.7				9.5			6.9		7.3				6.5		8.9
79	Hgb PA (g/dL) OPTI	2011009		11.5						12.9				13.2			8.9		9				8.5		10.2
79	Hgb PA (g/dL) OPTI	2011010		11.5						12.1				12.4			7.6		8				7.1		11.1
79	Hgb PA (g/dL) OPTI	2011011		9.5						11.3				10.9			7.9		8.1				6.4		7.5
79	Hgb PA (g/dL) OPTI	2011012		10.7						13.1				12.6			7.4		7.9				7.2		8.9
79	Hgb PA (g/dL) OPTI	2011013		9.1						10.6				11.6			7.1		6.9				6.1		6.5
79	Hgb PA (g/dL) OPTI	2011014		13.8						9.5				11.3			7.4		7				7.3
79	Hgb PA (g/dL) OPTI	2011015		10.7						12.1				11.2			7.6		8.5
79	Hgb PA (g/dL) OPTI	2011016		10.9						11.5				11.5			7.7		7.5				8.6		9.9
79	Hgb PA (g/dL) OPTI	2011017		10.3						11.7				11.2			7.4		6.6				7.6		9.7
79	Hgb PA (g/dL) OPTI	2011018		12.3						12.5				11.4			8.7		7.7
79	Hgb PA (g/dL) OPTI	2011019		10.4						11.2				10.9			5.2		5.6				7.9		11.2
79	Hgb PA (g/dL) OPTI	2011020		8.5						8.7				9.9			6.1		5.5				6.6		8.8
79	Hgb PA (g/dL) OPTI	2011021		10.3						9.2				8.7			6.4		6				8.4		8.9
79	Hgb PA (g/dL) OPTI	2011022		9.8						9.1				10			6.4		7				5.9		8.6
79	Hgb PA (g/dL) OPTI	2011023		11.3						10				8.7			6.7		7.3				7.5		10.1
79	Hgb PA (g/dL) OPTI	2011024		11.3						12.1				10.8			7		6.3				7.6
79	Hgb PA (g/dL) OPTI	2011025		8.8						8				9.3			5.8		5.8				5.7
79	Hgb PA (g/dL) OPTI	2011026		10.2						10.2				10.4			6.8		6.5				5.3		7.5
79	Hgb PA (g/dL) OPTI	2011027		10.4						9.9				11.9			7.7		8.3				7.1		8.8
79	Hgb PA (g/dL) OPTI	2011029		11.6						11.5				11.2			7.6		7.9				6.6		8.9
79	Hgb PA (g/dL) OPTI	2011030		11.4						10.9				11.7			7.3		7.4				7		9.7
79	Hgb PA (g/dL) OPTI	2011031		10.6						10				9.9			6.4		6.7				5.8		8.8
79	Hgb PA (g/dL) OPTI	2011032		10.1						10.7				11.2			6		6.2				7.1		10.9
79	Hgb PA (g/dL) OPTI	2011033		12						11.3				10.7			6.9		7.8				6.9		9.7
80	HCT PA (%) OPTI	2011009		35						39				40			27		27				26		31
80	HCT PA (%) OPTI	2011010		35						36				37			23		24				21		33
80	HCT PA (%) OPTI	2011011		29						34				33			24		24				19		23
80	HCT PA (%) OPTI	2011012		32						39				38			22		24				22		27
80	HCT PA (%) OPTI	2011013		27						32				35			21		21				18		20
80	HCT PA (%) OPTI	2011014		41						28				34			22		21				22
80	HCT PA (%) OPTI	2011015		32						36				34			23		25
80	HCT PA (%) OPTI	2011016		33						35				34			23		23				26		30
80	HCT PA (%) OPTI	2011017		31						35				34			22		20				23		29
80	HCT PA (%) OPTI	2011018		37						37				34			26		23
80	HCT PA (%) OPTI	2011019		31						34				33			16		17				24		34
80	HCT PA (%) OPTI	2011020		25						26				30			18		17				20		26
80	HCT PA (%) OPTI	2011021		31						28				26			19		18				25		27
80	HCT PA (%) OPTI	2011022		30						27				30			19		21				18		26
80	HCT PA (%) OPTI	2011023		34						30				26			20		22				22		30
80	HCT PA (%) OPTI	2011024		34						36				32			21		19
80	HCT PA (%) OPTI	2011025		26						24				28			17		17				17
80	HCT PA (%) OPTI	2011026		31						31				31			21		19				16		23
80	HCT PA (%) OPTI	2011027		31						30				36			23		25				21		27
80	HCT PA (%) OPTI	2011029		35						35				34			23		24				20		27
80	HCT PA (%) OPTI	2011030		34						33				35			22		22				21		29
80	HCT PA (%) OPTI	2011031		32						30				30			19		20				17		26
80	HCT PA (%) OPTI	2011032		30						32				34			18		19				21		33
80	HCT PA (%) OPTI	2011033		36						34				32			21		23				21		29
81	Lactate PA (mmol/L)	2011009		2.23						2.1				2.72			2.1		1.98				2.08		2.15
81	Lactate PA (mmol/L)	2011010		1.55						1.76				2.44			1.48		0.86				1.03		1.06
81	Lactate PA (mmol/L)	2011011		0.76						1.81				3.9			2.74		2.05				1.43		1.16
81	Lactate PA (mmol/L)	2011012		1.31						1.07				1.04			0.57		0.52				2.19		1.57
81	Lactate PA (mmol/L)	2011013		2.59						2.51				1.87			0.87		0.95				0.84		1.6
81	Lactate PA (mmol/L)	2011014		1.01						1.35				1.04			0.87		1.02				2.04
81	Lactate PA (mmol/L)	2011015		1.6						4.51				8.74			5.92		6.78
81	Lactate PA (mmol/L)	2011016		1.68						1.44				1.35			1.15		1.4				1.7		1.99
81	Lactate PA (mmol/L)	2011017		1.77						1.78				1.64			1		0.84				1.62		3.65
81	Lactate PA (mmol/L)	2011018		1.97						3.33				5.26			5.15		3.18
81	Lactate PA (mmol/L)	2011019		1.15						1.59				1.03			0.72		0.88				0.6		0.55
81	Lactate PA (mmol/L)	2011020		1.53						1.72				1.88			1.16		0.6				1		0.92
81	Lactate PA (mmol/L)	2011021		1.56						1.58				1.37			1.24		0.76				0.77		0.67
81	Lactate PA (mmol/L)	2011022		1.83						0.95				0.89			0.85		0.61				0.5		0.78
81	Lactate PA (mmol/L)	2011023		1.72						1.17				0.88			1.06		0.97				0.73		1.08
81	Lactate PA (mmol/L)	2011024		1.13						1.83				1.66			1.16		1				3.24
81	Lactate PA (mmol/L)	2011025		1.38						1.45				1.78			1.14		0.91				1.54
81	Lactate PA (mmol/L)	2011026		1.18						1.71				3.81			4.72		2.81				1.79		1.18
81	Lactate PA (mmol/L)	2011027		2.29						2.29				1.85			1.33		0.92				0.99		1.05
81	Lactate PA (mmol/L)	2011029		1.39						2.06				2.06			1.39		0.97				0.85		1.03
81	Lactate PA (mmol/L)	2011030		1.73						2.04				1.56			0.48		0.57				2.02		3.48
81	Lactate PA (mmol/L)	2011031		2.87						2.21				2.17			1.37		1.09				1.31		1.3
81	Lactate PA (mmol/L)	2011032		1.62						2.48				2.87			2.21		1.54				1.73		1.72
81	Lactate PA (mmol/L)	2011033		2.56						2.97				2.62			1.18		1.1				1.11		1.11
82	Hgb PA (g/dL) AVOX	2011009
82	Hgb PA (g/dL) AVOX	2011010
82	Hgb PA (g/dL) AVOX	2011011
82	Hgb PA (g/dL) AVOX	2011012
82	Hgb PA (g/dL) AVOX	2011013
82	Hgb PA (g/dL) AVOX	2011014
82	Hgb PA (g/dL) AVOX	2011015		16.44						9.67				9.83			6.12		7.34
82	Hgb PA (g/dL) AVOX	2011016		9.5						10.8				10.63			6.61		7.09				8.38		9.35
82	Hgb PA (g/dL) AVOX	2011017		9.66806						10.1515				11.2794			7.08991		6.60651				6.76764		8.86239
82	Hgb PA (g/dL) AVOX	2011018		11.6017						8.86239				10.6349			8.21785		7.25105
82	Hgb PA (g/dL) AVOX	2011019		9.50693						9.99033				9.99033			5.1563		6.12311				6.76764		8.05672
82	Hgb PA (g/dL) AVOX	2011020		7.25105						7.73445				8.54012			5.6397		6.12311				5.80084		7.73445
82	Hgb PA (g/dL) AVOX	2011021		6.92878						7.89558				7.73445			5.6397		5.31743				4.99517		7.73445
82	Hgb PA (g/dL) AVOX	2011022		9.18466						7.57332				9.18466			5.80084		5.47857				6.12311		9.34579
82	Hgb PA (g/dL) AVOX	2011023		10.1515						8.86239				7.57332			6.60651		6.60651				7.08991		7.57332
82	Hgb PA (g/dL) AVOX	2011024		7.4						10.3				9.3			6.5		6.1
82	Hgb PA (g/dL) AVOX	2011025		8.7						8.6				8.1			5.6		4.6				5.3		6.2
82	Hgb PA (g/dL) AVOX	2011026		9.9						9.5				9.5			9.5		6.6				5.6		7.2
82	Hgb PA (g/dL) AVOX	2011027		9.4						11.6				10.3			8.2		6.9				7.5		8.7
82	Hgb PA (g/dL) AVOX	2011029		8.7						10.6				10.9			6.8		6.8				6.4		9.1
82	Hgb PA (g/dL) AVOX	2011030		10.5						9.9				11			7.2		7.1				7.2		9.6
82	Hgb PA (g/dL) AVOX	2011031		9.4						8.9				9.3			5.9		7.2				5.5		8.2
82	Hgb PA (g/dL) AVOX	2011032		8.1						9.6				10.3			5.3		6.3				6.7		9.5
82	Hgb PA (g/dL) AVOX	2011033		10.6						9.7				9.9			7		7.4				6.7		9.1
83	HGB (g/dL)	2011009		10.1																			8.1			11
83	HGB (g/dL)	2011010		10.2																			6.9
83	HGB (g/dL)	2011011		9.1																			6			9.2
83	HGB (g/dL)	2011012		9.4																			6.2			9.1
83	HGB (g/dL)	2011013		8.7																			6			10.9
83	HGB (g/dL)	2011014		10.3																			7.2
83	HGB (g/dL)	2011015		9.9
83	HGB (g/dL)	2011016		9.6																			7.8
83	HGB (g/dL)	2011017		9.1																			8.2
83	HGB (g/dL)	2011018		11.2
83	HGB (g/dL)	2011019		10.1																			6.7			9.1
83	HGB (g/dL)	2011020		8.7																			6.3			12.8
83	HGB (g/dL)	2011021		8.9																			6.2
83	HGB (g/dL)	2011022		9.3																			7.1			10.7
83	HGB (g/dL)	2011023		9.8																			7.3			11
83	HGB (g/dL)	2011024		9.2																			5.7
83	HGB (g/dL)	2011025		8.3																			5			8.6
83	HGB (g/dL)	2011026		8.7																			5.5			10.3
83	HGB (g/dL)	2011027		8.8																			7.1			9.6
83	HGB (g/dL)	2011029		10																			6.5			11.3
83	HGB (g/dL)	2011030		9.9																			6.8			9.1
83	HGB (g/dL)	2011031		9																			5.2
83	HGB (g/dL)	2011032		8.7																			6.4			10.6
83	HGB (g/dL)	2011033		10.4																			6.3			9.3
84	HCT (%)	2011009		33.5																			27.5			35.4
84	HCT (%)	2011010		34.7																			24.3
84	HCT (%)	2011011		30																			20.2			30.7
84	HCT (%)	2011012		31.3																			21.4			30.1
84	HCT (%)	2011013		29.6																			20.9			37.1
84	HCT (%)	2011014		33.6																			24.5
84	HCT (%)	2011015		32.6
84	HCT (%)	2011016		31.4																			26.3
84	HCT (%)	2011017		31.2																			28.5
84	HCT (%)	2011018		35.9
84	HCT (%)	2011019		33																			22.5			30
84	HCT (%)	2011020		29.7																			21.7			42.6
84	HCT (%)	2011021		30.3																			21
84	HCT (%)	2011022		31.7																			24.5			36.5
84	HCT (%)	2011023		32.8																			25			36.9
84	HCT (%)	2011024		30.6																			19.8
84	HCT (%)	2011025		28.7																			18.2			29.7
84	HCT (%)	2011026		30.6																			19.6			35.2
84	HCT (%)	2011027		31.1																			24.8			33.6
84	HCT (%)	2011029		32.4																			21.2			38
84	HCT (%)	2011030		34.2																			23.7			30.1
84	HCT (%)	2011031		30.9																			18.2
84	HCT (%)	2011032		28.7																			21.7			34.5
84	HCT (%)	2011033		35.7																			21.7			31.6

## Sheet: HS-65
	VARIABLES	Drug	EXP #		BL-1	BW1 5	BW1 10	BW1 15	BW1 20	BW1 25	BW1 30	BW2 45	BW2 60	HS 75	HS 90	CI105	CI 120	CI 150	CI 180	CI 210	CI 240	CI 270	CI 300	CI 330	BR 360	BR 390
1	Date (m/dd/yr)	SAL	2011034	2011-11-07
1	Date (m/dd/yr)	EPO	2011035	2011-11-08
1	Date (m/dd/yr)	SAL	2011036	2011-11-09
1	Date (m/dd/yr)	EPO	2011037	2011-11-10
1	Date (m/dd/yr)	SAL	2011038	2011-11-14
1	Date (m/dd/yr)	SAL	2011039	2011-11-15
1	Date (m/dd/yr)	EPO	2011040	2011-11-16
1	Date (m/dd/yr)	EPO	2011041	2011-11-17
1	Date (m/dd/yr)	SAL	2011042	2011-11-21
1	Date (m/dd/yr)	SAL	2011043	2011-11-22
1	Date (m/dd/yr)	EPO	2011044	2011-11-23
1	Date (m/dd/yr)	EPO	2011045	2011-11-28
1	Date (m/dd/yr)	SAL	2011046	2011-11-29
1	Date (m/dd/yr)	EPO	2011047	2011-11-30
1	Date (m/dd/yr)	EPO	2011048	2011-12-01
1	Date (m/dd/yr)	SAL	2011049	2011-12-05
1	Date (m/dd/yr)	SAL	2011050	2011-12-06
1	Date (m/dd/yr)	EPO	2011051	2011-12-07
1	Date (m/dd/yr)	SAL	2011052	2011-12-08
1	Date (m/dd/yr)	EPO	2011054	2011-12-12
1	Date (m/dd/yr)	SAL	2011055	2011-12-12
1	Date (m/dd/yr)	SAL	2011056	2011-12-14
1	Date (m/dd/yr)	EPO	2011057	2011-12-15
1	Date (m/dd/yr)	EPO	2011058	2011-12-19
5	Weight (kg)	SAL	2011034	35.3
5	Weight (kg)	EPO	2011035	37.6
5	Weight (kg)	SAL	2011036	35.8
5	Weight (kg)	EPO	2011037	36.1
5	Weight (kg)	SAL	2011038	33.9
5	Weight (kg)	SAL	2011039	36.3
5	Weight (kg)	EPO	2011040	35.3
5	Weight (kg)	EPO	2011041	34.3
5	Weight (kg)	SAL	2011042	32.4
5	Weight (kg)	SAL	2011043	35.5
5	Weight (kg)	EPO	2011044	34.5
5	Weight (kg)	EPO	2011045	34.3
5	Weight (kg)	SAL	2011046	36.6
5	Weight (kg)	EPO	2011047	35.3
5	Weight (kg)	EPO	2011048	34.6
5	Weight (kg)	SAL	2011049	32.3
5	Weight (kg)	SAL	2011050	34
5	Weight (kg)	EPO	2011051	34.3
5	Weight (kg)	SAL	2011052	35.2
5	Weight (kg)	EPO	2011054	37.3
5	Weight (kg)	SAL	2011055	34.8
5	Weight (kg)	SAL	2011056	33.1
5	Weight (kg)	EPO	2011057	34.9
5	Weight (kg)	EPO	2011058	35.8
6	Time ketamine injection (h:min)	SAL	2011034	09:20:00
6	Time ketamine injection (h:min)	EPO	2011035	08:30:00
6	Time ketamine injection (h:min)	SAL	2011036	08:25:00
6	Time ketamine injection (h:min)	EPO	2011037	08:30:00
6	Time ketamine injection (h:min)	SAL	2011038	08:40:00
6	Time ketamine injection (h:min)	SAL	2011039	08:15:00
6	Time ketamine injection (h:min)	EPO	2011040	09:20:00
6	Time ketamine injection (h:min)	EPO	2011041	08:40:00
6	Time ketamine injection (h:min)	SAL	2011042	08:45:00
6	Time ketamine injection (h:min)	SAL	2011043	08:25:00
6	Time ketamine injection (h:min)	EPO	2011044	08:35:00
6	Time ketamine injection (h:min)	EPO	2011045	08:35:00
6	Time ketamine injection (h:min)	SAL	2011046	08:25:00
6	Time ketamine injection (h:min)	EPO	2011047	08:45:00
6	Time ketamine injection (h:min)	EPO	2011048	08:55:00
6	Time ketamine injection (h:min)	SAL	2011049	08:35:00
6	Time ketamine injection (h:min)	SAL	2011050	08:10:00
6	Time ketamine injection (h:min)	EPO	2011051	08:55:00
6	Time ketamine injection (h:min)	SAL	2011052	08:04:00
6	Time ketamine injection (h:min)	EPO	2011054	09:20:00
6	Time ketamine injection (h:min)	SAL	2011055	09:10:00
6	Time ketamine injection (h:min)	SAL	2011056	09:40:00
6	Time ketamine injection (h:min)	EPO	2011057	09:15:00
6	Time ketamine injection (h:min)	EPO	2011058	09:10:00
7	Time start BW (h:min:sec)	SAL	2011034	14:15:58
7	Time start BW (h:min:sec)	EPO	2011035	11:27:34
7	Time start BW (h:min:sec)	SAL	2011036	10:35:53
7	Time start BW (h:min:sec)	EPO	2011037	10:13:07
7	Time start BW (h:min:sec)	SAL	2011038	10:37:19
7	Time start BW (h:min:sec)	SAL	2011039	10:07:02
7	Time start BW (h:min:sec)	EPO	2011040	11:03:13
7	Time start BW (h:min:sec)	EPO	2011041	10:25:59
7	Time start BW (h:min:sec)	SAL	2011042	10:39:06
7	Time start BW (h:min:sec)	SAL	2011043	10:25:10
7	Time start BW (h:min:sec)	EPO	2011044	10:27:24
7	Time start BW (h:min:sec)	EPO	2011045	10:32:03
7	Time start BW (h:min:sec)	SAL	2011046	10:21:07
7	Time start BW (h:min:sec)	EPO	2011047	10:53:19
7	Time start BW (h:min:sec)	EPO	2011048	10:43:49
7	Time start BW (h:min:sec)	SAL	2011049	11:08:23
7	Time start BW (h:min:sec)	SAL	2011050	09:41:07
7	Time start BW (h:min:sec)	EPO	2011051	10:31:02
7	Time start BW (h:min:sec)	SAL	2011052	09:26:00
7	Time start BW (h:min:sec)	EPO	2011054	10:56:59
7	Time start BW (h:min:sec)	SAL	2011055	10:23:03
7	Time start BW (h:min:sec)	SAL	2011056	10:53:33
7	Time start BW (h:min:sec)	EPO	2011057	11:05:26
7	Time start BW (h:min:sec)	EPO	2011058	11:00:16
8	Preparation time (h:min)	SAL	2011034	04:55:58
8	Preparation time (h:min)	EPO	2011035	02:57:34
8	Preparation time (h:min)	SAL	2011036	02:10:53
8	Preparation time (h:min)	EPO	2011037	01:43:07
8	Preparation time (h:min)	SAL	2011038	01:57:19
8	Preparation time (h:min)	SAL	2011039	01:52:02
8	Preparation time (h:min)	EPO	2011040	01:43:13
8	Preparation time (h:min)	EPO	2011041	01:45:59
8	Preparation time (h:min)	SAL	2011042	01:54:06
8	Preparation time (h:min)	SAL	2011043	02:00:10
8	Preparation time (h:min)	EPO	2011044	01:52:24
8	Preparation time (h:min)	EPO	2011045	01:57:03
8	Preparation time (h:min)	SAL	2011046	01:56:07
8	Preparation time (h:min)	EPO	2011047	02:08:19
8	Preparation time (h:min)	EPO	2011048	01:48:49
8	Preparation time (h:min)	SAL	2011049	02:33:23
8	Preparation time (h:min)	SAL	2011050	01:31:07
8	Preparation time (h:min)	EPO	2011051	01:36:02
8	Preparation time (h:min)	SAL	2011052	01:22:00
8	Preparation time (h:min)	EPO	2011054	01:36:59
8	Preparation time (h:min)	SAL	2011055	01:13:03
8	Preparation time (h:min)	SAL	2011056	01:13:33
8	Preparation time (h:min)	EPO	2011057	01:50:26
8	Preparation time (h:min)	EPO	2011058	01:50:16
9	Isoflurane level at HS time (%)	SAL	2011034	2.5
9	Isoflurane level at HS time (%)	EPO	2011035	2.5
9	Isoflurane level at HS time (%)	SAL	2011036	2
9	Isoflurane level at HS time (%)	EPO	2011037	2.25
9	Isoflurane level at HS time (%)	SAL	2011038	2
9	Isoflurane level at HS time (%)	SAL	2011039	1.75
9	Isoflurane level at HS time (%)	EPO	2011040	1.75
9	Isoflurane level at HS time (%)	EPO	2011041	1.75
9	Isoflurane level at HS time (%)	SAL	2011042	1.75
9	Isoflurane level at HS time (%)	SAL	2011043	1.75
9	Isoflurane level at HS time (%)	EPO	2011044	2
9	Isoflurane level at HS time (%)	EPO	2011045	1.75
9	Isoflurane level at HS time (%)	SAL	2011046	1.75
9	Isoflurane level at HS time (%)	EPO	2011047	1.75
9	Isoflurane level at HS time (%)	EPO	2011048	1.75
9	Isoflurane level at HS time (%)	SAL	2011049	1.75
9	Isoflurane level at HS time (%)	SAL	2011050	1.5
9	Isoflurane level at HS time (%)	EPO	2011051	1.5
9	Isoflurane level at HS time (%)	SAL	2011052	1.5
9	Isoflurane level at HS time (%)	EPO	2011054	1.5
9	Isoflurane level at HS time (%)	SAL	2011055	1.5
9	Isoflurane level at HS time (%)	SAL	2011056	1.75
9	Isoflurane level at HS time (%)	EPO	2011057	1.75
9	Isoflurane level at HS time (%)	EPO	2011058	1.75
10	Blood withdrawn (mL)	SAL	2011034	1124.66
10	Blood withdrawn (mL)	EPO	2011035	1659.96
10	Blood withdrawn (mL)	SAL	2011036	1569.86
10	Blood withdrawn (mL)	EPO	2011037	1597.42
10	Blood withdrawn (mL)	SAL	2011038	1485.06
10	Blood withdrawn (mL)	SAL	2011039	1591.06
10	Blood withdrawn (mL)	EPO	2011040	1546.54
10	Blood withdrawn (mL)	EPO	2011041	1503.08
10	Blood withdrawn (mL)	SAL	2011042	1429.94
10	Blood withdrawn (mL)	SAL	2011043	1556.08
10	Blood withdrawn (mL)	EPO	2011044	1532.76
10	Blood withdrawn (mL)	EPO	2011045	1467.04
10	Blood withdrawn (mL)	SAL	2011046	1603.78
10	Blood withdrawn (mL)	EPO	2011047	1547.6
10	Blood withdrawn (mL)	EPO	2011048	1524.28
10	Blood withdrawn (mL)	SAL	2011049	1436.3
10	Blood withdrawn (mL)	SAL	2011050	1566.68
10	Blood withdrawn (mL)	EPO	2011051	1503.08
10	Blood withdrawn (mL)	SAL	2011052	1542.3
10	Blood withdrawn (mL)	EPO	2011054	1635.58
10	Blood withdrawn (mL)	SAL	2011055	1393.9
10	Blood withdrawn (mL)	SAL	2011056	1451.14
10	Blood withdrawn (mL)	EPO	2011057	1529.58
10	Blood withdrawn (mL)	EPO	2011058	1568.8
11	NS infused (ml)	SAL	2011034	0
11	NS infused (ml)	EPO	2011035	0
11	NS infused (ml)	SAL	2011036	4190
11	NS infused (ml)	EPO	2011037	0
11	NS infused (ml)	SAL	2011038	3706
11	NS infused (ml)	SAL	2011039	42
11	NS infused (ml)	EPO	2011040	4071
11	NS infused (ml)	EPO	2011041	3990
11	NS infused (ml)	SAL	2011042	3767
11	NS infused (ml)	SAL	2011043	0
11	NS infused (ml)	EPO	2011044	3381
11	NS infused (ml)	EPO	2011045	0
11	NS infused (ml)	SAL	2011046	0
11	NS infused (ml)	EPO	2011047	3914
11	NS infused (ml)	EPO	2011048	0
11	NS infused (ml)	SAL	2011049	0
11	NS infused (ml)	SAL	2011050	3760
11	NS infused (ml)	EPO	2011051	2653
11	NS infused (ml)	SAL	2011052	0
11	NS infused (ml)	EPO	2011054	0
11	NS infused (ml)	SAL	2011055	0
11	NS infused (ml)	SAL	2011056	3712
11	NS infused (ml)	EPO	2011057	4084
11	NS infused (ml)	EPO	2011058	0
12	Resuscitated (Y/N)	SAL	2011034	N
12	Resuscitated (Y/N)	EPO	2011035	N
12	Resuscitated (Y/N)	SAL	2011036	Y
12	Resuscitated (Y/N)	EPO	2011037	N
12	Resuscitated (Y/N)	SAL	2011038	N
12	Resuscitated (Y/N)	SAL	2011039	N
12	Resuscitated (Y/N)	EPO	2011040	Y
12	Resuscitated (Y/N)	EPO	2011041	Y
12	Resuscitated (Y/N)	SAL	2011042	N
12	Resuscitated (Y/N)	SAL	2011043	N
12	Resuscitated (Y/N)	EPO	2011044	N
12	Resuscitated (Y/N)	EPO	2011045	N
12	Resuscitated (Y/N)	SAL	2011046	N
12	Resuscitated (Y/N)	EPO	2011047	N
12	Resuscitated (Y/N)	EPO	2011048	N
12	Resuscitated (Y/N)	SAL	2011049	N
12	Resuscitated (Y/N)	SAL	2011050	Y
12	Resuscitated (Y/N)	EPO	2011051	N
12	Resuscitated (Y/N)	SAL	2011052	N
12	Resuscitated (Y/N)	EPO	2011054	N
12	Resuscitated (Y/N)	SAL	2011055	N
12	Resuscitated (Y/N)	SAL	2011056	Y
12	Resuscitated (Y/N)	EPO	2011057	Y
12	Resuscitated (Y/N)	EPO	2011058	N
13	Survival from ketamine (h)	SAL	2011034	05:29:00
13	Survival from ketamine (h)	EPO	2011035	03:59:00
13	Survival from ketamine (h)	SAL	2011036	08:47:00
13	Survival from ketamine (h)	EPO	2011037	02:51:00
13	Survival from ketamine (h)	SAL	2011038	07:19:00
13	Survival from ketamine (h)	SAL	2011039	04:22:00
13	Survival from ketamine (h)	EPO	2011040	07:48:00
13	Survival from ketamine (h)	EPO	2011041	07:45:00
13	Survival from ketamine (h)	SAL	2011042	08:23:00
13	Survival from ketamine (h)	SAL	2011043	03:51:00
13	Survival from ketamine (h)	EPO	2011044	06:23:00
13	Survival from ketamine (h)	EPO	2011045	02:50:00
13	Survival from ketamine (h)	SAL	2011046	03:20:00
13	Survival from ketamine (h)	EPO	2011047	07:18:00
13	Survival from ketamine (h)	EPO	2011048	02:45:00
13	Survival from ketamine (h)	SAL	2011049	03:27:00
13	Survival from ketamine (h)	SAL	2011050	08:02:00
13	Survival from ketamine (h)	EPO	2011051	04:35:00
13	Survival from ketamine (h)	SAL	2011052	02:48:00
13	Survival from ketamine (h)	EPO	2011054	02:52:00
13	Survival from ketamine (h)	SAL	2011055	02:01:00
13	Survival from ketamine (h)	SAL	2011056	07:50:00
13	Survival from ketamine (h)	EPO	2011057	08:28:00
13	Survival from ketamine (h)	EPO	2011058	02:52:00
14	Survival from BW (min)	SAL	2011034	33
14	Survival from BW (min)	EPO	2011035	62
14	Survival from BW (min)	SAL	2011036	390
14	Survival from BW (min)	EPO	2011037	66
14	Survival from BW (min)	SAL	2011038	322
14	Survival from BW (min)	SAL	2011039	141
14	Survival from BW (min)	EPO	2011040	390
14	Survival from BW (min)	EPO	2011041	390
14	Survival from BW (min)	SAL	2011042	389
14	Survival from BW (min)	SAL	2011043	111
14	Survival from BW (min)	EPO	2011044	271
14	Survival from BW (min)	EPO	2011045	53
14	Survival from BW (min)	SAL	2011046	84
14	Survival from BW (min)	EPO	2011047	310
14	Survival from BW (min)	EPO	2011048	57
14	Survival from BW (min)	SAL	2011049	54
14	Survival from BW (min)	SAL	2011050	390
14	Survival from BW (min)	EPO	2011051	179
14	Survival from BW (min)	SAL	2011052	86
14	Survival from BW (min)	EPO	2011054	76
14	Survival from BW (min)	SAL	2011055	48
14	Survival from BW (min)	SAL	2011056	390
14	Survival from BW (min)	EPO	2011057	390
14	Survival from BW (min)	EPO	2011058	62
15	Total lobe lung weight wet (g)	SAL	2011034
15	Total lobe lung weight wet (g)	EPO	2011035	51.31
15	Total lobe lung weight wet (g)	SAL	2011036	66.5
15	Total lobe lung weight wet (g)	EPO	2011037
15	Total lobe lung weight wet (g)	SAL	2011038
15	Total lobe lung weight wet (g)	SAL	2011039
15	Total lobe lung weight wet (g)	EPO	2011040	63.15
15	Total lobe lung weight wet (g)	EPO	2011041	59.4
15	Total lobe lung weight wet (g)	SAL	2011042	47.76
15	Total lobe lung weight wet (g)	SAL	2011043
15	Total lobe lung weight wet (g)	EPO	2011044
15	Total lobe lung weight wet (g)	EPO	2011045
15	Total lobe lung weight wet (g)	SAL	2011046
15	Total lobe lung weight wet (g)	EPO	2011047
15	Total lobe lung weight wet (g)	EPO	2011048
15	Total lobe lung weight wet (g)	SAL	2011049
15	Total lobe lung weight wet (g)	SAL	2011050	58.41
15	Total lobe lung weight wet (g)	EPO	2011051
15	Total lobe lung weight wet (g)	SAL	2011052
15	Total lobe lung weight wet (g)	EPO	2011054
15	Total lobe lung weight wet (g)	SAL	2011055
15	Total lobe lung weight wet (g)	SAL	2011056	85.52
15	Total lobe lung weight wet (g)	EPO	2011057	94.25
15	Total lobe lung weight wet (g)	EPO	2011058
16	Total lobe lung weight dry (g)	SAL	2011034
16	Total lobe lung weight dry (g)	EPO	2011035	9.78
16	Total lobe lung weight dry (g)	SAL	2011036	10.9
16	Total lobe lung weight dry (g)	EPO	2011037
16	Total lobe lung weight dry (g)	SAL	2011038
16	Total lobe lung weight dry (g)	SAL	2011039
16	Total lobe lung weight dry (g)	EPO	2011040	9.49
16	Total lobe lung weight dry (g)	EPO	2011041	9.49
16	Total lobe lung weight dry (g)	SAL	2011042	8.33
16	Total lobe lung weight dry (g)	SAL	2011043
16	Total lobe lung weight dry (g)	EPO	2011044
16	Total lobe lung weight dry (g)	EPO	2011045
16	Total lobe lung weight dry (g)	SAL	2011046
16	Total lobe lung weight dry (g)	EPO	2011047
16	Total lobe lung weight dry (g)	EPO	2011048
16	Total lobe lung weight dry (g)	SAL	2011049
16	Total lobe lung weight dry (g)	SAL	2011050	9.03
16	Total lobe lung weight dry (g)	EPO	2011051
16	Total lobe lung weight dry (g)	SAL	2011052
16	Total lobe lung weight dry (g)	EPO	2011054
16	Total lobe lung weight dry (g)	SAL	2011055
16	Total lobe lung weight dry (g)	SAL	2011056	12.83
16	Total lobe lung weight dry (g)	EPO	2011057	10.91
16	Total lobe lung weight dry (g)	EPO	2011058
17	Total lung weight wet (g)	SAL	2011034
17	Total lung weight wet (g)	EPO	2011035
17	Total lung weight wet (g)	SAL	2011036
17	Total lung weight wet (g)	EPO	2011037
17	Total lung weight wet (g)	SAL	2011038
17	Total lung weight wet (g)	SAL	2011039
17	Total lung weight wet (g)	EPO	2011040
17	Total lung weight wet (g)	EPO	2011041
17	Total lung weight wet (g)	SAL	2011042
17	Total lung weight wet (g)	SAL	2011043
17	Total lung weight wet (g)	EPO	2011044
17	Total lung weight wet (g)	EPO	2011045
17	Total lung weight wet (g)	SAL	2011046
17	Total lung weight wet (g)	EPO	2011047
17	Total lung weight wet (g)	EPO	2011048
17	Total lung weight wet (g)	SAL	2011049
17	Total lung weight wet (g)	SAL	2011050
17	Total lung weight wet (g)	EPO	2011051
17	Total lung weight wet (g)	SAL	2011052
17	Total lung weight wet (g)	EPO	2011054
17	Total lung weight wet (g)	SAL	2011055
17	Total lung weight wet (g)	SAL	2011056
17	Total lung weight wet (g)	EPO	2011057
17	Total lung weight wet (g)	EPO	2011058
18	Lung Water %	SAL	2011034
18	Lung Water %	EPO	2011035	80.9394
18	Lung Water %	SAL	2011036	83.609
18	Lung Water %	EPO	2011037
18	Lung Water %	SAL	2011038
18	Lung Water %	SAL	2011039
18	Lung Water %	EPO	2011040	84.9723
18	Lung Water %	EPO	2011041	84.0236
18	Lung Water %	SAL	2011042	82.5586
18	Lung Water %	SAL	2011043
18	Lung Water %	EPO	2011044
18	Lung Water %	EPO	2011045
18	Lung Water %	SAL	2011046
18	Lung Water %	EPO	2011047
18	Lung Water %	EPO	2011048
18	Lung Water %	SAL	2011049
18	Lung Water %	SAL	2011050	84.5403
18	Lung Water %	EPO	2011051
18	Lung Water %	SAL	2011052
18	Lung Water %	EPO	2011054
18	Lung Water %	SAL	2011055
18	Lung Water %	SAL	2011056	84.9977
18	Lung Water %	EPO	2011057	88.4244
18	Lung Water %	EPO	2011058
19	Temperature, pulmonary artery catheter (°C)	SAL	2011034		37.5	37.6	37.7	37.8	37.9	38	38.1
19	Temperature, pulmonary artery catheter (°C)	EPO	2011035		37.7	37.8	37.6	37.6	37.7	37.8	38	37.9	38.2
19	Temperature, pulmonary artery catheter (°C)	SAL	2011036		38.4	37.6	37.6	37.6	37.5	37.5	37.5	37.5	37.6	37.6	37.7		36	35.7	35.4	35.4	35.3	35.1	35	34.9	34.7	34.4
19	Temperature, pulmonary artery catheter (°C)	EPO	2011037		37.9	37.9	38	38	38.1	38.2	38.2	38.2	38.2
19	Temperature, pulmonary artery catheter (°C)	SAL	2011038		37.6	37.6	37.7	37.7	37.7	37.8	37.8	38.1	38.3	38.4	38.4		36.5	36.3	36.1	36.4	36.2	36	35.9
19	Temperature, pulmonary artery catheter (°C)	SAL	2011039		38.2	37.6	37.6	37.5	37.4	37.5	37.5	37.5	37.5	37.5	37.5		35.8
19	Temperature, pulmonary artery catheter (°C)	EPO	2011040		38.5	38	38.1	38.2	38.3	38.4	38.2	38.4	38.6	38.6	38.7		37	36.8	36.6	36.6	36.5	36.4	36.3	36.1	35.8	35.8
19	Temperature, pulmonary artery catheter (°C)	EPO	2011041		38.2	38.2	38.3	38.3	38.4	38.5	38.5	38.7	38.8	38.9	39		37.7	37.8	37.3	37.5	37.5	37.5	37.4	37.3	37.1	36.8
19	Temperature, pulmonary artery catheter (°C)	SAL	2011042		38.3	38.3	38.3	38.2	38.2	38.2	38.2	38.3	38.4	38.4	38.6		36.9	36.9	36.5	36.5	36.6	36.5	36.5	36.4	36
19	Temperature, pulmonary artery catheter (°C)	SAL	2011043		37.6	37.7	37.8	37.9	37.9	38.1	37.8	38.5	38.7
19	Temperature, pulmonary artery catheter (°C)	EPO	2011044		38	38.1	38.2	38.2	38.4	38.4	38.4	38.5	38.8	38.9	39.1		37.9	37.7	37.4	37.4	37.3	37.1
19	Temperature, pulmonary artery catheter (°C)	EPO	2011045		37.7	37.7	37.8	37.9	37.9	37.9	37.9	38.3
19	Temperature, pulmonary artery catheter (°C)	SAL	2011046		37.9	37.9	38	38.1	38.1	38.2	38.2	38.5	38.4	38.9
19	Temperature, pulmonary artery catheter (°C)	EPO	2011047		37.9	37.9	38	38	38.1	38.2	38.2	38.4	38.5	38.9	39.2		37.8	37.7	37.5	37.7	37.7	37.7	37.6
19	Temperature, pulmonary artery catheter (°C)	EPO	2011048		38	38	38	38.1	38.2	38.3	38.3	38.3
19	Temperature, pulmonary artery catheter (°C)	SAL	2011049		38	38	38	38	38.1	38.2	38.2	38.3
19	Temperature, pulmonary artery catheter (°C)	SAL	2011050		38.3	38.3	38.3	38.3	38.4	38.5	38.5	38.6	38.6	38.8	38.8		37.3	37.2	36.9	37.1	37.1	37.1	37.1	37.1	37.1	37.1
19	Temperature, pulmonary artery catheter (°C)	EPO	2011051		38.1	38	38	38	38.1	38.2	38.2	38.5	38.6	38.6	38.8		37.3	37.4
19	Temperature, pulmonary artery catheter (°C)	SAL	2011052		38.3	38.2	38.2	38.3	38.3	38.4	38.5	38.9	39.2	39.4	39.6
19	Temperature, pulmonary artery catheter (°C)	EPO	2011054		38	38.1	38.1	38.1	38.1	38.1	38.1	38.4	38.7	38.7
19	Temperature, pulmonary artery catheter (°C)	SAL	2011055		38	37.8	37.8	37.9	38	38.1	38.2	38.5
19	Temperature, pulmonary artery catheter (°C)	SAL	2011056		37.7	37.5	37.5	37.5	37.5	37.6	37.6	37.5	37.6	37.6	37.7		36.3	36.1	35.7	35.6	35.5	35.4	35.3	35.1	35	34.9
19	Temperature, pulmonary artery catheter (°C)	EPO	2011057		38.1	38	38.1	38.1	38.1	38.1	38.1	38.3	38.3	38.5	38.7		37.3	37.1	36.7	36.9	36.9	36.8	36.7	36.6	36.4	36.3
19	Temperature, pulmonary artery catheter (°C)	EPO	2011058		38.3	38.3	38.3	38.4	38.4	38.4	38.4	38.7	38.8
20	Cardiac output-1 (L/min)	SAL	2011034		3.45			2.36			0.45
20	Cardiac output-1 (L/min)	EPO	2011035		2.44			2.95			1.68	1.01
20	Cardiac output-1 (L/min)	SAL	2011036		3.59			3.42			2.61	2.45	1.82	1.79	1.86		3.87	4.29	4.16	3.79	3.51	3.42	3.18	3.05	1.48	2.05
20	Cardiac output-1 (L/min)	EPO	2011037		3.54			1.94			0.99	0.83	1.17
20	Cardiac output-1 (L/min)	SAL	2011038		2.64			2.43			1.67	1.21	0.92	1.14	0.68		4.2	3.43	4.32	3.27	3.02	3.46	2.64
20	Cardiac output-1 (L/min)	SAL	2011039		2.36			2.74			1.77	1.02	0.86	0.86	0.79		3.23
20	Cardiac output-1 (L/min)	EPO	2011040		2.51			1.7			1.6	1.81	1.7	2.01	1.99		4.06	5.03	4.79	3.65	4.55	4.33	4.38	4.55	3.78	3.54
20	Cardiac output-1 (L/min)	EPO	2011041		2.88			2.19			1.92	2.03	2.11	1.97	2.05		4.94	4.56	4.85	4.53	3.93	4.29	3.64	4.07	3.77	3.8
20	Cardiac output-1 (L/min)	SAL	2011042		3.47			2.74			2.66	2.79	2.23	2.55	2.14		5.08	4.48	5.58	4.74	3.58	3.09	3.35	3.01	3.23
20	Cardiac output-1 (L/min)	SAL	2011043		3.63			2.52			2.35	1.71	0.59
20	Cardiac output-1 (L/min)	EPO	2011044		4.02			4.72			3.56	3.02	2.76	2.89	2.92		4.84	5.65	5.79	4.33	4.76
20	Cardiac output-1 (L/min)	EPO	2011045		3.43			1.64			1.75	0.44
20	Cardiac output-1 (L/min)	SAL	2011046		3.43			2.3			2.14	2.05	1.23	0.67
20	Cardiac output-1 (L/min)	EPO	2011047		3.49			3.15			2.74	2.67	2.28	2.55	2.59		5.54	6.3	6.99	6.39	4.93	5.45	2.65
20	Cardiac output-1 (L/min)	EPO	2011048		3.23			2.33			0.92	0.7
20	Cardiac output-1 (L/min)	SAL	2011049		2.9			2.64			2.06	1.67
20	Cardiac output-1 (L/min)	SAL	2011050		2.93			2.34			1.82	1.51	1.17	1.82	2.43		6.07	6.22	6.43	5.29	4.92	4.77	5.21	6.93	4.86	5.11
20	Cardiac output-1 (L/min)	EPO	2011051		5.49			3.74			2.6	2.68	1.99	1.7	1.89		6.3	5.84
20	Cardiac output-1 (L/min)	SAL	2011052		3.33			3.81			2.88	2.3	1.5	1.13	0.24
20	Cardiac output-1 (L/min)	EPO	2011054		3.22			2.89			2.87	2.3	1.3
20	Cardiac output-1 (L/min)	SAL	2011055		2.16			1.92			1.6
20	Cardiac output-1 (L/min)	SAL	2011056		3.13			2.95			2.79	2.64	2.16	2.25	2.21		4.35	4.7	4.55	4.68	4.29	4.36	4.13	4.56	5.2	5.71
20	Cardiac output-1 (L/min)	EPO	2011057		2.8			2.94			2.29	2.27	2.03	2.32	2.46		5.46	5.66	5.71	5.79	4.15	4.97	5.06	5.08	3.44	3.95
20	Cardiac output-1 (L/min)	EPO	2011058		2.61			2.34			1.86	0.72	0.34
21	Cardiac output-2 (L/min)	SAL	2011034		3.32			1.96
21	Cardiac output-2 (L/min)	EPO	2011035		2.28			2.83			1.77	0.96
21	Cardiac output-2 (L/min)	SAL	2011036		3.43			3.36			2.6	2.37	1.8	1.83	1.9		3.89	4.78	3.85	3.63	3.4	2.37	3.17	2.79	1.44	2.04
21	Cardiac output-2 (L/min)	EPO	2011037		3.55			1.79			0.98	0.77	1.7
21	Cardiac output-2 (L/min)	SAL	2011038		2.56			2.43			1.59	1.36	0.96	1.17	0.73		4.15	3.36	4.11	3.11	2.97	3.44	2.51
21	Cardiac output-2 (L/min)	SAL	2011039		2.16			2.7			1.69	1.06	0.82	0.87	0.78		3.18
21	Cardiac output-2 (L/min)	EPO	2011040		2.35			1.65			1.63	1.63	1.68	2.04	1.98		3.93	5.42	4.91	3.78	4.25	4.35	4.77	4.49	3.94	4.27
21	Cardiac output-2 (L/min)	EPO	2011041		2.98			2.22			1.86	1.97	2.13	1.93	2.03		5	4.45	4.97	4.46	3.95	4.42	3.68	3.79	3.94	3.76
21	Cardiac output-2 (L/min)	SAL	2011042		3.36			2.56			2.46	2.55	2.45	2.66	2.27		5.27	4.66	5.76	4.32	3.73	3.25	3.36	2.93	3.03
21	Cardiac output-2 (L/min)	SAL	2011043		3.71			2.39			2.18	1.66	0.54
21	Cardiac output-2 (L/min)	EPO	2011044		4.01			4.91			3.87	3.18	2.72	2.88	2.85		4.48	5.29	5.62	4.3	4.7
21	Cardiac output-2 (L/min)	EPO	2011045		3.43			1.6			1.71	0.38
21	Cardiac output-2 (L/min)	SAL	2011046		3.24			2.28			2.15	2.05	1.17	0.68
21	Cardiac output-2 (L/min)	EPO	2011047		3.59			3.41			2.72	2.59	2.32	2.46	2.66		5.73	6.57	7.41	6.49	4.61	5.55	2.63
21	Cardiac output-2 (L/min)	EPO	2011048		3.4			2.23			0.91	0.67
21	Cardiac output-2 (L/min)	SAL	2011049		3.3			2.53			1.94	1.55
21	Cardiac output-2 (L/min)	SAL	2011050		2.88			2.18			1.78	1.5	1.16	1.76	2.47		6.38	5.91	6.47	5.13	4.57	4.74	5.33	6.79	4.92	4.85
21	Cardiac output-2 (L/min)	EPO	2011051		5.26			3.58			2.54	2.57	1.94	1.66	1.74		6.4	6.11
21	Cardiac output-2 (L/min)	SAL	2011052		3.14			3.73			2.82	2.43	1.53	1.14
21	Cardiac output-2 (L/min)	EPO	2011054		3.1			2.88			2.83	2.21	1.23
21	Cardiac output-2 (L/min)	SAL	2011055		2.1			1.95			1.72
21	Cardiac output-2 (L/min)	SAL	2011056		3.05			2.89			2.6	2.57	2.05	2.21	2.12		4.4	4.35	4.58	4.91	4.54	4.57	4.19	4.39	5.31	5.34
21	Cardiac output-2 (L/min)	EPO	2011057		2.77			2.78			2.29	2.27	1.99	2.3	2.46		5.7	5.49	5.53	5.68	4.3	5.01	5.22	5.41	3.28	3.76
21	Cardiac output-2 (L/min)	EPO	2011058		2.59			2.25			1.84	0.68	0.31
23	HR (min-1)	SAL	2011034		81.3	93.6	98	99	95	95.9	94
23	HR (min-1)	EPO	2011035		79	89.3	108.6	113	120.5	137.6	155.9	154	105.7
23	HR (min-1)	SAL	2011036		98.4	103.6	114.8	124.3	140.5	154.4	164.7	175.5	180.2	182.8	188.7	137.8	149.3	117.5	103.3	97.8	91.8	91.2	84.9	87.5	80.5	84
23	HR (min-1)	EPO	2011037		138.2	129.6	120.5	122.4	126.6	122.2	126.5	111.1	190.2
23	HR (min-1)	SAL	2011038		101	106.7	114	130	154.5	177.6	189.5	224	218.7	223.4	158.8	171.5	189.9	194.5	161.9	154.8	143.9		114.7
23	HR (min-1)	SAL	2011039		92.1	92.6	106.9	120.4	133.5	141.4	145.6	154.5	142.5	133.5	134.9	121.6	151.5
23	HR (min-1)	EPO	2011040		107.1	100.8	102.2	108.7	119.1	134.3	167.8	211.2	235.8	243.9	248.2	216.2	196.8	181.9	170.2	162.9	177.3	160.3	162	152.2	137.7	141.7
23	HR (min-1)	EPO	2011041		105.2	106	114	128	146	171	202.4	228	246	247.7	239	214	174	177	166	169	164	163	182	139	137.5	123.9
23	HR (min-1)	SAL	2011042		102.2	109.4	107.5	105	114.1	142	155.2	172.7	208.7	214	180.5	142.1	140	130.5	116	115.1	105.4	111.4	106.6	107	115.4
23	HR (min-1)	SAL	2011043		119.8	116.4	125.1	138.9	167.6	202.7	236	259.1	228.3
23	HR (min-1)	EPO	2011044		112.4	115	110.2	119.4	115.5	129.8	149.5	159.5	217.5	215	218.3	181.8	178.7	141	140.6	127.6	132.3	116.6
23	HR (min-1)	EPO	2011045		107.5	114.1	112.5	115.6	131.5	157	177.4	161.3
23	HR (min-1)	SAL	2011046		102.8	87.7	93.3	114.2	160.3	201	221.7	228	228.3	139.8
23	HR (min-1)	EPO	2011047		96.2	98.9	106.2	112.3	121.3	146	170.9	213.6	239.7	242.4	243	201.4	177.8	168	150.5	154.2	138	139.7	116.9
23	HR (min-1)	EPO	2011048		102.2	98.7	95.4	100.2	122.7	138	144	144.4
23	HR (min-1)	SAL	2011049		103.8	104.1	115.2	112.6	123.4	122.1	156.8	223.2
23	HR (min-1)	SAL	2011050		86.5	85.4	85	88.8	95	103.5	120.3	161.9	180.6	213.3	227.8	211.2	197.4	190.1	167.5	179.3	180.6	164.7	164.4	174.3	132.7	128.8
23	HR (min-1)	EPO	2011051		118.8	109.4	109.8	109.7	110.7	119.8	122.2	155.6	167.5	153	149.9	137.5	123.2	112	86.8
23	HR (min-1)	SAL	2011052		94.5	98.4	108.5	123	139.8	162.7	182.5	229.1	249.7	149.5
23	HR (min-1)	EPO	2011054		120	107.3	117.6	132.8	157.9	192.2	220	239.7	207.3	99.6
23	HR (min-1)	SAL	2011055		96.8	97.9	104.9	79.7	135.8	180.8	199.2	209.7
23	HR (min-1)	SAL	2011056		94.5	96.9	106	124	146.4	180.6	205.8	222	232.9	235.5	236.5	204.7	180.5	175.8	166.1	193.7	188.2	182	173.8	166.1	147.1	116.8
23	HR (min-1)	EPO	2011057		85.4	156.3	95	105.4	120.1	142.1	173	205.8	220	230.3	232.7		164.6	139.5	132.1	152	112.4	126.5	133.1	127.3	101.2	101.2
23	HR (min-1)	EPO	2011058		94.3	99	108	115.4	127.1	146.8	166.4	138.4	97.1
24	RA, systolic-end-exp (mm Hg)	SAL	2011034		9.3	8.4	6.7	5.2	4.6	3.4	4
24	RA, systolic-end-exp (mm Hg)	EPO	2011035		11.7	8.3	5.4	4	3.7	3.9	3	2.9	2.8
24	RA, systolic-end-exp (mm Hg)	SAL	2011036		6.1	8	7.2	6.4	6	5.5	5.3	5.1	4.7	5.1	5	7.6	9.7	9.4	9.8	9.5	9.7	9.2	10.2	11.1	15.4	16
24	RA, systolic-end-exp (mm Hg)	EPO	2011037		8.8	7.8	7.6	6.8	6.3	6.1	5.7	5.8	7.1
24	RA, systolic-end-exp (mm Hg)	SAL	2011038		10.1	8.3	7	6.4	6.5	5.2	3.7	3.2	3.1	3.8	5.1	7.6	10.1	8.9	8.8	8.1	8.8		8.3
24	RA, systolic-end-exp (mm Hg)	SAL	2011039		10.7	9.4	8.7	8.4	8	7.4	6.7	6.4	7	6.6	7.3	11.2	16.7
24	RA, systolic-end-exp (mm Hg)	EPO	2011040		11.2	8.7	8.1	8.2	7.6	7.1	7.4	7.4	8.7	8.6	8.6	9.1	10.1	10.4	12.1	9.7	12.4	9.9	10.6	10.4	17.4	20.4
24	RA, systolic-end-exp (mm Hg)	EPO	2011041		11.1	9.3	8.8	8.4	7.8	8.5	8.6	8	7.5	8	8.2	9.2	10.5	11	11.8	10.8	10.6	11.6	14.7	11.6	16.1	17.4
24	RA, systolic-end-exp (mm Hg)	SAL	2011042		7.1	5.7	5.2	4.4	3.9	3.6	2.5	3	1.9	3.7	3.2	4.4	6.8	7.4	9.1	9.7	11.2	12.1	12.5	15.5	16.1
24	RA, systolic-end-exp (mm Hg)	SAL	2011043		7.5	6.8	6.6	6.3	5.8	6.2	5.2	3.1	3.9
24	RA, systolic-end-exp (mm Hg)	EPO	2011044		8.8	9.8	7.6	7.5	5.9	4.9	4.8	5.1	4.1	4.4	4.8	6.6	7.9	7.7	8.6	8.1	8.5	13
24	RA, systolic-end-exp (mm Hg)	EPO	2011045		5.1	4.3	3.7	4.2	3.9	4.9	6.7	4.2
24	RA, systolic-end-exp (mm Hg)	SAL	2011046		6.1	5.4	4.5	3.5	2.7	2.2	1.9	2	1.4	4.3
24	RA, systolic-end-exp (mm Hg)	EPO	2011047		1.6	2	2.1	2.2	1.9	1.9	3.9	1.7	2.1	2	2.3	2.2	2.2	8.6	7.8	9.2	9.3	9.2	10.4
24	RA, systolic-end-exp (mm Hg)	EPO	2011048		9.3	8	7.5	6.2	5.1	5	4.3	5.2
24	RA, systolic-end-exp (mm Hg)	SAL	2011049		6	5.2	4.1	2.7	1.9	1.6	1.3	0.4
24	RA, systolic-end-exp (mm Hg)	SAL	2011050		6.3	4.5	3.9	2.7	1.9	1.3	0.6	0.3	0.2	1.2	3.5	5.5	6.7	6.5	7.3	7.4	8.2	7.4	8	9.3	12.1	16.8
24	RA, systolic-end-exp (mm Hg)	EPO	2011051		8	7.1	7	6.4	5.8	5.8	4.9	5.4	5.8	7.1	7.1	9.5	8.6	11.9	16
24	RA, systolic-end-exp (mm Hg)	SAL	2011052		11.9	10.9	9.1	7.9	7.9	9.7	8.3	8.8	4.6	4.9
24	RA, systolic-end-exp (mm Hg)	EPO	2011054		7.8	7	6.5	6.6	5.5	5.2	4.2	5.6	3.6	5.8
24	RA, systolic-end-exp (mm Hg)	SAL	2011055		7.7	7.5	7	6.8	5.4	5.1	4.1	7.9
24	RA, systolic-end-exp (mm Hg)	SAL	2011056		7.5	6.2	5.1	5.3	5.5	4.9	4.8	4.4	4.5	3	4.6	7.6	8.3	8.2	8.3	8.3	9.3	8.4	9.7	9.3	14.3	13.2
24	RA, systolic-end-exp (mm Hg)	EPO	2011057		13.8	8.5	8.2	6.6	7.4	7.6	5.9	8.2	6.9	6.8	7.3		10.1	9.7	10.8	10.1	9.5	9	9.9	9.1	16.7	16.8
24	RA, systolic-end-exp (mm Hg)	EPO	2011058		9.9	8.4	6.8	7.1	6	5.5	5.8	5.3	9.4
25	RA, diastolic-end-exp (mm Hg)	SAL	2011034		3.4	3.5	2	1.5	1.2	0.1	0.3
25	RA, diastolic-end-exp (mm Hg)	EPO	2011035		5.2	3.2	1.5	0.5	-0.4	-0.7	-1.4	-1.3	0.1
25	RA, diastolic-end-exp (mm Hg)	SAL	2011036		1.9	4.3	3.6	3	1.5	1.3	1.4	1.1	0.8	1.2	1	3.7	3.4	5.2	5.8	5.7	6.1	6.2	6.9	7.4	13.2	12.4
25	RA, diastolic-end-exp (mm Hg)	EPO	2011037		5.7	5.3	4.9	4.5	3.9	3.6	2.8	3	-0.5
25	RA, diastolic-end-exp (mm Hg)	SAL	2011038		5.4	4	3.1	2.1	1	0.2	-0.3	0.7	-1.3	-0.7	0.6	1.3	2.4	3.3	4.6	4.9	5.1		5.5
25	RA, diastolic-end-exp (mm Hg)	SAL	2011039		6.4	6.1	5.1	3.5	2.7	2.1	1.7	1.6	1.6	2.1	2.4	5.9	1.4
25	RA, diastolic-end-exp (mm Hg)	EPO	2011040		9.4	7.6	7.2	6.3	6.1	5.7	5.1	5.1	3.6	4.3	4.3	6.5	6.5	6.5	6.8	6.3	6.2	7.1	6.7	7.2	10.5	12.7
25	RA, diastolic-end-exp (mm Hg)	EPO	2011041		7.2	5.9	6	5.4	4.2	3.1	2.3	2.7	2.2	2	2.8	2.4	5.5	5.5	6.3	5.7	6.1	6.3	8.1	7.7	10.6	11.4
25	RA, diastolic-end-exp (mm Hg)	SAL	2011042		4.3	3	2.8	2.3	1.9	1.4	0.5	0.1	-0.8	0.4	0.6	2.9	3.2	2.9	4.1	5.4	6.5	7.2	7.4	9.7	9.3
25	RA, diastolic-end-exp (mm Hg)	SAL	2011043		4.2	3.8	3.3	2.6	2.2	3.2	3	0.9	1.4
25	RA, diastolic-end-exp (mm Hg)	EPO	2011044		5	1.6	1.8	0.8	1.9	1.2	0.9	1	0.8	1.4	0.7	2.6	2.8	4.3	4.9	5.5	5.1	10.2
25	RA, diastolic-end-exp (mm Hg)	EPO	2011045		3	1.7	1.5	1.9	2.1	3.4	4.6	2.1
25	RA, diastolic-end-exp (mm Hg)	SAL	2011046		2.7	2.5	1.4	0.5	-0.1	-0.1	-0.8	-0.5	-1.1	1.1
25	RA, diastolic-end-exp (mm Hg)	EPO	2011047		1.2	1.6	1.4	1.6	1.6	1.5	-0.4	1.3	1.6	1.7	1.5	1.7	1.8	5.8	4.9	6	6.3	6.4	8
25	RA, diastolic-end-exp (mm Hg)	EPO	2011048		6.7	5.4	4.6	3.7	2.5	1.7	0.9	1.7
25	RA, diastolic-end-exp (mm Hg)	SAL	2011049		1.5	1.3	0.9	0.1	-0.6	-1.1	-1.9	-2.9
25	RA, diastolic-end-exp (mm Hg)	SAL	2011050		3	1.8	0.9	0.3	-0.3	-1.1	-2.5	-2.5	-3.1	-3.2	0.1	2.7	3.7	3.6	4.1	3	3.2	4.4	4.5	4.1	8.4	10.8
25	RA, diastolic-end-exp (mm Hg)	EPO	2011051		4.9	4.3	3.8	3.3	2.7	2.3	1.1	0.8	-0.4	0.6	1	2.7	3.5	5.8	13.8
25	RA, diastolic-end-exp (mm Hg)	SAL	2011052		7.2	6.6	5.8	4.5	3.8	4.6	3.9	1.7	1.6	0.3
25	RA, diastolic-end-exp (mm Hg)	EPO	2011054		4	4.3	3.1	2.2	1.6	1.1	0.5	1.7	0	3.1
25	RA, diastolic-end-exp (mm Hg)	SAL	2011055		4.7	5.4	4.6	2.6	2	1.5	0.8	5.1
25	RA, diastolic-end-exp (mm Hg)	SAL	2011056		3.6	2.9	2.2	0.4	-0.2	-1.3	-2.3	-0.6	-1.5	-0.4	-1.3	1.1	1.6	2.3	2.5	2.7	3.7	2.5	3.4	4.1	9.2	8
25	RA, diastolic-end-exp (mm Hg)	EPO	2011057		7.6	5.5	4.8	3.6	3.7	2.7	1.5	3.1	1.2	1.5	0.6		4.4	6.3	6.7	5	7	6.3	5.8	5.7	12.3	12.4
25	RA, diastolic-end-exp (mm Hg)	EPO	2011058		4.6	3.7	3.7	3.4	1.9	1.2	0.7	2	1.2
26	PA, systolic-end-exp (mm Hg)	SAL	2011034		25.1	28.8	30.1	25.6	18.9	15.9	17
26	PA, systolic-end-exp (mm Hg)	EPO	2011035		28.4	27.6	28.6	22.9	19	18.6	18.3	17.9	15.8
26	PA, systolic-end-exp (mm Hg)	SAL	2011036		17.2	22.3	23.1	22.1	21.4	18.6	16.9	21	21.2	21.4	22.5	19.7	21	27.5	24	23.5	22.9	21.9	22.6	26.4	29.6	28.9
26	PA, systolic-end-exp (mm Hg)	EPO	2011037		20.8	20.1	19.7	17.4	16.1	14.9	15.1	16.2	22.3
26	PA, systolic-end-exp (mm Hg)	SAL	2011038		23.2	23.2	22.1	20.9	19.6	18.7	17.6	16.2	16.4	25.4	23.2	35.8	38.4	25.1	24.5	23.4	26.1		25.6
26	PA, systolic-end-exp (mm Hg)	SAL	2011039		25.6	24.5	26.4	27.1	25.1	22.7	20.6	23.6	22.9	23.4	24.8	36.4	46.7
26	PA, systolic-end-exp (mm Hg)	EPO	2011040		26.8	21.6	19.2	19.2	18.9	18.2	18.4	19.4	20.9	24.8	23.6	27.1	29.9	32.3	31.6	28.1	32.2	28.7	28.2	27.8	36.4	43.2
26	PA, systolic-end-exp (mm Hg)	EPO	2011041		22.4	19.5	21	20.3	19.5	18.6	18.4	19.4	15.1	19.9	19.3	20.9	28.5	27.5	32.8	30.7	32.3	31.6	29.8	29.3	41.7	39.7
26	PA, systolic-end-exp (mm Hg)	SAL	2011042		18.9	17.1	16.3	16	15.5	16.1	15.6	16.6	17.5	14.8	3.2	14.6	21.7	22.7	24.7	25.3	25	29.1	26.9	40.1	55.3
26	PA, systolic-end-exp (mm Hg)	SAL	2011043		22.1	20	20	19.3	20.2	20.2	18.2	17.9	15.5
26	PA, systolic-end-exp (mm Hg)	EPO	2011044		21.1	32.9	24	21.1	17.6	17	15.7	22.9	11.4	13.2	11.8	41.7	45.1	31.1	33.2	31.2	32.8	20.3
26	PA, systolic-end-exp (mm Hg)	EPO	2011045		22.5	19.4	15.3	14.1	14.6	16.2	16.4	15.8
26	PA, systolic-end-exp (mm Hg)	SAL	2011046		17.7	15.2	13.7	13	12.8	13.2	14	19.7	21.5	18.2
26	PA, systolic-end-exp (mm Hg)	EPO	2011047		23.5	23.3	22.2	20.1	18.5	18.3	19.3	22.5	25.9	25.9	27.1	33	36.6	14.2	32.9	33.3	26.1	27.8	23.5
26	PA, systolic-end-exp (mm Hg)	EPO	2011048		27.1	24.6	24.4	21.9	17.9	17.3	16.7	17.8
26	PA, systolic-end-exp (mm Hg)	SAL	2011049		17.2	17.5	16.2	15.4	13.8	14.2	13.7	17.1
26	PA, systolic-end-exp (mm Hg)	SAL	2011050		17.8	16	14.6	14.2	14.1	13.2	12.8	16.3	14.9	18.8	23.7	31.6	29.5	27.1	26.7	25.4	26	24.1	25.9	28.4	39.9	45.9
26	PA, systolic-end-exp (mm Hg)	EPO	2011051		21.6	21.4	21.3	19.3	18.4	16.8	17.5	29.1	25.5	25	27.1	30	34	27.6	20.3
26	PA, systolic-end-exp (mm Hg)	SAL	2011052		21.4	27.9	27.5	23.5	20	16.6	17.1	27.3	23.5	23.1
26	PA, systolic-end-exp (mm Hg)	EPO	2011054		23	25.6	22.6	21	20.2	16.6	17.7	21.2	19.8	16.5
26	PA, systolic-end-exp (mm Hg)	SAL	2011055		19.8	29.3	27.4	23.9	21.9	19	19.2	10.1
26	PA, systolic-end-exp (mm Hg)	SAL	2011056		22.3	24.3	25.4	23.4	22.2	15.8	8.2	21.9	31.3	26.8	27.6	33.2	34.8	30.3	28.4	29.2	28.5	29.7	25.9	26.6	41.4	35
26	PA, systolic-end-exp (mm Hg)	EPO	2011057		23.8	21.3	19.6	21.3	21.3	20.1	19.6	23	22.4	25.3	27		35.1	28.5	30.5	24.7	24.6	24.1	25	25.3	41.6	41.5
26	PA, systolic-end-exp (mm Hg)	EPO	2011058		19.3	24.4	25.4	24.1	22.5	21.8	20.6	18.3	21.3
27	PA, diastolic-end-exp (mm Hg)	SAL	2011034		15.1	19.3	19.1	13.9	9.2	6.4	8.1
27	PA, diastolic-end-exp (mm Hg)	EPO	2011035		20.6	17.9	16	12.6	10.2	9.8	8.9	9.2	7.4
27	PA, diastolic-end-exp (mm Hg)	SAL	2011036		9.5	12.8	13.2	12.2	12.2	11.8	10.7	11.5	12.8	13.7	14.8	14.1	14.7	16.4	15	14	14.8	13.8	13.4	17.4	23.2	23.3
27	PA, diastolic-end-exp (mm Hg)	EPO	2011037		13.7	12.8	11.9	11.1	9.3	7.8	7.8	8.2	16
27	PA, diastolic-end-exp (mm Hg)	SAL	2011038		15.6	13.9	12.4	12.6	11.4	10.7	10.9	9.1	10.4	17.6	14.5	21.8	22.9	16	13.5	13.6	16.2		14.1
27	PA, diastolic-end-exp (mm Hg)	SAL	2011039		18.1	15.8	16.2	16.2	15.3	14.1	13.3	14.4	13.1	12.6	13.6	25.5	33.9
27	PA, diastolic-end-exp (mm Hg)	EPO	2011040		21	13.4	12	10.6	10.4	9.7	8.7	10.7	11.3	12.6	14.5	14.7	16.8	17.5	16.9	16.3	16.6	16.1	14.2	15.6	26.2	29.7
27	PA, diastolic-end-exp (mm Hg)	EPO	2011041		15.1	12.9	11.9	12.8	12.3	11.3	10.7	12.4	10	16.1	13.5	14.5	18.2	18.3	22.7	21.3	22.2	19.9	20	19.5	31.4	29.3
27	PA, diastolic-end-exp (mm Hg)	SAL	2011042		10.8	8.9	7.6	7.4	7.4	7.7	7	7.1	7.5	7.8	2.4	10.4	8.4	6.6	7.3	10.4	13.7	14.7	14.9	21.8	37.9
27	PA, diastolic-end-exp (mm Hg)	SAL	2011043		9.1	9.5	9.1	8.5	8.8	9.5	7	12.6	10.6
27	PA, diastolic-end-exp (mm Hg)	EPO	2011044		13.9	9.4	11.8	7.5	8.9	8.4	6.5	13	8.2	7	5.4	23.9	17.9	17.1	17.9	17.5	19.7	13.1
27	PA, diastolic-end-exp (mm Hg)	EPO	2011045		16.1	11.2	6.9	6.6	6.7	7	7.1	8.8
27	PA, diastolic-end-exp (mm Hg)	SAL	2011046		9.3	8	6.2	5.4	5.1	4.8	4.4	10.3	12.6	8.2
27	PA, diastolic-end-exp (mm Hg)	EPO	2011047		16	14.1	13.9	11.9	9.8	9.6	8.7	10.6	12.2	15.4	13.7	17	15.6	7.8	18.5	16.9	14	15.8	15.1
27	PA, diastolic-end-exp (mm Hg)	EPO	2011048		14.7	14.5	12.1	11.2	9.9	9.6	8.1	10.4
27	PA, diastolic-end-exp (mm Hg)	SAL	2011049		8.4	9.1	6.8	6.9	6.3	5.9	5.5	7
27	PA, diastolic-end-exp (mm Hg)	SAL	2011050		10.6	8	7.1	6.4	5.4	4.6	4.6	9.5	6.7	9	11.7	16.8	18.1	16.5	14.3	10.4	8.4	12.8	15.3	12.6	27.4	32.3
27	PA, diastolic-end-exp (mm Hg)	EPO	2011051		12.7	11.2	11.5	9.6	8.1	8.7	5.5	14.7	10.2	14.4	11.8	14.3	16.3	12.8	14.3
27	PA, diastolic-end-exp (mm Hg)	SAL	2011052		13.7	17.4	16.7	13.6	11.3	9.4	7.4	15.5	12.6	13.7
27	PA, diastolic-end-exp (mm Hg)	EPO	2011054		14.5	15.4	12.2	11	11.4	12	9.5	15.6	13.2	11.8
27	PA, diastolic-end-exp (mm Hg)	SAL	2011055		10.8	20.5	19.6	14.6	13.9	12.4	11.9	4.7
27	PA, diastolic-end-exp (mm Hg)	SAL	2011056		10	11.6	11.1	9.4	8.4	5.3	0.6	11.6	16.5	14.7	15.9	15.6	17.4	14.1	12.8	12.6	11.6	13.1	11.1	11.2	26.8	23.5
27	PA, diastolic-end-exp (mm Hg)	EPO	2011057		14.4	8.7	8.4	8.8	10.4	10.3	9.3	12.1	10.7	14.2	14.1		19.1	16.8	19.3	16	13.3	16.1	15.2	15.8	31	30.6
27	PA, diastolic-end-exp (mm Hg)	EPO	2011058		12.3	13.4	14	13.7	12.9	12.8	12.5	9.6	13.1
28	Ao, systolic-end-exp (mm Hg)	SAL	2011034		85.6	66.4	74	59.1	43.3	29.1	25.4
28	Ao, systolic-end-exp (mm Hg)	EPO	2011035		66	75.5	85.7	73.5	65.5	58.9	49.4	41.1	25.2
28	Ao, systolic-end-exp (mm Hg)	SAL	2011036		66.1	64.4	66.4	63.8	61.6	60.2	55.6	55.7	40	43	45.2	65.6	63.1	58.7	54.5	50.9	49.4	48.2	44	40.6	45.8	43.4
28	Ao, systolic-end-exp (mm Hg)	EPO	2011037		70.7	58.4	46.3	36.4	26.6	21.3	21.4	21.5	36.2
28	Ao, systolic-end-exp (mm Hg)	SAL	2011038		76.3	77	64.9	70	67.1	59.1	52.1	42.9	40.1	45.4	28.7	60.1	7.7	60.2	51.4	51.6	48.9		41.9
28	Ao, systolic-end-exp (mm Hg)	SAL	2011039		64.6	53.8	61.1	72.2	68	56.9	43.3	36.7	35.1	35.8	36.8	39	69.9
28	Ao, systolic-end-exp (mm Hg)	EPO	2011040		78.6	70.8	60.2	53.8	52.9	51.4	51.1	60.1	68.7	75.9	74.7	84	91.3	94.6	89.9	87.9	88.4	87.1	77.4	75.8	88.8	91.1
28	Ao, systolic-end-exp (mm Hg)	EPO	2011041		63.1	54.7	51.7	50.3	49.6	48.9	49.4	56.4	53.9	61.6	53.5	76.8	79.5	78.6	89.3	88.6	84.3	82.3	75.7	72	80.3	76.2
28	Ao, systolic-end-exp (mm Hg)	SAL	2011042		81.6	66.6	64.4	64.1	63.4	69.1	63.2	69.1	65.3	71	48.7	73.9	75.5	69.4	71.9	64.9	58	61.9	57	60.5	78.1
28	Ao, systolic-end-exp (mm Hg)	SAL	2011043		70.6	65.2	67.1	69.8	71.2	70.7	64.2	56.7	31.5
28	Ao, systolic-end-exp (mm Hg)	EPO	2011044		88.9	86	81.4	76.4	72.7	70.4	68.4	66.3	63.6	67.1	64.1	79.1	88.5	72.8	70.9	62.5	62.4	29.8
28	Ao, systolic-end-exp (mm Hg)	EPO	2011045		81.9	67.3	50.5	43.4	46.1	49.1	47.4	25.9
28	Ao, systolic-end-exp (mm Hg)	SAL	2011046		71.1	61.1	51.2	48.8	49	49.8	48.7	54.1	37.2	23.2
28	Ao, systolic-end-exp (mm Hg)	EPO	2011047		70.4	66.6	61.8	57.4	53.5	50.7	49.2	58.2	58.5	64.5	59.7	71.9	72.3	71	75.7	82.2	75.8	76	48.1
28	Ao, systolic-end-exp (mm Hg)	EPO	2011048		86.8	67.4	60.5	53	41.6	35	29.9	28.9
28	Ao, systolic-end-exp (mm Hg)	SAL	2011049		67.3	65.5	61.4	57.5	57.6	53.3	50.4	45.9
28	Ao, systolic-end-exp (mm Hg)	SAL	2011050		72.3	64.2	56.2	52.3	47.4	43.4	39.1	32.7	29.9	42.1	44	73.4	78.4	80.3	78.8	66.8	62.7	59	58.6	56.6	65.7	70.2
28	Ao, systolic-end-exp (mm Hg)	EPO	2011051		83.7	68.1	64.9	59.1	51.8	47.2	46.6	52.7	45.7	39.7	44.9	56.4	60.7	57.1	25
28	Ao, systolic-end-exp (mm Hg)	SAL	2011052		71	68.6	73.9	76.4	73.4	68.7	67.1	69.2	49.3	50
28	Ao, systolic-end-exp (mm Hg)	EPO	2011054		74.9	63.9	68.3	69.1	66.7	62.9	59.3	61.2	38.5	22.9
28	Ao, systolic-end-exp (mm Hg)	SAL	2011055		66.4	61.2	63.7	63.1	60.1	51.4	46.7	12.9
28	Ao, systolic-end-exp (mm Hg)	SAL	2011056		76.6	76.1	74.9	76	69.6	67.4	68.9	68.6	63.2	67.6	63.8	84.8	89.7	86.9	88.1	89.1	81.5	78.1	73	73.1	88.7	58.8
28	Ao, systolic-end-exp (mm Hg)	EPO	2011057		69.7	65.1	60.8	60.8	60	57.4	52.4	50.8	46.3	52.4	57.1		70.3	70.6	78.1	77.8	60.4	64.7	65.2	63.9	72.5	72.5
28	Ao, systolic-end-exp (mm Hg)	EPO	2011058		84	73.8	73.2	71.7	66.9	64.7	59.7	29.8	17.1
29	Ao, diastolic-end-exp (mm Hg)	SAL	2011034		57.4	48.1	54.3	40.6	29	19.8	17.2
29	Ao, diastolic-end-exp (mm Hg)	EPO	2011035		42.7	49.1	59	49.9	44.2	39.7	33.9	27.6	17.7
29	Ao, diastolic-end-exp (mm Hg)	SAL	2011036		45.8	45.9	48.5	46.5	45.4	44.9	41.2	42.4	26.6	28.9	30.7	43.1	40.6	36.6	33.3	30.7	29.3	29	27.3	23.8	32.7	31.5
29	Ao, diastolic-end-exp (mm Hg)	EPO	2011037		54.9	41.8	30.9	23.4	16.8	13.4	13.5	11.2	20.6
29	Ao, diastolic-end-exp (mm Hg)	SAL	2011038		56.8	57.4	48	55	53.9	46.9	40.4	29.3	25.8	24.9	14.9	21.6	28.7	27.6	22.7	21.9	19.7		13.8
29	Ao, diastolic-end-exp (mm Hg)	SAL	2011039		45.4	36.8	44.2	52.7	49.5	39.8	29.6	24.5	23.3	21.4	21.8	22.6	35.3
29	Ao, diastolic-end-exp (mm Hg)	EPO	2011040		62.7	54.5	44.4	39.2	38.1	37.7	38.6	45.8	50.4	55.2	56.2	62.6	68.1	72.7	69.4	67.9	66.9	63.4	55.6	53.2	67.7	71.3
29	Ao, diastolic-end-exp (mm Hg)	EPO	2011041		43.4	35.5	33.2	32	31.3	31	32.2	37	34.8	38.6	31.4	48.8	46.8	50.7	60.2	60.7	55.7	52.2	47.6	42.1	50.5	46.8
29	Ao, diastolic-end-exp (mm Hg)	SAL	2011042		58.9	44.3	42.8	42.9	42.5	49.2	44.8	48.6	46.6	52.5	27.5	43.7	41.1	41.1	42.4	38.7	35.6	35	31.4	36.4	36.3
29	Ao, diastolic-end-exp (mm Hg)	SAL	2011043		54	50.6	51.9	54.6	55.7	55.6	49.3	41.2	21.1
29	Ao, diastolic-end-exp (mm Hg)	EPO	2011044		67	56.1	53.5	49.5	47	47.4	48.1	42.1	43	45.3	42.9	51.2	61.6	42.2	41.2	34.4	30.7	17.8
29	Ao, diastolic-end-exp (mm Hg)	EPO	2011045		66.2	51.7	35.7	30.3	32.9	35.4	34.9	18.2
29	Ao, diastolic-end-exp (mm Hg)	SAL	2011046		54.7	46.2	38.6	36.4	37.4	38.5	36.9	41.3	27	15.8
29	Ao, diastolic-end-exp (mm Hg)	EPO	2011047		44.3	38.8	35.3	31.9	30.2	30.7	31.9	40.8	43.7	47.6	42.5	46.3	39.5	39.5	41.4	48.8	37.1	39.7	20.6
29	Ao, diastolic-end-exp (mm Hg)	EPO	2011048		63.3	48.1	42.2	36.5	29.4	25.2	22.6	16.7
29	Ao, diastolic-end-exp (mm Hg)	SAL	2011049		48.9	47.3	44.9	41	41.7	38.6	36.9	32.9
29	Ao, diastolic-end-exp (mm Hg)	SAL	2011050		50.9	44.1	37.4	34.6	31.2	28.7	25.8	21.1	19.3	26.8	28.9	52.8	52.9	57.4	56.5	45.4	41.9	38.7	37.9	34.9	43.2	49.3
29	Ao, diastolic-end-exp (mm Hg)	EPO	2011051		61.4	46.7	44.9	38.7	32.9	29.4	28.4	33.8	28	23.2	26.5	31.1	31	26.8	17.7
29	Ao, diastolic-end-exp (mm Hg)	SAL	2011052		44.5	44.8	48.3	48.8	45.6	42.2	41.6	46.6	32.9	32.6
29	Ao, diastolic-end-exp (mm Hg)	EPO	2011054		56.2	46.2	50.7	50.7	50.3	49.1	45.7	46.8	25.8	14
29	Ao, diastolic-end-exp (mm Hg)	SAL	2011055		46.4	42.7	45.7	38.4	43.9	37.2	33.3	11.3
29	Ao, diastolic-end-exp (mm Hg)	SAL	2011056		56.2	57.5	57	59.9	55.7	54.8	55.9	54.9	49.1	53.2	49.4	63.5	66.3	66.3	66.5	65.9	58.4	53.7	49.8	49.9	64	39.4
29	Ao, diastolic-end-exp (mm Hg)	EPO	2011057		49.8	46.5	42.5	42.8	42.8	41	37.5	34.2	30	33.8	38.4		43	46	55.5	55.7	39.1	41.8	42.3	41.5	62.7	53.7
29	Ao, diastolic-end-exp (mm Hg)	EPO	2011058		62.5	54.2	54.2	53.7	50.8	49.4	45.1	18.4	12.7
30	LV, systolic-end-exp (mm Hg)	SAL	2011034		85.1	70.6	76.8	62.2	44.5	28.9	23.9
30	LV, systolic-end-exp (mm Hg)	EPO	2011035		65.9	74.6	82.6	70.7	62	53.2	43.4	35	19
30	LV, systolic-end-exp (mm Hg)	SAL	2011036		75.1	72.9	75.2	72.6	69.6	67.1	60.9	62.9	45	49.7	52.2	71.1	69.6	69.6	65.4	62.8	60.5	60.5	55.4	51.2	56.8	54.6
30	LV, systolic-end-exp (mm Hg)	EPO	2011037		79.4	65.1	53.6	43.9	33	28	27.2	26.2	39.5
30	LV, systolic-end-exp (mm Hg)	SAL	2011038		80.4	79.9	68.5	74.3	71.3	61.6	54.7	45.7	118.5	163	58	65.2	76.7	66.6	58.2	57.4	55.6		49.1
30	LV, systolic-end-exp (mm Hg)	SAL	2011039		63.7	52.9	60.1	68.8	62.5	50.4	34.3	29.7	25.6	29	26.5	33.6	68.4
30	LV, systolic-end-exp (mm Hg)	EPO	2011040		78.1	69.5	58.1	49.8	48.7	45.8	42.1	53.8	60.3	68.2	65.9	77.9	88.7	94.7	89.5	86	85.3	87.7	79.8	77.6	89	90.9
30	LV, systolic-end-exp (mm Hg)	EPO	2011041		69.9	59.8	56.9	53.3	51.5	48.5	46	53.4	51.2	58.4	53.2	75.5	82	81.3	92.9	91.8	87.2	76.5	74.7	78.1	84.4	81.4
30	LV, systolic-end-exp (mm Hg)	SAL	2011042		84.1	70.3	67.4	67.9	65.9	69.8	60.7	66.5	63.3	71.9	48.3	73.3	78.3	73.3	76.1	69.3	63.2	65.8	61.6	63.9	81.7
30	LV, systolic-end-exp (mm Hg)	SAL	2011043		75.2	69	69.5	71.6	71.4	70.9	64.5	59.6	36.8
30	LV, systolic-end-exp (mm Hg)	EPO	2011044		93.1	89.6	86.1	80.3	77.9	76	73	68.8	65.5	69.6	66.2	83.3	94.3	81.8	78.8	68.8	67.6	34.2
30	LV, systolic-end-exp (mm Hg)	EPO	2011045		82.8	67.9	50	43.6	44.3	45.8	42.6	23
30	LV, systolic-end-exp (mm Hg)	SAL	2011046		71.3	61.5	52.2	48.5	46.4	49.5	48.3	55.3	36.3	21.7
30	LV, systolic-end-exp (mm Hg)	EPO	2011047		70.9	68.6	63.4	58.5	54.2	50.8	47.8	56.8	83.2	112.4	107.6	74.5	73	73.7	79	83.9	78.1	79.1	52.3
30	LV, systolic-end-exp (mm Hg)	EPO	2011048		87.5	68.1	60.9	52.9	40.8	32.9	25.7	25.1
30	LV, systolic-end-exp (mm Hg)	SAL	2011049		67.4	65.1	61.8	56.7	57.5	52.7	49.2	43.3
30	LV, systolic-end-exp (mm Hg)	SAL	2011050		75.6	67.8	60.3	56	50.4	46.4	40	33.2	28.6	41.1	41.3	76.4	82.4	83.9	83.4	68.2	66.2	63.7	63.8	60.6	70.7	76.4
30	LV, systolic-end-exp (mm Hg)	EPO	2011051		85.4	70.6	67.1	60.3	52.3	46.3	45	49.5	41.2	36.6	39.4	57.1	62.1	60.3	23.1
30	LV, systolic-end-exp (mm Hg)	SAL	2011052		72.3	69.3	73.6	76.6	71.4	65.6	63	67.9	55.9	69
30	LV, systolic-end-exp (mm Hg)	EPO	2011054		74.6	65.4	69.3	68.9	64.2	61.3	54.9	65.8	93.9	34.1
30	LV, systolic-end-exp (mm Hg)	SAL	2011055		69.9	64.1	66.5	64.5	62	53.7	46	12.9
30	LV, systolic-end-exp (mm Hg)	SAL	2011056		76.7	75.8	75.1	76.6	69.8	67.5	65	70.2	64.1	71.9	67.9	84.1	89.5	87	89.1	88.4	81.3	78.7	72.9	73.4	90.6	62
30	LV, systolic-end-exp (mm Hg)	EPO	2011057		71.1	67.8	63.6	62.4	61.4	56.3	48.8	48.8	40.7	48.9	51.5		71.6	73.5	80.5	80.9	64.9	69.2	67.8	68.4	74.6	74.6
30	LV, systolic-end-exp (mm Hg)	EPO	2011058		82.1	73.2	72.3	70.9	65.9	64.4	55.4	42	19.3
31	LV, diastolic-end-exp (mm Hg)	SAL	2011034		14	11.1	11.8	10	9.1	7.3	6.7
31	LV, diastolic-end-exp (mm Hg)	EPO	2011035		15.7	14.1	10.6	9.7	9.1	7.3	6.2	6.6	5.9
31	LV, diastolic-end-exp (mm Hg)	SAL	2011036		14.8	12.8	11.4	11.4	11.1	10.6	10.4	8.2	6.7	7.9	7.8	11.7	12.4	14.5	14.4	14.1	14.3	13.6	13.6	13.4	20.1	19.2
31	LV, diastolic-end-exp (mm Hg)	EPO	2011037		15.1	13.2	12.1	10.9	11.3	10.6	10.2	9.4	8.9
31	LV, diastolic-end-exp (mm Hg)	SAL	2011038		14.4	9.5	9.4	8.4	7.1	2.1	3.8	1.6	2.6	7.7	2.8	8.4	2.8	8.4	10.6	10	11.5		11.9
31	LV, diastolic-end-exp (mm Hg)	SAL	2011039		10.2	9	9	9.1	7.9	6.2	5	3.5	3.8	4.2	4	8.1	9.4
31	LV, diastolic-end-exp (mm Hg)	EPO	2011040		13.8	9.4	8.1	7.6	8	8.8	8.1	9.6	9.1	9.1	9.4	11.7	13.4	15.3	16.4	14.4	17.2	15	14	14.8	21.3	24.4
31	LV, diastolic-end-exp (mm Hg)	EPO	2011041		8.7	7.1	6.1	6.6	6	5.1	4.9	5.2	5	5.3	4	6.9	8.7	7.6	11.3	9.7	10.5	9.8	8.2	8.3	11.7	17.1
31	LV, diastolic-end-exp (mm Hg)	SAL	2011042		11	7.7	8.2	7.4	6.5	5.4	4.1	5.9	3.4	4.3	5.4	6.7	8.7	8.7	11.4	12.4	15.1	15.8	16.9	18.6	18.7
31	LV, diastolic-end-exp (mm Hg)	SAL	2011043		8.7	8.4	7.7	7.4	6.4	5.7	4.7	3.4	2.8
31	LV, diastolic-end-exp (mm Hg)	EPO	2011044		14.3	13.4	11.8	11	9.5	8.3	8.3	9.5	7.4	7.9	7.7	11.3	13.4	12.9	14	12.8	14.5	18.9
31	LV, diastolic-end-exp (mm Hg)	EPO	2011045		10.2	7.1	5.3	5.7	5.3	4.2	3.1	2.7
31	LV, diastolic-end-exp (mm Hg)	SAL	2011046		11.4	9.1	7.4	6.3	4.6	4.6	3.9	5	4.3	4.8
31	LV, diastolic-end-exp (mm Hg)	EPO	2011047		12.1	9.4	8.5	8.5	7.6	6.7	5.3	6.8	6.9	7.6	8.2	10.2	11.3	10.4	12.9	13.2	13.2	12.9	16.8
31	LV, diastolic-end-exp (mm Hg)	EPO	2011048		14.4	11.2	10	8.3	6.2	5.1	4.4	4.3
31	LV, diastolic-end-exp (mm Hg)	SAL	2011049		9.4	9.4	7.6	7.1	6.1	5.5	3.8	2.6
31	LV, diastolic-end-exp (mm Hg)	SAL	2011050		13.4	10	9.1	7.8	6.5	5.9	4.5	4.1	4.1	6.3	6.3	7.2	8.7	8.7	8.3	10.1	10.4	9.4	9.1	11.5	13.8	15.9
31	LV, diastolic-end-exp (mm Hg)	EPO	2011051		12.9	11.1	10.6	6.2	8.8	6.7	8	6.8	4.9	6.6	5.6	9.1	9.6	11.8	18
31	LV, diastolic-end-exp (mm Hg)	SAL	2011052		11.8	11.1	10.8	9.4	7.7	6.4	6.1	3.6	7.5	4.3
31	LV, diastolic-end-exp (mm Hg)	EPO	2011054		9.7	9.7	10.1	9.1	9.1	6.8	7.8	8.9	16.2	2.9
31	LV, diastolic-end-exp (mm Hg)	SAL	2011055		11.1	9.9	9.7	8.7	10.4	10.6	8.1	6
31	LV, diastolic-end-exp (mm Hg)	SAL	2011056		6.1	5	5.5	3.6	3.6	2.9	7.8	7	4	7.2	1.7	8.5	9.2	9.7	13.4	9.2	16.3	8.3	18.2	12.8	19.7	20.6
31	LV, diastolic-end-exp (mm Hg)	EPO	2011057		13.6	10.3	10	9.2	10	7.8	9	7.4	6.6	8.6	7.6		9.4	10.8	13.2	12.1	13.5	12.1	12.4	11.2	19.1	18.8
31	LV, diastolic-end-exp (mm Hg)	EPO	2011058		12.4	10.8	9.1	9.2	7.8	6.6	5.6	3.8	2.3
32	LV dP/dt max	SAL	2011034		755	634.2	799.4	636.6	378.1	303.5	308.4
32	LV dP/dt max	EPO	2011035		675.2	825.5	1192	1074.6	1016	985.5	882.4	780.2	331.5
32	LV dP/dt max	SAL	2011036		754.6	869.7	968.2	1075.4	1154.5	1217.4	1217.2	1303.1	1013.5	1084.6	1154.8	2087.3	1566	1200.5	983.4	855.2	772.3	741.9	622.2	579.2	536.3	497.1
32	LV dP/dt max	EPO	2011037		989.1	836	676.8	560.6	430.1	350.1	385.7	448.8	903.1
32	LV dP/dt max	SAL	2011038		913	931	835.6	1014.1	1275.8	1354.7	1312.3	1722.8	4676.8	6146.5	1594.8	2036.5	2754.4	1802.8	1351.3	1316.2	1119		807.1
32	LV dP/dt max	SAL	2011039		506.5	381.2	477.1	652.6	755.5	685.3	503.2	502.2	427.1	444.8	428.2	432	1110.8
32	LV dP/dt max	EPO	2011040		650	728.6	567.6	497.7	482.1	520.1	610.8	930.7	1233.4	1544.4	1538.5	1704.7	2031.9	1840.5	1683.9	1344.8	1634.6	1258.6	1261.7	1139.5	989.9	971
32	LV dP/dt max	EPO	2011041		761.6	690.5	650.7	650.3	691.8	789.9	897.2	1246.2	1360.4	1662.6	1548.7	2087	2031.8	1718.2	1796.4	1652.5	1363.5	1341.6	1634.6	1141.4	1142.4	981.3
32	LV dP/dt max	SAL	2011042		710.9	654.2	625.2	648	708.8	906.9	879	1224.4	1296.6	1793.5	821.1	1332.5	1512.7	1280.1	1314.9	952.6	704.2	832.8	729	743.5	1145.2
32	LV dP/dt max	SAL	2011043		1300	957.8	907.3	962.3	1129	1200.3	1330.8	1654.3	772.4
32	LV dP/dt max	EPO	2011044		946.9	1338.7	1246.8	1531.6	1728.5	1969.7	2080.9	2129.6	1938.4	2177.8	1842.4	2490.1	3123.8	1878.8	1642.8	1178.9	1085.1	303.7
32	LV dP/dt max	EPO	2011045		811.8	833.6	636.3	532.8	627.3	790.3	793.8	313.8
32	LV dP/dt max	SAL	2011046		866	901.7	789.7	745.2	993.2	1313.3	1550.9	1971.8	1037.9	621
32	LV dP/dt max	EPO	2011047		902.2	928	913.7	938.6	866.9	965.8	1070.7	1394	1641.3	3020.6	2374.1	2239.1	2068.5	1893.1	1630.8	1627.9	1141.5	1177.4	497.4
32	LV dP/dt max	EPO	2011048		1181.9	952.8	808.8	719.8	559.4	472.4	388.3	500.3
32	LV dP/dt max	SAL	2011049		638.2	643.3	613	577.6	638.8	1057.4	833.1	1040
32	LV dP/dt max	SAL	2011050		757.5	751	615.8	549.9	499.6	521.5	526.7	485.4	503.4	967.3	1038.8	2184.4	2428.1	2376.1	2008.1	1653.4	1549.8	1196.9	1201.1	1518.5	981.7	995.1
32	LV dP/dt max	EPO	2011051		1043.3	806.9	744.6	718.6	683.1	667	672.9	953.3	843.8	673.1	696.7	1045.8	1026	826.3	97.6
32	LV dP/dt max	SAL	2011052		912	893.5	992.3	1234.2	1415.4	1539.6	1505.4	1864.1	2037	1389.2
32	LV dP/dt max	EPO	2011054		662	516.7	652.7	799.5	994.6	1360.3	1413	1402.2	2193.7	1705
32	LV dP/dt max	SAL	2011055		471	492.7	531	733.7	648.4	737.1	789.4	197.4
32	LV dP/dt max	SAL	2011056		820.6	883.9	920.2	967.4	1164	1389.7	1581.5	2043.5	1939	2065.2	1869.6	2738.4	2672.4	2364.1	2177.2	2847.2	2467.4	2308.3	1896	1810.8	1715.9	824.1
32	LV dP/dt max	EPO	2011057		616	725.6	667.7	686.2	779.6	814.1	898.9	1031.4	932.1	1369.6	1612.8		1734.6	1609.8	1551	1534.4	895.3	1062.5	1151.1	1140.2	801.1	801.1
32	LV dP/dt max	EPO	2011058		760.9	793.9	818	873.7	973.7	1167.7	1210.9	861.1	426.1
33	LV dP/dt min	SAL	2011034		-1792	-1258.7	-1439.8	-1047.7	-593.6	-304	-226.7
33	LV dP/dt min	EPO	2011035		-895.5	-1103.3	-1520.2	-1217.7	-951.1	-816.6	-666.9	-462.3	-190.6
33	LV dP/dt min	SAL	2011036		-1231.2	-1208.9	-1292.4	-1274.6	-1228.4	-1177.5	-1019.2	-1096.5	-635.5	-725.3	-788.5	-1252	-1162.1	-975.6	-817.5	-718.7	-670.1	-650	-530	-444.7	-539.3	-452.7
33	LV dP/dt min	EPO	2011037		-2663	-1901.8	-1298.5	-857.9	-514.8	-353.4	-338.7	-221.4	-872.3
33	LV dP/dt min	SAL	2011038		-1991.4	-1577.4	-1235.2	-1440.8	-1417.6	-1150.1	-945.5	-706.5	-2703.6	-3719.5	-1309.8	-1794.3	-1181.4	-1088.7	-636.1	-613.7	-529.2		-271
33	LV dP/dt min	SAL	2011039		-1059.2	-712	-913.5	-1252	-1167.7	-837.1	-431.1	-353.7	-230.4	-269	-231.8	-251	-896.3
33	LV dP/dt min	EPO	2011040		-1307.8	-1187.6	-829.2	-649.7	-610.6	-575.5	-545.5	-863.8	-1099.9	-1412.9	-1357.8	-1708.5	-1966.6	-1847.8	-1628	-1553	-1615.1	-1535.2	-1314.8	-1186.9	-1213.1	-1111
33	LV dP/dt min	EPO	2011041		-1137.9	-869	-786.3	-761.7	-759.6	-801.1	-827.5	-1174.1	-1159	-1429.6	-1196.5	-2087	-1919.5	-1920.9	-2080	-2093.5	-1851.1	-1781.1	-1817.3	-1501.8	-1548.3	-1300.2
33	LV dP/dt min	SAL	2011042		-1556.4	-1080.4	-1043.4	-1044.8	-1087.9	-1352.3	-1176.6	-1481.3	-1206.5	-1589.1	-782.6	-1476.8	-1454.9	-1245.6	-1281.8	-1121	-890.8	-980.9	-774.7	-801.1	-1146.6
33	LV dP/dt min	SAL	2011043		-1441.8	-1296.6	-1372.5	-1459	-1529.7	-1467.4	-1235.5	-1040.9	-626.9
33	LV dP/dt min	EPO	2011044		-1785.7	-1637.9	-1659.7	-1628.9	-1485.8	-1490.3	-1445.7	-1354.9	-1047.7	-1183.7	-1090.4	-1867.2	-2196.9	-1479.5	-1347.1	-1039.3	-973.1	-106.5
33	LV dP/dt min	EPO	2011045		-1635	-1317	-752.4	-588.9	-676.4	-745.4	-686.2	-245.2
33	LV dP/dt min	SAL	2011046		-1705	-1461.6	-1095.1	-1000.3	-1020.7	-1003.5	-959.8	-1187.7	-709.6	-232.1
33	LV dP/dt min	EPO	2011047		-1119	-1089.9	-1022.6	-971.7	-821.1	-771.4	-748.1	-987.3	-2674.1	-3308.3	-2701.2	-1543.8	-1409.5	-1358.6	-1463.3	-1726.7	-1405.2	-1495.2	-549.2
33	LV dP/dt min	EPO	2011048		-1751.6	-1166.3	-912.9	-722.2	-466.8	-330.1	-217.4	-216.3
33	LV dP/dt min	SAL	2011049		-1228.5	-1158	-1077.1	-969.3	-989.5	-879	-840.1	-665.9
33	LV dP/dt min	SAL	2011050		-1366.7	-1217.9	-970.6	-864	-734.5	-668.9	-573.7	-436.7	-361	-707.9	-784.9	-1820.7	-2012.2	-2152.2	-1969.3	-1435.4	-1309.9	-1155.5	-1133.5	-971.4	-1154.8	-1156.2
33	LV dP/dt min	EPO	2011051		-1662.8	-1171.8	-1089.4	-928.7	-721.8	-608.5	-586.1	-733	-760.9	-454.9	-575	-781.4	-853.8	-653.3	-53.9
33	LV dP/dt min	SAL	2011052		-1497.2	-1428.4	-1598.3	-1726.5	-1573.1	-1451.6	-1440.1	-1567.5	-1092.4	-2106.3
33	LV dP/dt min	EPO	2011054		-1187.8	-949.3	-1095.8	-1185.3	-1206.5	-1127.7	-837	-2005.3	-1774.7	-1394.1
33	LV dP/dt min	SAL	2011055		-1063	-1005.2	-1091.7	-1043.7	-1037	-863	-763.4	-143.8
33	LV dP/dt min	SAL	2011056		-1494.6	-1520.4	-1514.3	-1562.5	-1410.3	-1353.3	-1240.7	-1238.4	-966	-1131.1	-1074.2	-1854	-2021.7	-1875	-1793.5	-2021.7	-1673.9	-1696.1	-1456.4	-1391.3	-1522.6	-719.4
33	LV dP/dt min	EPO	2011057		-1435.1	-1341	-1232.2	-1257.8	-1258.9	-1180.3	-1044.1	-1117.6	-890	-1447.4	-1646.9		-2202.9	-2103.6	-2396.1	-2330.6	-1356.4	-1660.2	-1647.5	-1714.4	-1737.1	-1737.1
33	LV dP/dt min	EPO	2011058		-1406.2	-1285.5	-1288.4	-1301.9	-1235.6	-1173.5	-846.6	-642.6	-249.7
34	LV Sys - Ao Sys end-exp (mmHg)	SAL	2011034		-0.5	4.2	2.8	3.1	1.2	-0.2	-1.5
34	LV Sys - Ao Sys end-exp (mmHg)	EPO	2011035		-0.1	-0.9	-3.1	-2.8	-3.5	-5.7	-6	-6.1	-6.2
34	LV Sys - Ao Sys end-exp (mmHg)	SAL	2011036		9	8.5	8.8	8.8	8	6.9	5.3	7.2	5	6.7	7	5.5	6.5	10.9	10.9	11.9	11.1	12.3	11.4	10.6	11	11.2
34	LV Sys - Ao Sys end-exp (mmHg)	EPO	2011037		8.7	6.7	7.3	7.5	6.4	6.7	5.8	4.7	3.3
34	LV Sys - Ao Sys end-exp (mmHg)	SAL	2011038		4.1	2.9	3.6	4.3	4.2	2.5	2.6	2.8	78.4	117.6	29.3	5.1	69	6.4	6.8	5.8	6.7		7.2
34	LV Sys - Ao Sys end-exp (mmHg)	SAL	2011039		-0.9	-0.9	-1	-3.4	-5.5	-6.5	-9	-7	-9.5	-6.8	-10.3	-5.4	-1.5
34	LV Sys - Ao Sys end-exp (mmHg)	EPO	2011040		-0.5	-1.3	-2.1	-4	-4.2	-5.6	-9	-6.3	-8.4	-7.7	-8.8	-6.1	-2.6	0.1	-0.4	-1.9	-3.1	0.6	2.4	1.8	0.2	-0.2
34	LV Sys - Ao Sys end-exp (mmHg)	EPO	2011041		6.8	5.1	5.2	3	1.9	-0.4	-3.4	-3	-2.7	-3.2	-0.3	-1.3	2.5	2.7	3.6	3.2	2.9	-5.8	-1	6.1	4.1	5.2
34	LV Sys - Ao Sys end-exp (mmHg)	SAL	2011042		2.5	3.7	3	3.8	2.5	0.7	-2.5	-2.6	-2	0.9	-0.4	-0.6	2.8	3.9	4.2	4.4	5.2	3.9	4.6	3.4	3.6
34	LV Sys - Ao Sys end-exp (mmHg)	SAL	2011043		4.6	3.8	2.4	1.8	0.2	0.2	0.3	2.9	5.3
34	LV Sys - Ao Sys end-exp (mmHg)	EPO	2011044		4.2	3.6	4.7	3.9	5.2	5.6	4.6	2.5	1.9	2.5	2.1	4.2	5.8	9	7.9	6.3	5.2	4.4
34	LV Sys - Ao Sys end-exp (mmHg)	EPO	2011045		0.9	0.6	-0.5	0.2	-1.8	-3.3	-4.8	-2.9
34	LV Sys - Ao Sys end-exp (mmHg)	SAL	2011046		0.2	0.4	1	-0.3	-2.6	-0.3	-0.4	1.2	-0.9	-1.5
34	LV Sys - Ao Sys end-exp (mmHg)	EPO	2011047		0.5	2	1.6	1.1	0.7	0.1	-1.4	-1.4	24.7	47.9	47.9	2.6	0.7	2.7	3.3	1.7	2.3	3.1	4.2
34	LV Sys - Ao Sys end-exp (mmHg)	EPO	2011048		0.7	0.7	0.4	-0.1	-0.8	-2.1	-4.2	-3.8
34	LV Sys - Ao Sys end-exp (mmHg)	SAL	2011049		0.1	-0.4	0.4	-0.8	-0.1	-0.6	-1.2	-2.6
34	LV Sys - Ao Sys end-exp (mmHg)	SAL	2011050		3.3	3.6	4.1	3.7	3	3	0.9	0.5	-1.3	-1	-2.7	3	4	3.6	4.6	1.4	3.5	4.7	5.2	4	5	6.2
34	LV Sys - Ao Sys end-exp (mmHg)	EPO	2011051		1.7	2.5	2.2	1.2	0.5	-0.9	-1.6	-3.2	-4.5	-3.1	-5.5	0.7	1.4	3.2	-1.9
34	LV Sys - Ao Sys end-exp (mmHg)	SAL	2011052		1.3	0.7	-0.3	0.2	-2	-3.1	-4.1	-1.3	6.6	19
34	LV Sys - Ao Sys end-exp (mmHg)	EPO	2011054		-0.3	1.5	1	-0.2	-2.5	-1.6	-4.4	4.6	55.4	11.2
34	LV Sys - Ao Sys end-exp (mmHg)	SAL	2011055		3.5	2.9	2.8	1.4	1.9	2.3	-0.7	0
34	LV Sys - Ao Sys end-exp (mmHg)	SAL	2011056		0.1	-0.3	0.2	0.6	0.2	0.1	-3.9	1.6	0.9	4.3	4.1	-0.7	-0.2	0.1	1	-0.7	-0.2	0.6	-0.1	0.3	1.9	3.2
34	LV Sys - Ao Sys end-exp (mmHg)	EPO	2011057		1.4	2.7	2.8	1.6	1.4	-1.1	-3.6	-2	-5.6	-3.5	-5.6	0	1.3	2.9	2.4	3.1	4.5	4.5	2.6	4.5	2.1	2.1
34	LV Sys - Ao Sys end-exp (mmHg)	EPO	2011058		-1.9	-0.6	-0.9	-0.8	-1	-0.3	-4.3	12.2	2.2
35	EC flow (ml/min)	SAL	2011034		1.9	41.9	42	39.8	39.1	36.5	32.7
35	EC flow (ml/min)	EPO	2011035		2.6	37.9	39.1	45	46.1	44.7	36.8	17.9	15.4
35	EC flow (ml/min)	SAL	2011036		-0.2	44.6	46.2	44.4	42	38.5	23	13.9	13.5	-0.6	-0.6	-49.1	-37.9	-23.1	-22.4	-8	-8.4	-8.5	-8.8	2	-24.6	-0.8
35	EC flow (ml/min)	EPO	2011037		1.6	41.4	44	44.7	43.4	40.1	36.2	12.8	-0.7
35	EC flow (ml/min)	SAL	2011038		0.4	39.6	40.6	40.3	40.1	41.6	30.2	11.3	0.1	0.4	0.3	-47.4	-72.7	-23.2	0.2	-8	-9		-10.4
35	EC flow (ml/min)	SAL	2011039		1.8	39.4	39.7	40.1	41.6	41.9	42	10.8	-0.5	0.3	0.2	-51.9	-60.3
35	EC flow (ml/min)	EPO	2011040		-0.1	42.1	42.3	41.7	42	41.5	43.6	13.1	1.6	2.3	1.9	-44.2	-15	-25.5	-6.9	-7.9	-8.1	-8.8	-9.4	-14.7	-24.9	-0.7
35	EC flow (ml/min)	EPO	2011041		0	42.7	41.9	40.5	39.6	40	42.1	12.9	15.2	-0.5	-0.5	-44.6	-79.1	-21.5	-47.7	-6.4	-6.8	-8.4	-10.1	-22.2	-22.8	-23.2
35	EC flow (ml/min)	SAL	2011042		0.9	37.1	37	47.2	37.2	38.8	46.7	10.5	14.8	0.5	0.2	-43.5	-90.7	-21	-45.7	-8	-8.8	-10.9	-15.9	-21.7	-22.1
35	EC flow (ml/min)	SAL	2011043		-0.1	41.8	40.2	39.6	38.4	36.2	30.9	11.3	12.5
35	EC flow (ml/min)	EPO	2011044		0.1	44	42	41.4	40.2	37.1	29.1	13.3	14.5	1.7	2.3	-43.8	-32.4	-22.8	-24.7	-7.6	-7.5	-7.5
35	EC flow (ml/min)	EPO	2011045		0.8	42.7	40.6	40.4	38.3	34.9	29	11.7
35	EC flow (ml/min)	SAL	2011046		0.8	44	43.1	42.4	41.4	39.1	29.5	12	8.8	0.5
35	EC flow (ml/min)	EPO	2011047		2.2	46.1	44.9	43.9	40.9	38	22.1	14.1	2.2	1.4	2.1	-47.6	-35.6	-23.2	-27.7	-7.8	-7.8	-8.1	-8.7
35	EC flow (ml/min)	EPO	2011048		-0.4	40.6	39.5	39.4	38.5	36.8	32.4	11.4
35	EC flow (ml/min)	SAL	2011049		0.8	21.1	31.3	32	30.8	38.9	39.8	13.2
35	EC flow (ml/min)	SAL	2011050		-0.2	-0.2	-0.2	-0.2	-0.2	38.9	33	13.7	14.8	2.3	1.5	-46.7	-55.9	-21.8	-17.8	-7.1	-7.6	-7.8	-8.4	-8.9	-22	-22.5
35	EC flow (ml/min)	EPO	2011051		0.9	40.05	41.4	40.6	38.8	36.5	34.5	11.9	12	0.7	0.5	-48.1	-51.6	-21.9	-27.2
35	EC flow (ml/min)	SAL	2011052		2	40.6	40.9	40.6	39.8	39.7	39.6	13.6	16.5	1.9
35	EC flow (ml/min)	EPO	2011054		2.3	44.5	43.6	42.8	41.5	41.5	30.7	14.4	3.6	1
35	EC flow (ml/min)	SAL	2011055		2.7	42.4	41.6	40.8	40.4	39.7	39.2	13.1
35	EC flow (ml/min)	SAL	2011056		0	40.7	40.5	39.9	39.4	38.6	35.1	12.6	123.9	2	1.5	-44.5	-30.4	-19.2	-26.1	-6.9	-7	-7.1	-8.6	-10.7	-23.6	-0.6
35	EC flow (ml/min)	EPO	2011057		-0.1	41.5	41	40.6	40	38.9	37.2	13.2	1.7	2.3	1.4		46.8	-23.8	-25.2	-8.3	-8.4	-9.2	-8.7	-8.4	17.3	-25.2
35	EC flow (ml/min)	EPO	2011058		3.3	42.9	42	41.4	40.1	39.9	33.8	12.4	1
36	PetCO2 End-tidal (mmHg)	SAL	2011034		42.8	39.5	41.7	39.2	33.9	25.3	21.1
36	PetCO2 End-tidal (mmHg)	EPO	2011035		40.2	41.5	43.8	41.2	40.3	38.2	37.3	32.7	13.8
36	PetCO2 End-tidal (mmHg)	SAL	2011036		42.5	41.8	41.9	41.8	41.7	40	38.3	38.8	36.6	38.4	40.2	38.6	40	38.4	35.8	34.6	34.5	32.9	31.4	30.9	33	32.9
36	PetCO2 End-tidal (mmHg)	EPO	2011037		42.2	40.7	38.7	36.4	32	29	28.5	26	47.2
36	PetCO2 End-tidal (mmHg)	SAL	2011038		39.3	40.9	39.6	41.2	41.2	40.2	39.1	35.5	32.5	34.2	27.1	56.8	59.5	44	40.2	36.6	30.6		32.1
36	PetCO2 End-tidal (mmHg)	SAL	2011039		39.8	39.2	40.4	42.9	42.4	40.8	34.1	33.2	27.1	30	28	37.5	52.6
36	PetCO2 End-tidal (mmHg)	EPO	2011040		41.2	40.1	38.7	39.1	38.2	37.6	37.1	39.5	40.9	45.7	46.1	48.6	46.1	41	40	37.3	39	35.5	35.3	34.5	35.5	35.2
36	PetCO2 End-tidal (mmHg)	EPO	2011041		43.1	39.3	39.3	40.1	40.1	39.7	39.1	40.9	42.2	47	38.6	54.1	46.1	44.2	42.6	41.1	40.1	40.5	38.6	37.5	38.6	39.1
36	PetCO2 End-tidal (mmHg)	SAL	2011042		40.2	39.3	38.4	39.2	39.3	39.3	38.1	38.5	42.1	44.4	40.8	36.5	41.7	39.2	38.2	32.9	34	35.5	34.5	36.9	45.3
36	PetCO2 End-tidal (mmHg)	SAL	2011043		37.6	36.5	38.1	38	37.5	38.3	37.1	36	21.1
36	PetCO2 End-tidal (mmHg)	EPO	2011044		43.7	53.2	53.2	55.2	50.1	49.7	49.3	47.3	46.2	52.2	53.2	57.5	56.7	49.8	47.3	43.5	44.4	17.5
36	PetCO2 End-tidal (mmHg)	EPO	2011045		40.6	36.2	33.7	32.4	33.4	33.6	31.4	24.1
36	PetCO2 End-tidal (mmHg)	SAL	2011046		39.4	30.9	30.3	30.3	31.8	32.9	32.4	35.6	32.5	19.1
36	PetCO2 End-tidal (mmHg)	EPO	2011047		39.3	38.1	37.7	36.7	34.9	35.9	35	32.4	34.6	40.2	37.5	47.5	49.3	40.6	39.5	37.1	34.1	34.1	28.5
36	PetCO2 End-tidal (mmHg)	EPO	2011048		39.3	37.8	36.5	35.7	32.4	30	23.2	22.3
36	PetCO2 End-tidal (mmHg)	SAL	2011049		36.6	37.2	36.9	35.9	35.9	35	34.5	35
36	PetCO2 End-tidal (mmHg)	SAL	2011050		40.2	39.3	38.2	37.6	37.5	36.8	35.6	34.9	33.4	42.1	43.7	48.2	43.3	40.1	37.6	36.6	35.9	33.4	34.3	35.4	36.9	40.5
36	PetCO2 End-tidal (mmHg)	EPO	2011051		42.7	41.8	41.3	41.2	39.7	37.7	37.6	41.2	40.5	38.5	43.4	45.8	47.7	37.6	7.7
36	PetCO2 End-tidal (mmHg)	SAL	2011052		41.2	41.8	43.2	43.8	43.1	41.1	40.6	40.9	31.5	31.3
36	PetCO2 End-tidal (mmHg)	EPO	2011054		41.7	40	40.7	41.3	41.3	40.3	40.2	44.7	37	15.5
36	PetCO2 End-tidal (mmHg)	SAL	2011055		39.5	41.1	40.5	40.2	40.3	39.7	39.2	9.9
36	PetCO2 End-tidal (mmHg)	SAL	2011056		38.4	39.5	39.5	40	40	40	39.5	40.5	42.6	43.7	44.2	44.1	42.6	38.9	35.3	34.4	33.4	32.2	29.3	28.2	30.3	29.8
36	PetCO2 End-tidal (mmHg)	EPO	2011057		43.3	40.6	39.3	39.6	40.1	39.2	38.6	39.3	39.1	46.2	47.3		45	45.1	43.7	38.1	35.8	35.6	35.7	34	37.5	37.5
36	PetCO2 End-tidal (mmHg)	EPO	2011058		43.7	42.1	42.2	42.7	42.7	42.7	41.7	28.8	9.8
37	PetCO2 Inspired (mmHg)	SAL	2011034		1.5	1.5	1.5	1.5	1.5	1.5	1.4
37	PetCO2 Inspired (mmHg)	EPO	2011035		2	2	2.1	2	2	1.6	1.6	1.6	1
37	PetCO2 Inspired (mmHg)	SAL	2011036		1.6	1.6	1.6	1.6	1.6	1.6	1.6	1.6	1.5	1.6	1.6	2	1.6	1.6	1.6	1.6	1.6	1.6	1.6	1.6	1.9	1.6
37	PetCO2 Inspired (mmHg)	EPO	2011037		1.1	0.7	1.1	1.1	1.1	1.1	0.9	0.9	1.2
37	PetCO2 Inspired (mmHg)	SAL	2011038		1.1	1.2	1.2	1.2	1.2	1.1	1.1	1.1	1.1	1	1.1	1.2	1.3	1.2	1.1	1.1	1		1
37	PetCO2 Inspired (mmHg)	SAL	2011039		1.2	1.2	1.2	1.2	1.2	1.2	0.7	0.7	0.7	0.7	0.7	0.7	0.8
37	PetCO2 Inspired (mmHg)	EPO	2011040		0.7	-0.2	-0.2	-0.3	-0.2	-0.3	-0.3	-0.3	-0.3	-0.3	-0.3	-0.3	-0.3	0.1	-0.4	-0.3	-0.3	-0.3	-0.3	-0.3	-0.3	-0.3
37	PetCO2 Inspired (mmHg)	EPO	2011041		0.2	0.2	0.2	0.2	0.2	0.2	0.2	0.2	0.2	1.2	0.6	5.2	0.7	1.2	0.7	1.1	0.7	0.7	0.8	0.8	1.1	1.1
37	PetCO2 Inspired (mmHg)	SAL	2011042		1.2	1.2	1.2	1.2	1.2	1.2	1.7	1.7	1.8	1.7	1.7	2.2	2.2	2.1	2.1	1.7	1.7	1.7	2.1	2.1	2.2
37	PetCO2 Inspired (mmHg)	SAL	2011043		1.6	2.1	2.1	2.1	2.1	2.1	2.1	2.1	1.6
37	PetCO2 Inspired (mmHg)	EPO	2011044		1.7	1.8	1.8	1.8	1.8	1.8	2.3	2.3	1.7	1.8	1.8	1.9	2.9	1.8	2.3	2.2	2.2	0.7
37	PetCO2 Inspired (mmHg)	EPO	2011045		2.1	1.7	1.7	1.7	1.7	1.7	1.5	1.1
37	PetCO2 Inspired (mmHg)	SAL	2011046		2.2	2	1.7	1.7	1.7	1.7	1.7	2.1	1.7	1
37	PetCO2 Inspired (mmHg)	EPO	2011047		2.8	3.2	2.8	2.8	2.8	2.8	2.6	2.8	2.8	3.2	3.2	3.8	3.8	3.7	3.3	3.1	3.1	2.8	2.2
37	PetCO2 Inspired (mmHg)	EPO	2011048		2.6	2.2	2.2	2.1	1.7	1.7	1.2	1.2
37	PetCO2 Inspired (mmHg)	SAL	2011049		0.2	0.2	0.2	0.2	0.2	0.2	0.2	0.2
37	PetCO2 Inspired (mmHg)	SAL	2011050		-0.3	-0.3	-0.3	-0.3	-0.3	-0.3	-0.3	-0.3	-0.3	-0.3	-0.3	-0.2	-0.3	-0.3	-0.3	-0.3	-0.3	-0.3	-0.3	0	0.6	0.2
37	PetCO2 Inspired (mmHg)	EPO	2011051		1.1	1.1	1.1	0.7	0.7	0.7	0.7	0.7	1.1	1.1	1.2	1.7	2.2	2	0.1
37	PetCO2 Inspired (mmHg)	SAL	2011052		0.7	0.7	0.7	0.7	0.7	0.6	0.6	0.7	0.2	0.2
37	PetCO2 Inspired (mmHg)	EPO	2011054		0.3	0.2	0.2	0.2	0.2	0.2	0.2	-0.2	-0.2	-0.4
37	PetCO2 Inspired (mmHg)	SAL	2011055		0.3	0.3	0.3	0.3	0.3	0.3	0.3	0
37	PetCO2 Inspired (mmHg)	SAL	2011056		0.2	0.2	0.2	0.2	0.2	0.2	0.2	0.2	0.2	0.2	0.2	0.2	0.2	0.1	0	0	0	-0.3	-0.1	-0.1	0.2	0.2
37	PetCO2 Inspired (mmHg)	EPO	2011057		0.7	0.5	0.6	0.4	0.7	0.7	0.6	0.6	0.7	0.7	0.7		0.8	0.7	0.7	0.7	0.6	1	1	1.1	1.1	1.1
37	PetCO2 Inspired (mmHg)	EPO	2011058		2.2	1.7	1.7	1.7	1.7	1.7	1.6	1	0.1
38	Respiratory Rate (breaths/min)	SAL	2011034		35	35	35	35	35	35	35
38	Respiratory Rate (breaths/min)	EPO	2011035		35	35	35	35	35	35	35	35	35
38	Respiratory Rate (breaths/min)	SAL	2011036		36	36	36	36	36	36	36	36	36	36	36	36	36	36	36	36	36	36	36	36	36	36
38	Respiratory Rate (breaths/min)	EPO	2011037		35	35	35	35	35	35	35	35	35
38	Respiratory Rate (breaths/min)	SAL	2011038		30	30	30	30	30	30	30	30	30	30	30	30	30	30	30	30	30		30
38	Respiratory Rate (breaths/min)	SAL	2011039		36	36	36	36	36	36	36	36	36	36	36	36	36
38	Respiratory Rate (breaths/min)	EPO	2011040		36	36	36	36	36	36	36	36	36	36	36	36	36	36	36	36	36	36	36	36	36	36
38	Respiratory Rate (breaths/min)	EPO	2011041		37	37	37	37	37	37	37	37	37	37	37	37	37	37	37	37	37	37	37	37	37	37
38	Respiratory Rate (breaths/min)	SAL	2011042		35	35	35	35	35	35	35	35	35	35	35	35	34.9	35	35	35	35	35	35	35	35
38	Respiratory Rate (breaths/min)	SAL	2011043		38	38	38	38	38	38	38	38	38
38	Respiratory Rate (breaths/min)	EPO	2011044		36	36	36	36	35	36	36	36	36	36	36	36	36	36	36	36	36	36
38	Respiratory Rate (breaths/min)	EPO	2011045		36	36	36	36	36	36	36	36
38	Respiratory Rate (breaths/min)	SAL	2011046		35	35	35	35	35	35	35	35	35	35
38	Respiratory Rate (breaths/min)	EPO	2011047		35	35	35	35	35	35	35	35	35	35	35	35.1	35	35	35	35	35	35	35
38	Respiratory Rate (breaths/min)	EPO	2011048		37	37	37	37	37	37	37	37
38	Respiratory Rate (breaths/min)	SAL	2011049		35	35	34.9	34.9	35	35	35	35
38	Respiratory Rate (breaths/min)	SAL	2011050		35	35	35	35	35	35	35	35	35	36	35	35	35	35	35	35	35.1	35	35	35.5	35	35
38	Respiratory Rate (breaths/min)	EPO	2011051		39	39	39	39	39	39	39	39	39	39	39	39	39	39	39
38	Respiratory Rate (breaths/min)	SAL	2011052		39	39	39	39	39	39	39	39	39	39
38	Respiratory Rate (breaths/min)	EPO	2011054		35	35	35	35	35	35	35	35	35	35
38	Respiratory Rate (breaths/min)	SAL	2011055		35	35	35	36	35	35	35	35
38	Respiratory Rate (breaths/min)	SAL	2011056		35	35	36	35	35	35	35	35	35	35	35	35	35	35	35	35	35	35.1	35.1	35	35	35
38	Respiratory Rate (breaths/min)	EPO	2011057		37	37	37	37	37	37	37	37	37	37	37		37	37	37	37	37	37	37	37	37	37
38	Respiratory Rate (breaths/min)	EPO	2011058		35	35	35	35	35	35	35	35	35
39	Hgb Ao (g/dL) AVOX	SAL	2011034		10.6						9.9
39	Hgb Ao (g/dL) AVOX	EPO	2011035		11.8						10.2		9
39	Hgb Ao (g/dL) AVOX	SAL	2011036		8.7						9.3		9.2		9.7			5.4		5.7				4.4		8.1
39	Hgb Ao (g/dL) AVOX	EPO	2011037		9.2						8.4		9.4
39	Hgb Ao (g/dL) AVOX	SAL	2011038		10.2						10.4		8.8		8.5			5.8		5.1
39	Hgb Ao (g/dL) AVOX	SAL	2011039		8.9						9.4		9.3		6
39	Hgb Ao (g/dL) AVOX	EPO	2011040		9.3						9.4		11.1		11.1			6.8		6.9				5.7		9.9
39	Hgb Ao (g/dL) AVOX	EPO	2011041		8.1						8.3		9.2		9.4			6.2		7				5.8		8.6
39	Hgb Ao (g/dL) AVOX	SAL	2011042		9.3						10.1		10.8		9.7			5.7		6.3				5.5
39	Hgb Ao (g/dL) AVOX	SAL	2011043		11.3						11.8		10.6
39	Hgb Ao (g/dL) AVOX	EPO	2011044		9.6						9.2		8.8		8.5			5.7		6
39	Hgb Ao (g/dL) AVOX	EPO	2011045		10.6						11.1		10.5
39	Hgb Ao (g/dL) AVOX	SAL	2011046		10.1						10.9		10.5
39	Hgb Ao (g/dL) AVOX	EPO	2011047		8						8.2		8.8		9.7			5.2		5.1
39	Hgb Ao (g/dL) AVOX	EPO	2011048		9						9.3
39	Hgb Ao (g/dL) AVOX	SAL	2011049		10.3						10.5
39	Hgb Ao (g/dL) AVOX	SAL	2011050		8.6						8.2		8.7		9.4			5.7		7				5.5		8
39	Hgb Ao (g/dL) AVOX	EPO	2011051		9.6						9.3		8.4		8.5			5.5	5.5
39	Hgb Ao (g/dL) AVOX	SAL	2011052		9.1						9.7		9.6		8.9
39	Hgb Ao (g/dL) AVOX	EPO	2011054		9.2						11.8		11.3	10.6
39	Hgb Ao (g/dL) AVOX	SAL	2011055		10.2						9.8
39	Hgb Ao (g/dL) AVOX	SAL	2011056		10						10.3		10.5		10.6			6.3		7.9				6.6		10.1
39	Hgb Ao (g/dL) AVOX	EPO	2011057		9.3						9.2		9.4		9.2			5.2		5.6				4.6		9
39	Hgb Ao (g/dL) AVOX	EPO	2011058		9.3						10.4		9.6
40	O2Hb Ao (%) AVOX	SAL	2011034		99.8						66.1
40	O2Hb Ao (%) AVOX	EPO	2011035		99.2						99.9		99.7
40	O2Hb Ao (%) AVOX	SAL	2011036		99.9						99		98.1		96.7			99.9		99.4				98.1		95.8
40	O2Hb Ao (%) AVOX	EPO	2011037		99.9						99.8		99.9
40	O2Hb Ao (%) AVOX	SAL	2011038		98.4						99.4		98.4		99.6			99.9		99.9
40	O2Hb Ao (%) AVOX	SAL	2011039		99.9						99.9		97.3		85
40	O2Hb Ao (%) AVOX	EPO	2011040		99.9						99.9		99.2		99.1			99.9		99.9				99.9		98.8
40	O2Hb Ao (%) AVOX	EPO	2011041		99.9						99.9		88.7		94.2			99.9		98.5				99.9		98.9
40	O2Hb Ao (%) AVOX	SAL	2011042		99.8						98.1		98.9		99.4			99.9		99.9				99.9
40	O2Hb Ao (%) AVOX	SAL	2011043		99.9						99.4		99.4
40	O2Hb Ao (%) AVOX	EPO	2011044		99						99		99.5		98.2			99.8		98.6
40	O2Hb Ao (%) AVOX	EPO	2011045		99.9						98.3		89.8
40	O2Hb Ao (%) AVOX	SAL	2011046		99.9						99.3		99.5
40	O2Hb Ao (%) AVOX	EPO	2011047		99.9						99.9		99.9		98.4			99.9		99.9
40	O2Hb Ao (%) AVOX	EPO	2011048		99.9						96.8
40	O2Hb Ao (%) AVOX	SAL	2011049		99.9						99.4
40	O2Hb Ao (%) AVOX	SAL	2011050		99.9						99.9		93.7		99.2			99.9		98.6				99.9		97.5
40	O2Hb Ao (%) AVOX	EPO	2011051		99.5						99.9		99.9		99.5			99.9	99.9
40	O2Hb Ao (%) AVOX	SAL	2011052		99.9						99.6		99.8		99.9
40	O2Hb Ao (%) AVOX	EPO	2011054		99.9						98		97.8	96.2
40	O2Hb Ao (%) AVOX	SAL	2011055		99.9						99.9
40	O2Hb Ao (%) AVOX	SAL	2011056		99.9						99.8		99		99.9			99.9		98.6				99.9		98.7
40	O2Hb Ao (%) AVOX	EPO	2011057		99.9						99.9		95.2		99.5			99.8		99.6				99.9		98.1
40	O2Hb Ao (%) AVOX	EPO	2011058		99.9						99.9		98.5
41	SO2 Ao (%)AVOX	SAL	2011034		99.9						67.9
41	SO2 Ao (%)AVOX	EPO	2011035		99.9						99.9		99.9
41	SO2 Ao (%)AVOX	SAL	2011036		99.9						99.9		99.9		99.9			99.9		99.9				99.9		99.9
41	SO2 Ao (%)AVOX	EPO	2011037		99.9						99.9		99.9
41	SO2 Ao (%)AVOX	SAL	2011038		99.9						99.9		99.9		99.9			99.9		99.9
41	SO2 Ao (%)AVOX	SAL	2011039		99.9						99.9		99.9		99.4
41	SO2 Ao (%)AVOX	EPO	2011040		99.9						99.9		99.9		99.9			99.9		57.6				99.9		99.9
41	SO2 Ao (%)AVOX	EPO	2011041		99.9						99.9		99.9		99.9			99.9		99.9				99.9		99.9
41	SO2 Ao (%)AVOX	SAL	2011042		99.9						99.9		99.9		99.9			99.9		99.9				99.9
41	SO2 Ao (%)AVOX	SAL	2011043		99.9						99.9		99.9
41	SO2 Ao (%)AVOX	EPO	2011044		99.9						99.9		99.9		99.9			99.9		99.9
41	SO2 Ao (%)AVOX	EPO	2011045		99.9						99.9		93.6
41	SO2 Ao (%)AVOX	SAL	2011046		99.9						99.9		99.9
41	SO2 Ao (%)AVOX	EPO	2011047		99.9						99.9		99.9		99.9			99.9		99.9
41	SO2 Ao (%)AVOX	EPO	2011048		99.9						99.9
41	SO2 Ao (%)AVOX	SAL	2011049		99.9						99.9
41	SO2 Ao (%)AVOX	SAL	2011050		99.9						99.9		99.9		99.9			99.9		99.9				99.9		99.9
41	SO2 Ao (%)AVOX	EPO	2011051		99.9						99.9		99.9		99.9			99.9	99.9
41	SO2 Ao (%)AVOX	SAL	2011052		99.9						99.9		99.9		99.9
41	SO2 Ao (%)AVOX	EPO	2011054		99.9						99.9		99.9	99.9
41	SO2 Ao (%)AVOX	SAL	2011055		99.9						99.9
41	SO2 Ao (%)AVOX	SAL	2011056		99.9						99.9		99.9		99.9			99.9		99.9				99.9		99.9
41	SO2 Ao (%)AVOX	EPO	2011057		99.9						99.9		99.9		99.9			99.9		99.9				99.9		99.9
41	SO2 Ao (%)AVOX	EPO	2011058		99.9						99.9		99.9
42	Hgb PA (g/dL) AVOX	SAL	2011034		10.8						9.4
42	Hgb PA (g/dL) AVOX	EPO	2011035		10.8						10.5		9.5
42	Hgb PA (g/dL) AVOX	SAL	2011036		8.2						8.8		9.4		9.3			5.6		5.1				4		8
42	Hgb PA (g/dL) AVOX	EPO	2011037		9.2						7.5		8.6
42	Hgb PA (g/dL) AVOX	SAL	2011038		9.1						10.1		9.6		9			6.2		4.5
42	Hgb PA (g/dL) AVOX	SAL	2011039		9						10.2		9.7		8.8
42	Hgb PA (g/dL) AVOX	EPO	2011040		9.6						9.5		10.9		10.6			6.7		6.7				5.6		8.8
42	Hgb PA (g/dL) AVOX	EPO	2011041		8.1						8.3		8.9		7.7			6.2		6.9				5.7		8.8
42	Hgb PA (g/dL) AVOX	SAL	2011042		8.8						10.5		7.6		9.2			5.8		5.6				5.7
42	Hgb PA (g/dL) AVOX	SAL	2011043		10.3						10.9		10.6
42	Hgb PA (g/dL) AVOX	EPO	2011044		9.9						9.5		8.5		7.9			6.1		6
42	Hgb PA (g/dL) AVOX	EPO	2011045		12.1						10.9
42	Hgb PA (g/dL) AVOX	SAL	2011046		10.3						10.3		10.5
42	Hgb PA (g/dL) AVOX	EPO	2011047		8.1						8.1		8.3		8.9			4.8		4.2
42	Hgb PA (g/dL) AVOX	EPO	2011048		8.9						9.3
42	Hgb PA (g/dL) AVOX	SAL	2011049		9.9						10.7
42	Hgb PA (g/dL) AVOX	SAL	2011050		8.7						8.1		8.4		8.7			5.8		5.9				5.5		7.8
42	Hgb PA (g/dL) AVOX	EPO	2011051		9.7						9		8.9		8.7			5.2
42	Hgb PA (g/dL) AVOX	SAL	2011052		9.1						9.3		9.5		9.1
42	Hgb PA (g/dL) AVOX	EPO	2011054		9.1						11.4		10.8
42	Hgb PA (g/dL) AVOX	SAL	2011055		9						9.5
42	Hgb PA (g/dL) AVOX	SAL	2011056		9.1						10.3		10.4		10.6			6.7		8.3				6.7		9.5
42	Hgb PA (g/dL) AVOX	EPO	2011057		9.1						9.9		9.4		9.6			5.2		5.1				4.6		8.6
42	Hgb PA (g/dL) AVOX	EPO	2011058		9.1						10.3		9.4
43	O2Hb PA (%) AVOX	SAL	2011034		58.2						13.9
43	O2Hb PA (%) AVOX	EPO	2011035		52.9						31.5		14.4
43	O2Hb PA (%) AVOX	SAL	2011036		68.5						50.6		35.6		29.3			51.2		53.3				46.1		48.7
43	O2Hb PA (%) AVOX	EPO	2011037		59.3						17.1		30
43	O2Hb PA (%) AVOX	SAL	2011038		57.1						34.7		20.3		13.8			40.8		39.8
43	O2Hb PA (%) AVOX	SAL	2011039		50.3						23.2		16.7		15.3
43	O2Hb PA (%) AVOX	EPO	2011040		59.6						25.2		31.7		35.2			59.2		59.7				61.9		77.9
43	O2Hb PA (%) AVOX	EPO	2011041		59.7						34.1		27.7		97.5			42.7		53				45.9		58.4
43	O2Hb PA (%) AVOX	SAL	2011042		60						46.4		47.7		38.4			57.3		55.1				38.7
43	O2Hb PA (%) AVOX	SAL	2011043		73.2						37.7		15.1
43	O2Hb PA (%) AVOX	EPO	2011044		60.6						60.1		33.9		43.3			52.3		42.3
43	O2Hb PA (%) AVOX	EPO	2011045		65.6						41.4
43	O2Hb PA (%) AVOX	SAL	2011046		62.8						41.5		17.4
43	O2Hb PA (%) AVOX	EPO	2011047		60.5						35.6		28.7		24.4			41.2		22.5
43	O2Hb PA (%) AVOX	EPO	2011048		62.8						15.7
43	O2Hb PA (%) AVOX	SAL	2011049		56.3						32.8
43	O2Hb PA (%) AVOX	SAL	2011050		51.6						22.8		18.4		24.4			58.5		46.9				49.8		66
43	O2Hb PA (%) AVOX	EPO	2011051		68.4						38.7		22.5		19.7			63.9
43	O2Hb PA (%) AVOX	SAL	2011052		55.1						43.5		19.4		34.4
43	O2Hb PA (%) AVOX	EPO	2011054		58.1						48.8		16.2
43	O2Hb PA (%) AVOX	SAL	2011055		49						29
43	O2Hb PA (%) AVOX	SAL	2011056		66.3						59		46.5		45.2			63.4		65.1				64.1		77.8
43	O2Hb PA (%) AVOX	EPO	2011057		55.1						38.4		24.9		27			51.6		24.3				51		54.9
43	O2Hb PA (%) AVOX	EPO	2011058		46.8						31.3		21.4
44	SO2 PA (%) AVOX	SAL	2011034		60.1						14
44	SO2 PA (%) AVOX	EPO	2011035		54.2						31.8		14.5
44	SO2 PA (%) AVOX	SAL	2011036		69						51.3		35.9		30			54.8		56.2				47.7		50.2
44	SO2 PA (%) AVOX	EPO	2011037		61						17.4		30.3
44	SO2 PA (%) AVOX	SAL	2011038		58.3						35.2		20.5		13.9			42.2		41.1
44	SO2 PA (%) AVOX	SAL	2011039		51.2						23.8		16.9		15.7
44	SO2 PA (%) AVOX	EPO	2011040		60.8						25.8		32		36.6			60.8		60.7				64.2		80.1
44	SO2 PA (%) AVOX	EPO	2011041		61						35.3		28.7		99.9			44.6		54.8				47.7		60.4
44	SO2 PA (%) AVOX	SAL	2011042		61.5						47.2		48.9		39.1			59.5		57.3				40.1
44	SO2 PA (%) AVOX	SAL	2011043		74.9						38.5		15.2
44	SO2 PA (%) AVOX	EPO	2011044		62.7						60.4		34.6		44.8			55		44.3
44	SO2 PA (%) AVOX	EPO	2011045		68.2						42
44	SO2 PA (%) AVOX	SAL	2011046		64.8						42.8		17.6
44	SO2 PA (%) AVOX	EPO	2011047		62.3						36.3		28.9		24.7			42.9		23.5
44	SO2 PA (%) AVOX	EPO	2011048		67.5						15.9
44	SO2 PA (%) AVOX	SAL	2011049		56.3						33.6
44	SO2 PA (%) AVOX	SAL	2011050		52.9						23.3		18.6		24.7			61.8		49.4				52.1		66
44	SO2 PA (%) AVOX	EPO	2011051		70.3						38.9		22.8		20			67.6
44	SO2 PA (%) AVOX	SAL	2011052		55.4						44.5		19.5		35.1
44	SO2 PA (%) AVOX	EPO	2011054		59.3						50.8		16.7
44	SO2 PA (%) AVOX	SAL	2011055		50						29.2
44	SO2 PA (%) AVOX	SAL	2011056		68						59.3		46.8		45.9			66.3		68.7				67		80.7
44	SO2 PA (%) AVOX	EPO	2011057		55.7						38.7		25.1		27.1			53.2		25.5				53.3		58.8
44	SO2 PA (%) AVOX	EPO	2011058		47.8						31.7		21.5
45	Hgb GCV (g/dL) AVOX	SAL	2011034		10.5
45	Hgb GCV (g/dL) AVOX	EPO	2011035
45	Hgb GCV (g/dL) AVOX	SAL	2011036		7.8						9.1		9.1		9			5.7		5.7				4.3		8
45	Hgb GCV (g/dL) AVOX	EPO	2011037		8.6						7.9		9
45	Hgb GCV (g/dL) AVOX	SAL	2011038		9						10.3							6.2		5.2
45	Hgb GCV (g/dL) AVOX	SAL	2011039		9.5						9.4		9.8		8.5
45	Hgb GCV (g/dL) AVOX	EPO	2011040		8.8						9.5		11		11.5			6.8		7.1				5.8		8.6
45	Hgb GCV (g/dL) AVOX	EPO	2011041		8						8.6		10.1		9.6			5.2		6.9				5.5		8.5
45	Hgb GCV (g/dL) AVOX	SAL	2011042		9.4													5.5		6.1				5.7
45	Hgb GCV (g/dL) AVOX	SAL	2011043		11.6						11.5		10.6
45	Hgb GCV (g/dL) AVOX	EPO	2011044		8.3						9.1		8.7		9.2			5.9		5.2
45	Hgb GCV (g/dL) AVOX	EPO	2011045		10.8						11.7
45	Hgb GCV (g/dL) AVOX	SAL	2011046		9.8						11.2		10.5
45	Hgb GCV (g/dL) AVOX	EPO	2011047		8.3						8.3		8.6		9.4			5.4		4.7
45	Hgb GCV (g/dL) AVOX	EPO	2011048		8.7						8.8
45	Hgb GCV (g/dL) AVOX	SAL	2011049		10.8						10.4
45	Hgb GCV (g/dL) AVOX	SAL	2011050		8.4						8.2		8.8		9			4.4		6				5.6		8.3
45	Hgb GCV (g/dL) AVOX	EPO	2011051		9.4						8.7		8.2		8.2			5.1
45	Hgb GCV (g/dL) AVOX	SAL	2011052		8.3						9.5		9.6
45	Hgb GCV (g/dL) AVOX	EPO	2011054		9.3						11.5		11.4
45	Hgb GCV (g/dL) AVOX	SAL	2011055		9.3						10
45	Hgb GCV (g/dL) AVOX	SAL	2011056		9.1						10.3		10.9		10.6			6.5		8.3						10.1
45	Hgb GCV (g/dL) AVOX	EPO	2011057		9.5						9.3		9.4		9.3			4.9		5.7				5		8.8
45	Hgb GCV (g/dL) AVOX	EPO	2011058		9.2						10.4		9.8
46	O2Hb GCV (%) AVOX	SAL	2011034		51.5
46	O2Hb GCV (%) AVOX	EPO	2011035
46	O2Hb GCV (%) AVOX	SAL	2011036		34.2						28.6		22.1		18.6			31.6		34.3				30.1		22.6
46	O2Hb GCV (%) AVOX	EPO	2011037		21						16.6		45
46	O2Hb GCV (%) AVOX	SAL	2011038		43.1						31							34.6		34.1
46	O2Hb GCV (%) AVOX	SAL	2011039		18.8						19.6		21.1		16.5
46	O2Hb GCV (%) AVOX	EPO	2011040		25.7						21.6		17.8		19.5			37.1		36.3				39		27.9
46	O2Hb GCV (%) AVOX	EPO	2011041		17.4						18.5		18.1		19.5			25.8		24.6				34.5		25.6
46	O2Hb GCV (%) AVOX	SAL	2011042		25.9													43.7		38.5				41.3
46	O2Hb GCV (%) AVOX	SAL	2011043		23.5						22.4		11.8
46	O2Hb GCV (%) AVOX	EPO	2011044		19.3						24.5		20		18.8			26		24.6
46	O2Hb GCV (%) AVOX	EPO	2011045		19.1						19.9
46	O2Hb GCV (%) AVOX	SAL	2011046		28.1						43.8		14
46	O2Hb GCV (%) AVOX	EPO	2011047		16.4						17.7		17.1		16.5			25.3		37.7
46	O2Hb GCV (%) AVOX	EPO	2011048		18.3						17.2
46	O2Hb GCV (%) AVOX	SAL	2011049		17.9						20.4
46	O2Hb GCV (%) AVOX	SAL	2011050		17.5						20		20.3		22.3			73.2		33.5				31		34.3
46	O2Hb GCV (%) AVOX	EPO	2011051		21.3						37.9		19.2		22.4			24.1
46	O2Hb GCV (%) AVOX	SAL	2011052		19.1						18.1		13.5
46	O2Hb GCV (%) AVOX	EPO	2011054		20						17.9		9.8
46	O2Hb GCV (%) AVOX	SAL	2011055		16.5						12.2
46	O2Hb GCV (%) AVOX	SAL	2011056		20						25		21.1		22.6			30.5		30.1						37.8
46	O2Hb GCV (%) AVOX	EPO	2011057		19.9						19.8		15.7		19.5			26		49.3				38.2		44.6
46	O2Hb GCV (%) AVOX	EPO	2011058		36.1						18.7		11.6
47	SO2 GCV (%) AVOX	SAL	2011034		52.8
47	SO2 GCV (%) AVOX	EPO	2011035
47	SO2 GCV (%) AVOX	SAL	2011036		34.5						29		22.4		19			32.5		35.9				30.6		23.5
47	SO2 GCV (%) AVOX	EPO	2011037		21.4						17		46.2
47	SO2 GCV (%) AVOX	SAL	2011038		43.4						32.4							36.3		37
47	SO2 GCV (%) AVOX	SAL	2011039		18.9						19.9		21.4		16.8
47	SO2 GCV (%) AVOX	EPO	2011040		26						22.1		17.9		19.8			38.2		37.5				39.6		33.1
47	SO2 GCV (%) AVOX	EPO	2011041		17.7						18.6		18.3		19.6			26.8		25.4				35		26.2
47	SO2 GCV (%) AVOX	SAL	2011042		26.2													44.2		40				42.4
47	SO2 GCV (%) AVOX	SAL	2011043		24.1						22.7		11.9
47	SO2 GCV (%) AVOX	EPO	2011044		19.4						24.9		20.3		19.5			26.6		25.9
47	SO2 GCV (%) AVOX	EPO	2011045		19.4						20.3
47	SO2 GCV (%) AVOX	SAL	2011046		28.6						43.8		14.1
47	SO2 GCV (%) AVOX	EPO	2011047		16.6						18		17.6		16.8			25.8		39.7
47	SO2 GCV (%) AVOX	EPO	2011048		18.6						17.4
47	SO2 GCV (%) AVOX	SAL	2011049		18.2						20.6
47	SO2 GCV (%) AVOX	SAL	2011050		17.7						20.6		20.7		22.5			73.2		35.4				32.3		34.6
47	SO2 GCV (%) AVOX	EPO	2011051		21.4						28		20.2		22.8			25.2
47	SO2 GCV (%) AVOX	SAL	2011052		19.2						18.4		13.7
47	SO2 GCV (%) AVOX	EPO	2011054		20.4						18.3		10.1
47	SO2 GCV (%) AVOX	SAL	2011055		16.5						12.4
47	SO2 GCV (%) AVOX	SAL	2011056		20.5						25.1		21.6		22.8			31.1		31.4						39.1
47	SO2 GCV (%) AVOX	EPO	2011057		20						20.1		16		19.8			26.9		51.3				39.6		45.9
47	SO2 GCV (%) AVOX	EPO	2011058		36.1						18.9		11.7
48	BSA (m^2)	SAL	2011034		0.785548
48	BSA (m^2)	EPO	2011035		0.81931
48	BSA (m^2)	SAL	2011036		0.792948
48	BSA (m^2)	EPO	2011037		0.797372
48	BSA (m^2)	SAL	2011038		0.764638
48	BSA (m^2)	SAL	2011039		0.800314
48	BSA (m^2)	EPO	2011040		0.785548
48	BSA (m^2)	EPO	2011041		0.770641
48	BSA (m^2)	SAL	2011042		0.741913
48	BSA (m^2)	SAL	2011043		0.788512
48	BSA (m^2)	EPO	2011044		0.773634
48	BSA (m^2)	EPO	2011045		0.770641
48	BSA (m^2)	SAL	2011046		0.804718
48	BSA (m^2)	EPO	2011047		0.785548
48	BSA (m^2)	EPO	2011048		0.775128
48	BSA (m^2)	SAL	2011049		0.740385
48	BSA (m^2)	SAL	2011050		0.766141
48	BSA (m^2)	EPO	2011051		0.770641
48	BSA (m^2)	SAL	2011052		0.784064
48	BSA (m^2)	EPO	2011054		0.814946
48	BSA (m^2)	SAL	2011055		0.778112
48	BSA (m^2)	SAL	2011056		0.752561
48	BSA (m^2)	EPO	2011057		0.779602
48	BSA (m^2)	EPO	2011058		0.792948
49	Cardiac Output	SAL	2011034		3.385			2.16			0.45
49	Cardiac Output	EPO	2011035		2.36			2.89			1.725	0.985
49	Cardiac Output	SAL	2011036		3.51			3.39			2.605	2.41	1.81	1.81	1.88		3.88	4.535	4.005	3.71	3.455	2.895	3.175	2.92	1.46	2.045
49	Cardiac Output	EPO	2011037		3.545			1.865			0.985	0.8	1.435
49	Cardiac Output	SAL	2011038		2.6			2.43			1.63	1.285	0.94	1.155	0.705		4.175	3.395	4.215	3.19	2.995	3.45	2.575
49	Cardiac Output	SAL	2011039		2.26			2.72			1.73	1.04	0.84	0.865	0.785		3.205
49	Cardiac Output	EPO	2011040		2.43			1.675			1.615	1.72	1.69	2.025	1.985		3.995	5.225	4.85	3.715	4.4	4.34	4.575	4.52	3.86	3.905
49	Cardiac Output	EPO	2011041		2.93			2.205			1.89	2	2.12	1.95	2.04		4.97	4.505	4.91	4.495	3.94	4.355	3.66	3.93	3.855	3.78
49	Cardiac Output	SAL	2011042		3.415			2.65			2.56	2.67	2.34	2.605	2.205		5.175	4.57	5.67	4.53	3.655	3.17	3.355	2.97	3.13
49	Cardiac Output	SAL	2011043		3.67			2.455			2.265	1.685	0.565
49	Cardiac Output	EPO	2011044		4.015			4.815			3.715	3.1	2.74	2.885	2.885		4.66	5.47	5.705	4.315	4.73
49	Cardiac Output	EPO	2011045		3.43			1.62			1.73	0.41
49	Cardiac Output	SAL	2011046		3.335			2.29			2.145	2.05	1.2	0.675
49	Cardiac Output	EPO	2011047		3.54			3.28			2.73	2.63	2.3	2.505	2.625		5.635	6.435	7.2	6.44	4.77	5.5	2.64
49	Cardiac Output	EPO	2011048		3.315			2.28			0.915	0.685
49	Cardiac Output	SAL	2011049		3.1			2.585			2	1.61
49	Cardiac Output	SAL	2011050		2.905			2.26			1.8	1.505	1.165	1.79	2.45		6.225	6.065	6.45	5.21	4.745	4.755	5.27	6.86	4.89	4.98
49	Cardiac Output	EPO	2011051		5.375			3.66			2.57	2.625	1.965	1.68	1.815		6.35	5.975
49	Cardiac Output	SAL	2011052		3.235			3.77			2.85	2.365	1.515	1.135	0.24
49	Cardiac Output	EPO	2011054		3.16			2.885			2.85	2.255	1.265
49	Cardiac Output	SAL	2011055		2.13			1.935			1.66
49	Cardiac Output	SAL	2011056		3.09			2.92			2.695	2.605	2.105	2.23	2.165		4.375	4.525	4.565	4.795	4.415	4.465	4.16	4.475	5.255	5.525
49	Cardiac Output	EPO	2011057		2.785			2.86			2.29	2.27	2.01	2.31	2.46		5.58	5.575	5.62	5.735	4.225	4.99	5.14	5.245	3.36	3.855
49	Cardiac Output	EPO	2011058		2.6			2.295			1.85	0.7	0.325
50	Cardiac Index (L/min*m^-2)	SAL	2011034		4.30909			2.74809			0.572519
50	Cardiac Index (L/min*m^-2)	EPO	2011035		2.88047			3.52869			2.10623	1.20269
50	Cardiac Index (L/min*m^-2)	SAL	2011036		4.42652			4.27491			3.28499	3.03909	2.28247	2.28247	2.37074		4.89281	5.71879	5.05044	4.67844	4.35687	3.65069	4.00378	3.68222	1.84111	2.57881
50	Cardiac Index (L/min*m^-2)	EPO	2011037		4.44585			2.34003			1.23588	1.00376	1.8005
50	Cardiac Index (L/min*m^-2)	SAL	2011038		3.4003			3.17647			2.13072	1.67974	1.22876	1.5098	0.921569		5.45752	4.43791	5.5098	4.16993	3.91503	4.5098	3.36601
50	Cardiac Index (L/min*m^-2)	SAL	2011039		2.82389			3.4			2.1625	1.3	1.05	1.08125	0.98125		4.00625
50	Cardiac Index (L/min*m^-2)	EPO	2011040		3.09338			2.13104			2.05471	2.1883	2.15013	2.57634	2.52545		5.0827	6.64758	6.17048	4.72646	5.59796	5.52163	5.82061	5.75064	4.91094	4.96819
50	Cardiac Index (L/min*m^-2)	EPO	2011041		3.80203			2.85992			2.45136	2.59403	2.74968	2.52918	2.64591		6.44617	5.84306	6.36835	5.83009	5.11025	5.64851	4.74708	5.09728	5	4.90272
50	Cardiac Index (L/min*m^-2)	SAL	2011042		4.60297			3.57143			3.45013	3.59838	3.15364	3.51078	2.9717		6.97439	6.15903	7.64151	6.10512	4.92588	4.27224	4.52156	4.0027	4.21833
50	Cardiac Index (L/min*m^-2)	SAL	2011043		4.65433			3.11153			2.87072	2.13561	0.716096
50	Cardiac Index (L/min*m^-2)	EPO	2011044		5.18979			6.22093			4.79974	4.00517	3.54005	3.72739	3.72739		6.02067	7.06718	7.3708	5.57494	6.11111
50	Cardiac Index (L/min*m^-2)	EPO	2011045		4.45084			2.10117			2.24384	0.531777
50	Cardiac Index (L/min*m^-2)	SAL	2011046		4.14431			2.84472			2.6646	2.54658	1.49068	0.838509
50	Cardiac Index (L/min*m^-2)	EPO	2011047		4.50641			4.17303			3.47328	3.34606	2.92621	3.18702	3.33969		7.16921	8.18702	9.16031	8.19338	6.0687	6.99746	3.35878
50	Cardiac Index (L/min*m^-2)	EPO	2011048		4.27671			2.94194			1.18065	0.883871
50	Cardiac Index (L/min*m^-2)	SAL	2011049		4.18701			3.49324			2.7027	2.17568
50	Cardiac Index (L/min*m^-2)	SAL	2011050		3.79173			2.89373			2.30474	1.92702	1.49168	2.29193	3.137		7.97055	7.76569	8.25864	6.67093	6.07554	6.08835	6.74776	8.78361	6.2612	6.37644
50	Cardiac Index (L/min*m^-2)	EPO	2011051		6.97471			4.74708			3.33333	3.40467	2.54864	2.17899	2.35409		8.23606	7.74968
50	Cardiac Index (L/min*m^-2)	SAL	2011052		4.12594			4.80867			3.6352	3.01658	1.9324	1.4477	0.306122
50	Cardiac Index (L/min*m^-2)	EPO	2011054		3.87756			3.53988			3.49693	2.76687	1.55215
50	Cardiac Index (L/min*m^-2)	SAL	2011055		2.73739			2.48715			2.13368
50	Cardiac Index (L/min*m^-2)	SAL	2011056		4.10598			3.87782			3.57902	3.4595	2.79548	2.96149	2.87517		5.81009	6.0093	6.06242	6.36786	5.86321	5.92961	5.52457	5.9429	6.97875	7.33732
50	Cardiac Index (L/min*m^-2)	EPO	2011057		3.57233			3.66667			2.9359	2.91026	2.57692	2.96154	3.15385		7.15385	7.14744	7.20513	7.35256	5.41667	6.39744	6.58974	6.72436	4.30769	4.94231
50	Cardiac Index (L/min*m^-2)	EPO	2011058		3.2789			2.89407			2.33291	0.882724	0.409836
51	Stroke Volume Index (ml/beat*m^-2)	SAL	2011034		53.0024			27.7585			6.09063
51	Stroke Volume Index (ml/beat*m^-2)	EPO	2011035		36.4617			31.2274			13.5101	7.80965
51	Stroke Volume Index (ml/beat*m^-2)	SAL	2011036		44.9849			34.3918			19.9453	17.3168	12.6663	12.4862	12.5636		32.7717	48.6705	48.891	47.8368	47.4605	40.0295	47.1588	42.0825	22.8709	30.7002
51	Stroke Volume Index (ml/beat*m^-2)	EPO	2011037		32.1697			19.1179			9.76984	9.03478	9.46636
51	Stroke Volume Index (ml/beat*m^-2)	SAL	2011038		33.6663			24.4344			11.2439	7.49883	5.61846	6.7583	5.80333		28.7389	22.817	34.0321	26.9376	27.2066		29.3462
51	Stroke Volume Index (ml/beat*m^-2)	SAL	2011039		30.6611			28.2392			14.8523	8.41424	7.36842	8.09925	7.27391		26.4439
51	Stroke Volume Index (ml/beat*m^-2)	EPO	2011040		28.8831			19.6048			12.245	10.3612	9.11844	10.5631	10.175		25.8267	36.5453	36.2543	29.0145	31.5734	34.4456	35.9297	37.7834	35.6641	35.0614
51	Stroke Volume Index (ml/beat*m^-2)	EPO	2011041		36.141			22.3431			12.1115	11.3773	11.1775	10.2107	11.0708		37.047	33.0116	38.3636	34.4976	31.16	34.6534	26.0829	36.6711	36.3636	39.57
51	Stroke Volume Index (ml/beat*m^-2)	SAL	2011042		45.0388			34.0136			22.2302	20.836	15.1109	16.4055	16.4637		49.8171	47.1956	65.8751	53.0419	46.7351	38.3504	42.4162	37.4084	36.554
51	Stroke Volume Index (ml/beat*m^-2)	SAL	2011043		38.8509			22.4012			12.1641	8.24243	3.13665
51	Stroke Volume Index (ml/beat*m^-2)	EPO	2011044		46.1725			52.1016			32.1053	25.1108	16.2761	17.3367	17.0746		33.6915	50.1219	52.4239	43.6907	46.1913
51	Stroke Volume Index (ml/beat*m^-2)	EPO	2011045		41.4031			18.1762			12.6485	3.29682
51	Stroke Volume Index (ml/beat*m^-2)	SAL	2011046		40.3143			24.91			12.0189	11.1692	6.52949	5.99792
51	Stroke Volume Index (ml/beat*m^-2)	EPO	2011047		46.8442			37.1596			20.3235	15.6651	12.2078	13.1478	13.7436		40.3218	48.7323	60.8658	53.1348	43.9761	50.0892	28.7321
51	Stroke Volume Index (ml/beat*m^-2)	EPO	2011048		41.8465			29.3606			8.19892	6.12099
51	Stroke Volume Index (ml/beat*m^-2)	SAL	2011049		40.3373			31.0235			17.2366	9.74765
51	Stroke Volume Index (ml/beat*m^-2)	SAL	2011050		43.835			32.587			19.1583	11.9025	8.25956	10.7451	13.7709		40.3777	40.8505	49.3053	37.2054	33.6409	36.9663	41.0448	50.3936	47.1831	49.5065
51	Stroke Volume Index (ml/beat*m^-2)	EPO	2011051		58.7097			43.2733			27.2777	21.8809	15.2158	14.2418	15.7044		66.8511	69.1935
51	Stroke Volume Index (ml/beat*m^-2)	SAL	2011052		43.6607			39.0949			19.9189	13.1671	7.73888	9.68364	2.04764
51	Stroke Volume Index (ml/beat*m^-2)	EPO	2011054		32.313			26.6557			15.8951	11.5431	7.48744
51	Stroke Volume Index (ml/beat*m^-2)	SAL	2011055		28.2789			31.2064			10.7112
51	Stroke Volume Index (ml/beat*m^-2)	SAL	2011056		43.4495			31.2728			17.3908	15.5833	12.0029	12.5753	12.1572		32.1889	34.1826	36.4986	32.8749	31.1542	32.5803	31.7869	35.779	47.4422	62.8195
51	Stroke Volume Index (ml/beat*m^-2)	EPO	2011057		41.8306			34.7881			16.9705	14.1412	11.7133	12.8595	13.5533		43.462	51.2361	54.543	48.3721	48.191	50.5726	49.5097	52.8229	42.5661	48.837
51	Stroke Volume Index (ml/beat*m^-2)	EPO	2011058		34.771			25.0786			14.0199	6.37806	4.22076
52	Left Ventricular Stroke Work Index (cJ)	SAL	2011034		50.2412			19.318			1.39664
52	Left Ventricular Stroke Work Index (cJ)	EPO	2011035		24.4026			25.3957			6.70035	2.95696
52	Left Ventricular Stroke Work Index (cJ)	SAL	2011036		36.1643			28.0609			13.4285	12.6284	6.46762	6.95826	7.43688		24.9914	35.7531	33.2426	31.0589	29.2327	25.0293	26.2805	21.2075	11.1904	14.489
52	Left Ventricular Stroke Work Index (cJ)	EPO	2011037		27.5774			8.41101			2.21428	2.02359	3.86189
52	Left Ventricular Stroke Work Index (cJ)	SAL	2011038		29.6234			21.4675			7.6301	4.40887	8.68153	13.9928	4.27082		28.3146	17.7042	21.5969	17.0228	15.9959		14.5543
52	Left Ventricular Stroke Work Index (cJ)	SAL	2011039		21.8694			22.4762			5.80173	2.93908	2.14154	2.67788	2.18195		20.8005
52	Left Ventricular Stroke Work Index (cJ)	EPO	2011040		24.76			11.0299			5.5505	6.10562	6.22423	8.32288	7.66443		25.9274	38.6854	35.3323	27.6964	28.6658	33.3859	31.5192	31.6342	32.1895	31.0846
52	Left Ventricular Stroke Work Index (cJ)	EPO	2011041		29.4881			13.9109			6.63642	7.31111	6.88468	7.22843	7.2617		36.2036	32.4362	41.7354	37.7596	31.8631	30.8154	23.1245	34.1251	35.245	33.9213
52	Left Ventricular Stroke Work Index (cJ)	SAL	2011042		43.8934			27.4349			16.7748	16.8338	12.0673	14.7854	9.4163		46.2256	40.6471	56.8226	40.2371	29.9698	25.5644	25.2775	22.5924	30.7023
52	Left Ventricular Stroke Work Index (cJ)	SAL	2011043		34.4443			19.1736			9.69786	6.17571	1.4218
52	Left Ventricular Stroke Work Index (cJ)	EPO	2011044		48.5071			48.1371			27.6934	19.8523	12.6073	14.2609	13.3169		36.3383	46.0407	45.2897	32.6191	32.7002
52	Left Ventricular Stroke Work Index (cJ)	EPO	2011045		40.0742			9.18412			6.66086	0.89225
52	Left Ventricular Stroke Work Index (cJ)	SAL	2011046		32.1945			14.0146			7.11449	7.49008	2.78564	1.3514
52	Left Ventricular Stroke Work Index (cJ)	EPO	2011047		36.7222			24.7706			11.5155	10.4423	12.4182	18.37	18.213		33.1681	41.1259	53.6377	50.0834	38.0502	44.2076	13.5985
52	Left Ventricular Stroke Work Index (cJ)	EPO	2011048		40.7823			17.458			2.32826	1.69738
52	Left Ventricular Stroke Work Index (cJ)	SAL	2011049		31.191			20.5148			10.4329	5.2892
52	Left Ventricular Stroke Work Index (cJ)	SAL	2011050		36.3502			20.9405			9.06733	4.61771	2.69785	4.98524	6.42576		39.6738	40.9554	49.3661	28.8189	25.0263	26.7609	29.9323	32.9877	35.7927	39.9313
52	Left Ventricular Stroke Work Index (cJ)	EPO	2011051		56.747			31.2114			13.4556	12.4563	7.36369	5.69613	7.07673		46.7911	44.7407
52	Left Ventricular Stroke Work Index (cJ)	SAL	2011052		35.2161			35.0255			15.1103	11.2875	4.99366	8.35292	1.76626
52	Left Ventricular Stroke Work Index (cJ)	EPO	2011054		27.9587			21.2514			9.98115	8.75646	7.75622
52	Left Ventricular Stroke Work Index (cJ)	SAL	2011055		22.1684			23.2152			5.4122
52	Left Ventricular Stroke Work Index (cJ)	SAL	2011056		40.8964			30.4358			13.262	13.1302	9.61739	10.8472	10.7296		34.4601	35.2273	36.8356	34.7124	26.9976	30.579	23.1809	28.9066	44.8442	34.6729
52	Left Ventricular Stroke Work Index (cJ)	EPO	2011057		32.0669			24.6739			9.00478	7.80515	5.32511	6.90914	7.93239		36.0409	42.8291	48.9383	44.3689	33.0236	38.4988	36.5675	40.2823	31.4958	36.3311
52	Left Ventricular Stroke Work Index (cJ)	EPO	2011058		32.3106			20.6293			9.30829	3.24823	0.956611
53	Cardiac Stroke Work Index (cJ)	SAL	2011034		43.3714			16.281			1.49274
53	Cardiac Stroke Work Index (cJ)	EPO	2011035		20.9324			23.3347			7.01824	3.32879
53	Cardiac Stroke Work Index (cJ)	SAL	2011036		29.5206			22.0498			11.5036	10.2413	4.88712	5.17242	5.55591		18.5957	24.2245	21.6425	19.4129	18.1434	15.0361	15.6201	11.6405	7.04736	8.94186
53	Cardiac Stroke Work Index (cJ)	EPO	2011037		22.8962			5.72113			1.60933	1.28767	2.99678
53	Cardiac Stroke Work Index (cJ)	SAL	2011038		25.2619			18.378			6.47999	3.22627	2.27507	2.78464	1.34503		6.40556	10.1206	11.9069	9.26922	8.37126		6.54092
53	Cardiac Stroke Work Index (cJ)	SAL	2011039		17.9563			20.337			6.09326	2.84304	2.33918	2.43813	2.20583		14.2067
53	Cardiac Stroke Work Index (cJ)	EPO	2011040		22.3139			9.69685			6.0185	6.16913	6.21863	7.9308	7.6756		23.4387	35.1457	32.6767	25.9452	27.6727	29.0277	26.2583	26.4052	29.4211	29.2508
53	Cardiac Stroke Work Index (cJ)	EPO	2011041		19.9619			9.43426			5.40976	5.9103	5.53852	5.74853	5.03831		24.9365	23.1583	31.5629	28.7652	23.9208	25.0024	16.2131	21.0363	23.2495	22.7695
53	Cardiac Stroke Work Index (cJ)	SAL	2011042		36.7349			21.2788			14.7363	15.0887	10.614	12.4921	7.25871		31.9617	29.0015	40.7725	28.6846	21.7879	17.9471	17.4203	16.3436	18.8268
53	Cardiac Stroke Work Index (cJ)	SAL	2011043		28.0654			16.6598			8.18769	4.91124	0.93309
53	Cardiac Stroke Work Index (cJ)	EPO	2011044		41.8417			38.4704			22.5225	15.9879	10.3991	11.5847	10.8941		29.6488	31.356	31.3996	21.7653	21.5549
53	Cardiac Stroke Work Index (cJ)	EPO	2011045		37.3543			7.74742			5.68893	0.788982
53	Cardiac Stroke Work Index (cJ)	SAL	2011046		30.2502			12.9513			6.52109	6.72955	2.66717	1.28627
53	Cardiac Stroke Work Index (cJ)	EPO	2011047		32.2382			19.1057			9.91696	9.42441	7.62089	9.00744	8.50641		26.0487	28.085	38.0774	37.4167	25.012	29.6676	8.02418
53	Cardiac Stroke Work Index (cJ)	EPO	2011048		35.4318			14.6526			2.51182	1.45942
53	Cardiac Stroke Work Index (cJ)	SAL	2011049		27.9571			18.8159			9.69643	5.06804
53	Cardiac Stroke Work Index (cJ)	SAL	2011050		31.4907			17.1019			8.08946	4.20663	2.7321	4.81377	5.99809		30.495	32.9017	38.5948	23.8207	19.7013	19.7285	21.3948	24.3661	25.8096	28.6631
53	Cardiac Stroke Work Index (cJ)	EPO	2011051		49.1886			23.7285			11.6632	11.0072	6.53285	4.91956	6.19179		31.7893	26.7895
53	Cardiac Stroke Work Index (cJ)	SAL	2011052		25.9182			27.2696			11.8687	8.78098	3.68689	4.71659
53	Cardiac Stroke Work Index (cJ)	EPO	2011054		24.605			18.877			10.2686	7.47242	2.87563
53	Cardiac Stroke Work Index (cJ)	SAL	2011055		17.8418			17.7213			5.11722
53	Cardiac Stroke Work Index (cJ)	SAL	2011056		33.6252			26.34			13.9373	12.1221	8.52156	9.59235	8.66883		30.1272	31.371	33.6748	30.2438	25.1197	24.8954	22.031	24.6867	38.7584	30.2348
53	Cardiac Stroke Work Index (cJ)	EPO	2011057		26.0576			20.4813			8.92886	6.58006	5.04468	6.29199	7.54614		26.5143	31.9166	39.934	36.318	24.6277	28.4495	28.2033	29.6451	29.5964	29.9885
53	Cardiac Stroke Work Index (cJ)	EPO	2011058		29.3174			18.3949			8.88285	1.62266	0.575324
54	Right Ventricular Stroke Work Index (cJ)	SAL	2011034		9.23327			5.57582			0.774109
54	Right Ventricular Stroke Work Index (cJ)	EPO	2011035		7.6967			5.98118			2.1554	1.24942
54	Right Ventricular Stroke Work Index (cJ)	SAL	2011036		5.25771			5.21175			2.67684	2.82427	2.27971	2.29168	2.51804		4.93711	8.75982	7.08306	6.50515	6.45398	4.96317	5.32317	6.60162	3.47603	4.73418
54	Right Ventricular Stroke Work Index (cJ)	EPO	2011037		4.00294			2.02204			0.842293	0.835132	2.0277
54	Right Ventricular Stroke Work Index (cJ)	SAL	2011038		5.01204			3.85482			1.81383	0.993079	0.916342	1.74797	1.18376		8.85069	4.21819	5.0665	3.91453	4.7758		4.49931
54	Right Ventricular Stroke Work Index (cJ)	SAL	2011039		5.21868			5.53433			2.44874	1.60042	1.27379	1.36054	1.28978		11.1641
54	Right Ventricular Stroke Work Index (cJ)	EPO	2011040		4.98024			1.70763			0.990384	1.06825	1.11842	1.53971	1.60071		4.63687	7.12967	6.39623	4.95131	5.69668	5.6332	5.20529	5.74251	7.98795	8.85016
54	Right Ventricular Stroke Work Index (cJ)	EPO	2011041		4.35254			2.65112			1.4317	1.55728	1.15241	1.81959	1.59895		7.14524	6.17623	9.17224	7.834	7.46381	7.26879	4.50899	6.7305	10.8595	10.2168
54	Right Ventricular Stroke Work Index (cJ)	SAL	2011042		4.96378			3.29521			2.57845	2.55563	2.16232	1.88827	0.263393		5.6011	4.76104	6.44047	6.03438	5.85688	5.45374	5.54182	8.11265	15.6598
54	Right Ventricular Stroke Work Index (cJ)	SAL	2011043		4.21274			2.46887			1.1352	1.39924	0.418178
54	Right Ventricular Stroke Work Index (cJ)	EPO	2011044		6.17624			6.25157			3.15314	4.66456	1.59851	1.54089	1.24443		10.0915	10.9143	11.7884	9.14501	10.9822
54	Right Ventricular Stroke Work Index (cJ)	EPO	2011045		8.02221			1.55896			0.826284	0.366277
54	Right Ventricular Stroke Work Index (cJ)	SAL	2011046		4.44309			2.13651			1.20177	1.9507	1.37831	0.748999
54	Right Ventricular Stroke Work Index (cJ)	EPO	2011047		10.721			6.35779			3.03467	2.74285	2.44132	2.9974	3.00497		11.1098	2.07904	14.1465	10.8384	6.29284	8.3251	3.48581
54	Right Ventricular Stroke Work Index (cJ)	EPO	2011048		6.28564			4.00569			0.976485	0.81605
54	Right Ventricular Stroke Work Index (cJ)	SAL	2011049		4.48147			3.62594			2.08351	1.58113
54	Right Ventricular Stroke Work Index (cJ)	SAL	2011050		5.20124			3.43215			2.24768	2.11579	1.259	2.00555	2.65598		9.25902	8.42344	8.72069	5.42318	4.2159	5.50332	7.20492	8.08457	13.7971	15.8625
54	Right Ventricular Stroke Work Index (cJ)	EPO	2011051		7.61845			4.90382			2.59415	5.0078	2.76561	2.87971	2.90327		15.1514	9.13263
54	Right Ventricular Stroke Work Index (cJ)	SAL	2011052		4.36564			5.87234			1.39861	2.69752	1.40662	1.93653
54	Right Ventricular Stroke Work Index (cJ)	EPO	2011054		5.19828			3.79065			2.2251	2.22631	1.41748
54	Right Ventricular Stroke Work Index (cJ)	SAL	2011055		3.05381			5.69979			1.77551
54	Right Ventricular Stroke Work Index (cJ)	SAL	2011056		5.32928			5.01704			0.711018	2.90167	3.34982	3.01777	3.10111		8.31105	6.94217	6.60153	5.9461	4.84572	6.15344	4.46385	5.00856	13.1349	14.7402
54	Right Ventricular Stroke Work Index (cJ)	EPO	2011057		4.38713			3.88042			2.20972	2.06126	1.79586	2.50878	2.81278		10.5071	9.06219	10.8833	7.86775	5.93225	7.79864	7.45872	8.54472	11.7849	13.2606
54	Right Ventricular Stroke Work Index (cJ)	EPO	2011058		3.83215			4.1905			2.39249	0.799304	0.669627
55	RA mean (mmHg)	SAL	2011034		5.36667	5.13333	3.56667	2.73333	2.33333	1.2	1.53333
55	RA mean (mmHg)	EPO	2011035		7.36667	4.9	2.8	1.66667	0.966667	0.833333	0.0666667	0.1	1
55	RA mean (mmHg)	SAL	2011036		3.3	5.53333	4.8	4.13333	3	2.7	2.7	2.43333	2.1	2.5	2.33333	5	5.5	6.6	7.13333	6.96667	7.3	7.2	8	8.63333	13.9333	13.6
55	RA mean (mmHg)	EPO	2011037		6.73333	6.13333	5.8	5.26667	4.7	4.43333	3.76667	3.93333	2.03333
55	RA mean (mmHg)	SAL	2011038		6.96667	5.43333	4.4	3.53333	2.83333	1.86667	1.03333	1.53333	0.166667	0.8	2.1	3.4	4.96667	5.16667	6	5.96667	6.33333		6.43333
55	RA mean (mmHg)	SAL	2011039		7.83333	7.2	6.3	5.13333	4.46667	3.86667	3.36667	3.2	3.4	3.6	4.03333	7.66667	6.5
55	RA mean (mmHg)	EPO	2011040		10	7.96667	7.5	6.93333	6.6	6.16667	5.86667	5.86667	5.3	5.73333	5.73333	7.36667	7.7	7.8	8.56667	7.43333	8.26667	8.03333	8	8.26667	12.8	15.2667
55	RA mean (mmHg)	EPO	2011041		8.5	7.03333	6.93333	6.4	5.4	4.9	4.4	4.46667	3.96667	4	4.6	4.66667	7.16667	7.33333	8.13333	7.4	7.6	8.06667	10.3	9	12.4333	13.4
55	RA mean (mmHg)	SAL	2011042		5.23333	3.9	3.6	3	2.56667	2.13333	1.16667	1.06667	0.1	1.5	1.46667	3.4	4.4	4.4	5.76667	6.83333	8.06667	8.83333	9.1	11.6333	11.5667
55	RA mean (mmHg)	SAL	2011043		5.3	4.8	4.4	3.83333	3.4	4.2	3.73333	1.63333	2.23333
55	RA mean (mmHg)	EPO	2011044		6.26667	4.33333	3.73333	3.03333	3.23333	2.43333	2.2	2.36667	1.9	2.4	2.06667	3.93333	4.5	5.43333	6.13333	6.36667	6.23333	11.1333
55	RA mean (mmHg)	EPO	2011045		3.7	2.56667	2.23333	2.66667	2.7	3.9	5.3	2.8
55	RA mean (mmHg)	SAL	2011046		3.83333	3.46667	2.43333	1.5	0.833333	0.666667	0.1	0.333333	-0.266667	2.16667
55	RA mean (mmHg)	EPO	2011047		1.33333	1.73333	1.63333	1.8	1.7	1.63333	1.03333	1.43333	1.76667	1.8	1.76667	1.86667	1.93333	6.73333	5.86667	7.06667	7.3	7.33333	8.8
55	RA mean (mmHg)	EPO	2011048		7.56667	6.26667	5.56667	4.53333	3.36667	2.8	2.03333	2.86667
55	RA mean (mmHg)	SAL	2011049		3	2.6	1.96667	0.966667	0.233333	-0.2	-0.833333	-1.8
55	RA mean (mmHg)	SAL	2011050		4.1	2.7	1.9	1.1	0.433333	-0.3	-1.46667	-1.56667	-2	-1.73333	1.23333	3.63333	4.7	4.56667	5.16667	4.46667	4.86667	5.4	5.66667	5.83333	9.63333	12.8
55	RA mean (mmHg)	EPO	2011051		5.93333	5.23333	4.86667	4.33333	3.73333	3.46667	2.36667	2.33333	1.66667	2.76667	3.03333	4.96667	5.2	7.83333	14.5333
55	RA mean (mmHg)	SAL	2011052		8.76667	8.03333	6.9	5.63333	5.16667	6.3	5.36667	4.06667	2.6	1.83333
55	RA mean (mmHg)	EPO	2011054		5.26667	5.2	4.23333	3.66667	2.9	2.46667	1.73333	3	1.2	4
55	RA mean (mmHg)	SAL	2011055		5.7	6.1	5.4	4	3.13333	2.7	1.9	6.03333
55	RA mean (mmHg)	SAL	2011056		4.9	4	3.16667	2.03333	1.7	0.766667	0.0666667	1.06667	0.5	0.733333	0.666667	3.26667	3.83333	4.26667	4.43333	4.56667	5.56667	4.46667	5.5	5.83333	10.9	9.73333
55	RA mean (mmHg)	EPO	2011057		9.66667	6.5	5.93333	4.6	4.93333	4.33333	2.96667	4.8	3.1	3.26667	2.83333		6.3	7.43333	8.06667	6.7	7.83333	7.2	7.16667	6.83333	13.7667	13.8667
55	RA mean (mmHg)	EPO	2011058		6.36667	5.26667	4.73333	4.63333	3.26667	2.63333	2.4	3.1	3.93333
56	PA mean (mmHg)	SAL	2011034		18.4333	22.4667	22.7667	17.8	12.4333	9.56667	11.0667
56	PA mean (mmHg)	EPO	2011035		23.2	21.1333	20.2	16.0333	13.1333	12.7333	12.0333	12.1	10.2
56	PA mean (mmHg)	SAL	2011036		12.0667	15.9667	16.5	15.5	15.2667	14.0667	12.7667	14.6667	15.6	16.2667	17.3667	15.9667	16.8	20.1	18	17.1667	17.5	16.5	16.4667	20.4	25.3333	25.1667
56	PA mean (mmHg)	EPO	2011037		16.0667	15.2333	14.5	13.2	11.5667	10.1667	10.2333	10.8667	18.1
56	PA mean (mmHg)	SAL	2011038		18.1333	17	15.6333	15.3667	14.1333	13.3667	13.1333	11.4667	12.4	20.2	17.4	26.4667	28.0667	19.0333	17.1667	16.8667	19.5		17.9333
56	PA mean (mmHg)	SAL	2011039		20.6	18.7	19.6	19.8333	18.5667	16.9667	15.7333	17.4667	16.3667	16.2	17.3333	29.1333	38.1667
56	PA mean (mmHg)	EPO	2011040		22.9333	16.1333	14.4	13.4667	13.2333	12.5333	11.9333	13.6	14.5	16.6667	17.5333	18.8333	21.1667	22.4333	21.8	20.2333	21.8	20.3	18.8667	19.6667	29.6	34.2
56	PA mean (mmHg)	EPO	2011041		17.5333	15.1	14.9333	15.3	14.7	13.7333	13.2667	14.7333	11.7	17.3667	15.4333	16.6333	21.6333	21.3667	26.0667	24.4333	25.5667	23.8	23.2667	22.7667	34.8333	32.7667
56	PA mean (mmHg)	SAL	2011042		13.5	11.6333	10.5	10.2667	10.1	10.5	9.86667	10.2667	10.8333	10.1333	2.66667	11.8	12.8333	11.9667	13.1	15.3667	17.4667	19.5	18.9	27.9	43.7
56	PA mean (mmHg)	SAL	2011043		13.4333	13	12.7333	12.1	12.6	13.0667	10.7333	14.3667	12.2333
56	PA mean (mmHg)	EPO	2011044		16.3	17.2333	15.8667	12.0333	11.8	11.2667	9.56667	16.3	9.26667	9.06667	7.53333	29.8333	26.9667	21.7667	23	22.0667	24.0667	15.5
56	PA mean (mmHg)	EPO	2011045		18.2333	13.9333	9.7	9.1	9.33333	10.0667	10.2	11.1333
56	PA mean (mmHg)	SAL	2011046		12.1	10.4	8.7	7.93333	7.66667	7.6	7.6	13.4333	15.5667	11.5333
56	PA mean (mmHg)	EPO	2011047		18.5	17.1667	16.6667	14.6333	12.7	12.5	12.2333	14.5667	16.7667	18.9	18.1667	22.3333	22.6	9.93333	23.3	22.3667	18.0333	19.8	17.9
56	PA mean (mmHg)	EPO	2011048		18.8333	17.8667	16.2	14.7667	12.5667	12.1667	10.9667	12.8667
56	PA mean (mmHg)	SAL	2011049		11.3333	11.9	9.93333	9.73333	8.8	8.66667	8.23333	10.3667
56	PA mean (mmHg)	SAL	2011050		13	10.6667	9.6	9	8.3	7.46667	7.33333	11.7667	9.43333	12.2667	15.7	21.7333	21.9	20.0333	18.4333	15.4	14.2667	16.5667	18.8333	17.8667	31.5667	36.8333
56	PA mean (mmHg)	EPO	2011051		15.6667	14.6	14.7667	12.8333	11.5333	11.4	9.5	19.5	15.3	17.9333	16.9	19.5333	22.2	17.7333	16.3
56	PA mean (mmHg)	SAL	2011052		16.2667	20.9	20.3	16.9	14.2	11.8	10.6333	19.4333	16.2333	16.8333
56	PA mean (mmHg)	EPO	2011054		17.3333	18.8	15.6667	14.3333	14.3333	13.5333	12.2333	17.4667	15.4	13.3667
56	PA mean (mmHg)	SAL	2011055		13.8	23.4333	22.2	17.7	16.5667	14.6	14.3333	6.5
56	PA mean (mmHg)	SAL	2011056		14.1	15.8333	15.8667	14.0667	13	8.8	3.13333	15.0333	21.4333	18.7333	19.8	21.4667	23.2	19.5	18	18.1333	17.2333	18.6333	16.0333	16.3333	31.6667	27.3333
56	PA mean (mmHg)	EPO	2011057		17.5333	12.9	12.1333	12.9667	14.0333	13.5667	12.7333	15.7333	14.6	17.9	18.4		24.4333	20.7	23.0333	18.9	17.0667	18.7667	18.4667	18.9667	34.5333	34.2333
56	PA mean (mmHg)	EPO	2011058		14.6333	17.0667	17.8	17.1667	16.1	15.8	15.2	12.5	15.8333
57	Ao mean (mmHg)	SAL	2011034		66.8	54.2	60.8667	46.7667	33.7667	22.9	19.9333
57	Ao mean (mmHg)	EPO	2011035		50.4667	57.9	67.9	57.7667	51.3	46.1	39.0667	32.1	20.2
57	Ao mean (mmHg)	SAL	2011036		52.5667	52.0667	54.4667	52.2667	50.8	50	46	46.8333	31.0667	33.6	35.5333	50.6	48.1	43.9667	40.3667	37.4333	36	35.4	32.8667	29.4	37.0667	35.4667
57	Ao mean (mmHg)	EPO	2011037		60.1667	47.3333	36.0333	27.7333	20.0667	16.0333	16.1333	14.6333	25.8
57	Ao mean (mmHg)	SAL	2011038		63.3	63.9333	53.6333	60	58.3	50.9667	44.3	33.8333	30.5667	31.7333	19.5	34.4333	21.7	38.4667	32.2667	31.8	29.4333		23.1667
57	Ao mean (mmHg)	SAL	2011039		51.8	42.4667	49.8333	59.2	55.6667	45.5	34.1667	28.5667	27.2333	26.2	26.8	28.0667	46.8333
57	Ao mean (mmHg)	EPO	2011040		68	59.9333	49.6667	44.0667	43.0333	42.2667	42.7667	50.5667	56.5	62.1	62.3667	69.7333	75.8333	80	76.2333	74.5667	74.0667	71.3	62.8667	60.7333	74.7333	77.9
57	Ao mean (mmHg)	EPO	2011041		49.9667	41.9	39.3667	38.1	37.4	36.9667	37.9333	43.4667	41.1667	46.2667	38.7667	58.1333	57.7	60	69.9	70	65.2333	62.2333	56.9667	52.0667	60.4333	56.6
57	Ao mean (mmHg)	SAL	2011042		66.4667	51.7333	50	49.9667	49.4667	55.8333	50.9333	55.4333	52.8333	58.6667	34.5667	53.7667	52.5667	50.5333	52.2333	47.4333	43.0667	43.9667	39.9333	44.4333	50.2333
57	Ao mean (mmHg)	SAL	2011043		59.5333	55.4667	56.9667	59.6667	60.8667	60.6333	54.2667	46.3667	24.5667
57	Ao mean (mmHg)	EPO	2011044		74.3	66.0667	62.8	58.4667	55.5667	55.0667	54.8667	50.1667	49.8667	52.5667	49.9667	60.5	70.5667	52.4	51.1	43.7667	41.2667	21.8
57	Ao mean (mmHg)	EPO	2011045		71.4333	56.9	40.6333	34.6667	37.3	39.9667	39.0667	20.7667
57	Ao mean (mmHg)	SAL	2011046		60.1667	51.1667	42.8	40.5333	41.2667	42.2667	40.8333	45.5667	30.4	18.2667
57	Ao mean (mmHg)	EPO	2011047		53	48.0667	44.1333	40.4	37.9667	37.3667	37.6667	46.6	48.6333	53.2333	48.2333	54.8333	50.4333	50	52.8333	59.9333	50	51.8	29.7667
57	Ao mean (mmHg)	EPO	2011048		71.1333	54.5333	48.3	42	33.4667	28.4667	25.0333	20.7667
57	Ao mean (mmHg)	SAL	2011049		55.0333	53.3667	50.4	46.5	47	43.5	41.4	37.2333
57	Ao mean (mmHg)	SAL	2011050		58.0333	50.8	43.6667	40.5	36.6	33.6	30.2333	24.9667	22.8333	31.9	33.9333	59.6667	61.4	65.0333	63.9333	52.5333	48.8333	45.4667	44.8	42.1333	50.7	56.2667
57	Ao mean (mmHg)	EPO	2011051		68.8333	53.8333	51.5667	45.5	39.2	35.3333	34.4667	40.1	33.9	28.7	32.6333	39.5333	40.9	36.9	20.1333
57	Ao mean (mmHg)	SAL	2011052		53.3333	52.7333	56.8333	58	54.8667	51.0333	50.1	54.1333	38.3667	38.4
57	Ao mean (mmHg)	EPO	2011054		62.4333	52.1	56.5667	56.8333	55.7667	53.7	50.2333	51.6	30.0333	16.9667
57	Ao mean (mmHg)	SAL	2011055		53.0667	48.8667	51.7	46.6333	49.3	41.9333	37.7667	11.8333
57	Ao mean (mmHg)	SAL	2011056		63	63.7	62.9667	65.2667	60.3333	59	60.2333	59.4667	53.8	58	54.2	70.6	74.1	73.1667	73.7	73.6333	66.1	61.8333	57.5333	57.6333	72.2333	45.8667
57	Ao mean (mmHg)	EPO	2011057		56.4333	52.7	48.6	48.8	48.5333	46.4667	42.4667	39.7333	35.4333	40	44.6333		52.1	54.2	63.0333	63.0667	46.2	49.4333	49.9333	48.9667	65.9667	59.9667
57	Ao mean (mmHg)	EPO	2011058		69.6667	60.7333	60.5333	59.7	56.1667	54.5	49.9667	22.2	14.1667
58	PetCO2 End Tidal Corrected (mmHg)	SAL	2011034		41.3	38	40.2	37.7	32.4	23.8	19.7
58	PetCO2 End Tidal Corrected (mmHg)	EPO	2011035		38.2	39.5	41.7	39.2	38.3	36.6	35.7	31.1	12.8
58	PetCO2 End Tidal Corrected (mmHg)	SAL	2011036		40.9	40.2	40.3	40.2	40.1	38.4	36.7	37.2	35.1	36.8	38.6	36.6	38.4	36.8	34.2	33	32.9	31.3	29.8	29.3	31.1	31.3
58	PetCO2 End Tidal Corrected (mmHg)	EPO	2011037		41.1	40	37.6	35.3	30.9	27.9	27.6	25.1	46
58	PetCO2 End Tidal Corrected (mmHg)	SAL	2011038		38.2	39.7	38.4	40	40	39.1	38	34.4	31.4	33.2	26	55.6	58.2	42.8	39.1	35.5	29.6		31.1
58	PetCO2 End Tidal Corrected (mmHg)	SAL	2011039		38.6	38	39.2	41.7	41.2	39.6	33.4	32.5	26.4	29.3	27.3	36.8	51.8
58	PetCO2 End Tidal Corrected (mmHg)	EPO	2011040		40.5	40.3	38.9	39.4	38.4	37.9	37.4	39.8	41.2	46	46.4	48.9	46.4	40.9	40.4	37.6	39.3	35.8	35.6	34.8	35.8	35.5
58	PetCO2 End Tidal Corrected (mmHg)	EPO	2011041		42.9	39.1	39.1	39.9	39.9	39.5	38.9	40.7	42	45.8	38	48.9	45.4	43	41.9	40	39.4	39.8	37.8	36.7	37.5	38
58	PetCO2 End Tidal Corrected (mmHg)	SAL	2011042		39	38.1	37.2	38	38.1	38.1	36.4	36.8	40.3	42.7	39.1	34.3	39.5	37.1	36.1	31.2	32.3	33.8	32.4	34.8	43.1
58	PetCO2 End Tidal Corrected (mmHg)	SAL	2011043		36	34.4	36	35.9	35.4	36.2	35	33.9	19.5
58	PetCO2 End Tidal Corrected (mmHg)	EPO	2011044		42	51.4	51.4	53.4	48.3	47.9	47	45	44.5	50.4	51.4	55.6	53.8	48	45	41.3	42.2	16.8
58	PetCO2 End Tidal Corrected (mmHg)	EPO	2011045		38.5	34.5	32	30.7	31.7	31.9	29.9	23
58	PetCO2 End Tidal Corrected (mmHg)	SAL	2011046		37.2	28.9	28.6	28.6	30.1	31.2	30.7	33.5	30.8	18.1
58	PetCO2 End Tidal Corrected (mmHg)	EPO	2011047		36.5	34.9	34.9	33.9	32.1	33.1	32.4	29.6	31.8	37	34.3	43.7	45.5	36.9	36.2	34	31	31.3	26.3
58	PetCO2 End Tidal Corrected (mmHg)	EPO	2011048		36.7	35.6	34.3	33.6	30.7	28.3	22	21.1
58	PetCO2 End Tidal Corrected (mmHg)	SAL	2011049		36.4	37	36.7	35.7	35.7	34.8	34.3	34.8
58	PetCO2 End Tidal Corrected (mmHg)	SAL	2011050		40.5	39.6	38.5	37.9	37.8	37.1	35.9	35.2	33.7	42.4	44	48.4	43.6	40.4	37.9	36.9	36.2	33.7	34.6	35.4	36.3	40.3
58	PetCO2 End Tidal Corrected (mmHg)	EPO	2011051		41.6	40.7	40.2	40.5	39	37	36.9	40.5	39.4	37.4	42.2	44.1	45.5	35.6	7.6
58	PetCO2 End Tidal Corrected (mmHg)	SAL	2011052		40.5	41.1	42.5	43.1	42.4	40.5	40	40.2	31.3	31.1
58	PetCO2 End Tidal Corrected (mmHg)	EPO	2011054		41.4	39.8	40.5	41.1	41.1	40.1	40	44.9	37.2	15.9
58	PetCO2 End Tidal Corrected (mmHg)	SAL	2011055		39.2	40.8	40.2	39.9	40	39.4	38.9	9.9
58	PetCO2 End Tidal Corrected (mmHg)	SAL	2011056		38.2	39.3	39.3	39.8	39.8	39.8	39.3	40.3	42.4	43.5	44	43.9	42.4	38.8	35.3	34.4	33.4	32.5	29.4	28.3	30.1	29.6
58	PetCO2 End Tidal Corrected (mmHg)	EPO	2011057		42.6	40.1	38.7	39.2	39.4	38.5	38	38.7	38.4	45.5	46.6		44.2	44.4	43	37.4	35.2	34.6	34.7	32.9	36.4	36.4
58	PetCO2 End Tidal Corrected (mmHg)	EPO	2011058		41.5	40.4	40.5	41	41	41	40.1	27.8	9.7
59	SVRI (dynes*sec /cm^5*m^-2)	SAL	2011034		1139.39			1280.58			2568.52
59	SVRI (dynes*sec /cm^5*m^-2)	EPO	2011035		1195.83			1270.59			1479.84	2126.44
59	SVRI (dynes*sec /cm^5*m^-2)	SAL	2011036		889.501			899.86			1053.44	1167.6	1014.26	1088.96	1119.2		695.835	522.199	525.896	520.451	526.457	617.347	496.367	450.726	1004.19	677.669
59	SVRI (dynes*sec /cm^5*m^-2)	EPO	2011037		960.533			767.315			799.706	851.937	1054.95
59	SVRI (dynes*sec /cm^5*m^-2)	SAL	2011038		1324.05			1420.7			1622.87	1536.8	1977.25	1637.43	1508.96		245.043	599.682	380.999	495.116	471.555		397.303
59	SVRI (dynes*sec /cm^5*m^-2)	SAL	2011039		1244.32			1270.88			1138.28	1559.46	1814.06	1670.47	1854.28		804.603
59	SVRI (dynes*sec /cm^5*m^-2)	EPO	2011040		1498.48			1392.6			1435.26	1632.51	1903.1	1748.54	1792.21		1071.32	868.018	876.418	1135.16	939.401	915.721	753.348	729.16	1007.89	1007.54
59	SVRI (dynes*sec /cm^5*m^-2)	EPO	2011041		871.644			885.851			1093.26	1201.56	1081.23	1335.59	1032.01		626.515	720.362	775.144	858.133	901.337	766.397	785.662	675.241	767.232	704.209
59	SVRI (dynes*sec /cm^5*m^-2)	SAL	2011042		1063.18			1051			1152.81	1207.48	1336.38	1301.35	890.182		551.945	598.629	485.979	531.48	567.858	657.233	544.988	654.903	732.574
59	SVRI (dynes*sec /cm^5*m^-2)	SAL	2011043		931.245			1434.08			1406.83	1674.03	2492.51
59	SVRI (dynes*sec /cm^5*m^-2)	EPO	2011044		1047.68			712.149			876.947	953.812	1082.89	1075.64	1027.04		876.987	531.128	487.564	536.151	458.16
59	SVRI (dynes*sec /cm^5*m^-2)	EPO	2011045		1216.23			1217.15			1202.69	2700.18
59	SVRI (dynes*sec /cm^5*m^-2)	SAL	2011046		1086.35			1096.61			1221.73	1419.57	1644.13	1534.52
59	SVRI (dynes*sec /cm^5*m^-2)	EPO	2011047		916.295			739.25			842.931	1078.8	1280.01	1289.78	1111.96		540.662	422.36	409.765	515.673	562.325	507.867	498.888
59	SVRI (dynes*sec /cm^5*m^-2)	EPO	2011048		1187.89			1017.81			1556.91	1618.53
59	SVRI (dynes*sec /cm^5*m^-2)	SAL	2011049		993.192			1041.73			1248.86	1433.83
59	SVRI (dynes*sec /cm^5*m^-2)	SAL	2011050		1136.78			1088.16			1099.24	1100.43	1330.5	1172.8	833.083		568.526	622.288	568.693	575.855	578.354	525.944	463.493	330.285	524.188	544.795
59	SVRI (dynes*sec /cm^5*m^-2)	EPO	2011051		720.742			693.066			769.63	886.521	1010.77	951.172	1004.9		346.421	299.756
59	SVRI (dynes*sec /cm^5*m^-2)	SAL	2011052		863.262			870.332			983.463	1326.44	1479.24	2018.65
59	SVRI (dynes*sec /cm^5*m^-2)	EPO	2011054		1178.26			1200.35			1108.43	1403.79	1484.63
59	SVRI (dynes*sec /cm^5*m^-2)	SAL	2011055		1382.9			1369.95			1343.44
59	SVRI (dynes*sec /cm^5*m^-2)	SAL	2011056		1130.88			1303.21			1343.53	1349.14	1523.79	1545.42	1488.05		966.544	916.328	913.133	866.823	825.115	773.194	752.729	696.606	702.383	393.574
59	SVRI (dynes*sec /cm^5*m^-2)	EPO	2011057		1046.26			963.399			1075.26	959.322	1002.78	991.285	1059.23		511.66	522.928	609.696	612.687	566.08	527.6	518.671	500.761	968.459	745.464
59	SVRI (dynes*sec /cm^5*m^-2)	EPO	2011058		1542.87			1520.67			1629.52	1729.27	1995.55
60	CaO2 (ml/dl)	SAL	2011034		15.1845						9.22202
60	CaO2 (ml/dl)	EPO	2011035		16.7538						14.6168		12.9765
60	CaO2 (ml/dl)	SAL	2011036		12.5069						13.1547		12.86		13.3471			7.98449		8.37346				6.5248		11.0471
60	CaO2 (ml/dl)	EPO	2011037		13.3872						12.1686		13.5869
60	CaO2 (ml/dl)	SAL	2011038		14.3442						14.7383		12.3453		12.1997			8.52794		7.56191
60	CaO2 (ml/dl)	SAL	2011039		13.0666						13.5119		12.893		7.446
60	CaO2 (ml/dl)	EPO	2011040		13.6431						13.5989		15.7676		15.7071			9.87455		5.80537				8.41908		14.1269
60	CaO2 (ml/dl)	EPO	2011041		11.9677						12.0445		11.835		13.0882			9.07138		9.97705				8.48894		12.2155
60	CaO2 (ml/dl)	SAL	2011042		13.5011						14.1173		15.2759		13.8401			8.42208		9.29424				8.20135
60	CaO2 (ml/dl)	SAL	2011043		16.4893						16.7716		15.0626
60	CaO2 (ml/dl)	EPO	2011044		14.0176						13.0051		12.6058		11.9563			8.26715		8.56524
60	CaO2 (ml/dl)	EPO	2011045		15.2563						15.5957
60	CaO2 (ml/dl)	SAL	2011046		14.478						15.5669		14.987
60	CaO2 (ml/dl)	EPO	2011047		11.6249						11.7976		12.6848		13.7023			7.59577		7.43291
60	CaO2 (ml/dl)	EPO	2011048		13.0405						12.7893
60	CaO2 (ml/dl)	SAL	2011049		14.7947						14.9574
60	CaO2 (ml/dl)	SAL	2011050		12.398						11.8006		11.7001		13.3725			8.37708		10.0048				8.14136		11.148
60	CaO2 (ml/dl)	EPO	2011051		13.6223						13.2921		11.9883		12.1009			8.09336	0.453
60	CaO2 (ml/dl)	SAL	2011052		13.3624						13.8611		13.7043		12.8086
60	CaO2 (ml/dl)	EPO	2011054		13.4142						16.473		15.7844	0.297
60	CaO2 (ml/dl)	SAL	2011055		14.6558						14.0584
60	CaO2 (ml/dl)	SAL	2011056		14.3631						14.7564		14.8451		15.1213			9.21324		11.2473				9.68083		14.2855
60	CaO2 (ml/dl)	EPO	2011057		13.4121						13.2462		12.8648		13.1171			7.65754		8.27786				6.91561		12.6293
60	CaO2 (ml/dl)	EPO	2011058		13.6281						14.4517		13.1315
61	CvO2 (ml/dl)	SAL	2011034		8.85998						1.87317
61	CvO2 (ml/dl)	EPO	2011035		8.06135						4.69042		1.98252
61	CvO2 (ml/dl)	SAL	2011036		7.94263						6.30939		4.7415		3.88061			4.11441		3.90144				2.67716		5.52344
61	CvO2 (ml/dl)	EPO	2011037		7.70628						1.85467		3.6852
61	CvO2 (ml/dl)	SAL	2011038		7.34258						4.96753		2.79283		1.81038			3.65114		2.60949
61	CvO2 (ml/dl)	SAL	2011039		6.40053						3.3733		2.32966		1.9555
61	CvO2 (ml/dl)	EPO	2011040		8.07902						3.41166		4.89287		5.28537			5.6513		5.68886				4.9503		9.66973
61	CvO2 (ml/dl)	EPO	2011041		6.84462						4.02712		3.51977		10.7084			3.79989		5.20623				3.75066		7.27249
61	CvO2 (ml/dl)	SAL	2011042		7.4592						6.87108		5.15003		5.01259			4.76053		4.41198				3.1712
61	CvO2 (ml/dl)	SAL	2011043		10.615						5.80493		2.29383
61	CvO2 (ml/dl)	EPO	2011044		8.46817						8.0682		4.10729		4.83277			4.56352		3.63582
61	CvO2 (ml/dl)	EPO	2011045		11.1653						6.36551
61	CvO2 (ml/dl)	SAL	2011046		9.10808						6.02855		2.60853
61	CvO2 (ml/dl)	EPO	2011047		6.93169						4.1042		3.39812		3.10852			2.86286		1.39755
61	CvO2 (ml/dl)	EPO	2011048		7.89499						2.09554
61	CvO2 (ml/dl)	SAL	2011049		7.85844						4.96234
61	CvO2 (ml/dl)	SAL	2011050		6.35399						2.64805		2.22638		3.03169			4.85127		3.95727				3.92421		7.27872
61	CvO2 (ml/dl)	EPO	2011051		9.36337						4.93437		2.86448		2.46932			4.74469
61	CvO2 (ml/dl)	SAL	2011052		7.0866						5.72825		2.64277		4.47426
61	CvO2 (ml/dl)	EPO	2011054		7.46307						7.83485		2.50694
61	CvO2 (ml/dl)	SAL	2011055		6.2289						3.90745
61	CvO2 (ml/dl)	SAL	2011056		8.50929						8.55803		6.81804		6.75877			6.03044		7.65159				6.09563		10.4265
61	CvO2 (ml/dl)	EPO	2011057		7.0836						5.38022		3.33443		3.69588			3.85565		1.84263				3.38694		6.69775
61	CvO2 (ml/dl)	EPO	2011058		6.02473						4.56822		2.86812
62	PvCO2-PaCO2 (mmHg)	SAL	2011034		10						16
62	PvCO2-PaCO2 (mmHg)	EPO	2011035		9						21		59
62	PvCO2-PaCO2 (mmHg)	SAL	2011036		11						12		23		23			9		7				11		11
62	PvCO2-PaCO2 (mmHg)	EPO	2011037		17						30		29
62	PvCO2-PaCO2 (mmHg)	SAL	2011038		8						20		36		65			19		10
62	PvCO2-PaCO2 (mmHg)	SAL	2011039		22						24		42		52
62	PvCO2-PaCO2 (mmHg)	EPO	2011040		16						22		24		20			7		7				5		7
62	PvCO2-PaCO2 (mmHg)	EPO	2011041		18						26		31		-11			15		11				9		9
62	PvCO2-PaCO2 (mmHg)	SAL	2011042		7						15		-11		12			7		3				9
62	PvCO2-PaCO2 (mmHg)	SAL	2011043		10						17		48
62	PvCO2-PaCO2 (mmHg)	EPO	2011044		15						14		26		13			10		12
62	PvCO2-PaCO2 (mmHg)	EPO	2011045		9						17
62	PvCO2-PaCO2 (mmHg)	SAL	2011046		14						15		26
62	PvCO2-PaCO2 (mmHg)	EPO	2011047		13						20		20		28			13		12
62	PvCO2-PaCO2 (mmHg)	EPO	2011048		14						42
62	PvCO2-PaCO2 (mmHg)	SAL	2011049		9						10
62	PvCO2-PaCO2 (mmHg)	SAL	2011050		13						17		28		22			7		6				6		5
62	PvCO2-PaCO2 (mmHg)	EPO	2011051		10						19		27		34			12	32
62	PvCO2-PaCO2 (mmHg)	SAL	2011052		18						16		37		39
62	PvCO2-PaCO2 (mmHg)	EPO	2011054		9						3		34
62	PvCO2-PaCO2 (mmHg)	SAL	2011055		13						16
62	PvCO2-PaCO2 (mmHg)	SAL	2011056		10						15		13		13			8		2				5		3
62	PvCO2-PaCO2 (mmHg)	EPO	2011057		13						19		27		26			12		12				7		6
62	PvCO2-PaCO2 (mmHg)	EPO	2011058		12						-108		-40
63	DO2I (ml/min*m^-2)	SAL	2011034		654.316						52.7978
63	DO2I (ml/min*m^-2)	EPO	2011035		482.588						307.863
63	DO2I (ml/min*m^-2)	SAL	2011036		553.62						432.132		293.526		316.425			456.616		391.747				240.257		284.885
63	DO2I (ml/min*m^-2)	EPO	2011037		595.176						150.39		244.633
63	DO2I (ml/min*m^-2)	SAL	2011038		487.744						314.031		151.694		112.429			378.462		315.327
63	DO2I (ml/min*m^-2)	SAL	2011039		368.987						292.196		135.376		73.0639
63	DO2I (ml/min*m^-2)	EPO	2011040		422.032						279.418		339.023		396.675			656.419		274.389				484.15		701.85
63	DO2I (ml/min*m^-2)	EPO	2011041		455.017						295.253		325.423		346.302			530.046		581.671				432.705		598.893
63	DO2I (ml/min*m^-2)	SAL	2011042		621.453						487.064		481.746		411.286			518.718		567.425				328.275
63	DO2I (ml/min*m^-2)	SAL	2011043		767.467						481.466		107.863
63	DO2I (ml/min*m^-2)	EPO	2011044		727.482						624.212		446.253		445.659			584.255		477.507
63	DO2I (ml/min*m^-2)	EPO	2011045		679.032						349.943
63	DO2I (ml/min*m^-2)	SAL	2011046		600.012						414.796		223.409
63	DO2I (ml/min*m^-2)	EPO	2011047		523.865						409.764		371.183		457.614			621.868		609.007
63	DO2I (ml/min*m^-2)	EPO	2011048		557.704						150.997
63	DO2I (ml/min*m^-2)	SAL	2011049		619.455						404.255
63	DO2I (ml/min*m^-2)	SAL	2011050		470.1						271.973		174.528		419.495			650.537		667.412				715.105		710.846
63	DO2I (ml/min*m^-2)	EPO	2011051		950.115						443.069		305.539		284.866			627.209
63	DO2I (ml/min*m^-2)	SAL	2011052		551.323						503.878		264.822		39.2101
63	DO2I (ml/min*m^-2)	EPO	2011054		520.144						576.048		244.998
63	DO2I (ml/min*m^-2)	SAL	2011055		401.188						299.96
63	DO2I (ml/min*m^-2)	SAL	2011056		589.746						528.133		414.991		434.761			553.651		716.21				575.321		1048.17
63	DO2I (ml/min*m^-2)	EPO	2011057		479.124						388.895		331.517		413.692			547.318		608.635				465.03		624.179
63	DO2I (ml/min*m^-2)	EPO	2011058		446.851						337.147		53.8178
64	VO2I (ml/min*m^-2)	SAL	2011034		272.531						42.0736
64	VO2I (ml/min*m^-2)	EPO	2011035		250.383						209.072
64	VO2I (ml/min*m^-2)	SAL	2011036		202.039						224.869		185.303		224.425			221.322		209.221				141.678		142.446
64	VO2I (ml/min*m^-2)	EPO	2011037		252.566						127.469		178.281
64	VO2I (ml/min*m^-2)	SAL	2011038		238.075						208.187		117.377		95.7451			216.428		206.513
64	VO2I (ml/min*m^-2)	SAL	2011039		188.243						219.248		110.915		53.8756
64	VO2I (ml/min*m^-2)	EPO	2011040		172.117						209.319		233.82		263.196			280.744		5.50671				199.477		221.439
64	VO2I (ml/min*m^-2)	EPO	2011041		194.782						196.534		228.641		62.9661			308.017		278.143				241.523		242.343
64	VO2I (ml/min*m^-2)	SAL	2011042		278.109						250.003		319.332		262.327			225.516		298.068				201.342
64	VO2I (ml/min*m^-2)	SAL	2011043		273.407						314.822		91.4366
64	VO2I (ml/min*m^-2)	EPO	2011044		288.002						236.959		300.853		265.523			261.743		274.812
64	VO2I (ml/min*m^-2)	EPO	2011045		182.084						207.111
64	VO2I (ml/min*m^-2)	SAL	2011046		222.545						254.16		184.524
64	VO2I (ml/min*m^-2)	EPO	2011047		211.494						267.213		271.747		353.799			387.484		494.5
64	VO2I (ml/min*m^-2)	EPO	2011048		220.058						126.256
64	VO2I (ml/min*m^-2)	SAL	2011049		290.421						270.137
64	VO2I (ml/min*m^-2)	SAL	2011050		229.174						210.942		141.318		324.391			273.803		403.426				370.418		246.722
64	VO2I (ml/min*m^-2)	EPO	2011051		297.047						278.59		232.534		226.736			259.511
64	VO2I (ml/min*m^-2)	SAL	2011052		258.934						295.645		213.753		25.5134
64	VO2I (ml/min*m^-2)	EPO	2011054		230.759						302.069		206.086
64	VO2I (ml/min*m^-2)	SAL	2011055		230.678						216.588
64	VO2I (ml/min*m^-2)	SAL	2011056		240.356						221.84		224.394		240.436			191.264		228.968				213.064		283.147
64	VO2I (ml/min*m^-2)	EPO	2011057		226.074						230.937		245.591		297.13			271.738		473.155				237.28		293.156
64	VO2I (ml/min*m^-2)	EPO	2011058		249.306						230.574		42.0632
65	VO2/ DO2 (ratio)	SAL	2011034		0.416513						0.79688
65	VO2/ DO2 (ratio)	EPO	2011035		0.518834						0.679108		0.847222
65	VO2/ DO2 (ratio)	SAL	2011036		0.364941						0.520371		0.6313		0.709254			0.4847		0.534071				0.589694		0.500011
65	VO2/ DO2 (ratio)	EPO	2011037		0.424355						0.847586		0.728769
65	VO2/ DO2 (ratio)	SAL	2011038		0.488113						0.66295		0.773773		0.851605			0.571861		0.654917
65	VO2/ DO2 (ratio)	SAL	2011039		0.510162						0.750347		0.819308		0.737376
65	VO2/ DO2 (ratio)	EPO	2011040		0.40783						0.749123		0.689688		0.663505			0.427691		0.020069				0.412014		0.315508
65	VO2/ DO2 (ratio)	EPO	2011041		0.428077						0.665646		0.702596		0.181824			0.581113		0.478179				0.558171		0.404651
65	VO2/ DO2 (ratio)	SAL	2011042		0.447514						0.513285		0.662865		0.637821			0.434756		0.525299				0.613332
65	VO2/ DO2 (ratio)	SAL	2011043		0.356246						0.653883		0.847713
65	VO2/ DO2 (ratio)	EPO	2011044		0.395889						0.379613		0.674176		0.595798			0.447994		0.575515
65	VO2/ DO2 (ratio)	EPO	2011045		0.268152						0.591842
65	VO2/ DO2 (ratio)	SAL	2011046		0.370901						0.612734		0.825947
65	VO2/ DO2 (ratio)	EPO	2011047		0.403719						0.652115		0.73211		0.773138			0.623098		0.811978
65	VO2/ DO2 (ratio)	EPO	2011048		0.394579						0.83615
65	VO2/ DO2 (ratio)	SAL	2011049		0.468833						0.668236
65	VO2/ DO2 (ratio)	SAL	2011050		0.487501						0.7756		0.809713		0.773289			0.420888		0.604462				0.517991		0.347083
65	VO2/ DO2 (ratio)	EPO	2011051		0.312643						0.628773		0.761061		0.795939			0.413755
65	VO2/ DO2 (ratio)	SAL	2011052		0.469659						0.586739		0.807158		0.650684
65	VO2/ DO2 (ratio)	EPO	2011054		0.443645						0.524381		0.841176
65	VO2/ DO2 (ratio)	SAL	2011055		0.574988						0.722055
65	VO2/ DO2 (ratio)	SAL	2011056		0.407559						0.420045		0.54072		0.553029			0.345459		0.319694				0.37034		0.270134
65	VO2/ DO2 (ratio)	EPO	2011057		0.471849						0.593829		0.74081		0.718239			0.49649		0.777403				0.510247		0.469667
65	VO2/ DO2 (ratio)	EPO	2011058		0.557918						0.683898		0.781585
66	Preparation Time (h:min)	SAL	2011034		04:55:58
66	Preparation Time (h:min)	EPO	2011035		02:57:34
66	Preparation Time (h:min)	SAL	2011036		02:10:53
66	Preparation Time (h:min)	EPO	2011037		01:43:07
66	Preparation Time (h:min)	SAL	2011038		01:57:19
66	Preparation Time (h:min)	SAL	2011039		01:52:02
66	Preparation Time (h:min)	EPO	2011040		01:43:13
66	Preparation Time (h:min)	EPO	2011041		01:45:59
66	Preparation Time (h:min)	SAL	2011042		01:54:06
66	Preparation Time (h:min)	SAL	2011043		02:00:10
66	Preparation Time (h:min)	EPO	2011044		01:52:24
66	Preparation Time (h:min)	EPO	2011045		01:57:03
66	Preparation Time (h:min)	SAL	2011046		01:56:07
66	Preparation Time (h:min)	EPO	2011047		02:08:19
66	Preparation Time (h:min)	EPO	2011048		01:48:49
66	Preparation Time (h:min)	SAL	2011049		02:33:23
66	Preparation Time (h:min)	SAL	2011050		01:31:07
66	Preparation Time (h:min)	EPO	2011051		01:36:02
66	Preparation Time (h:min)	SAL	2011052		01:22:00
66	Preparation Time (h:min)	EPO	2011054		01:36:59
66	Preparation Time (h:min)	SAL	2011055		01:13:03
66	Preparation Time (h:min)	SAL	2011056		01:13:33
66	Preparation Time (h:min)	EPO	2011057		01:50:26
66	Preparation Time (h:min)	EPO	2011058		01:50:16
67	Blood Withdrawn Index (mL/m^2)	SAL	2011034		1431.69
67	Blood Withdrawn Index (mL/m^2)	EPO	2011035		2026.05
67	Blood Withdrawn Index (mL/m^2)	SAL	2011036		1979.78
67	Blood Withdrawn Index (mL/m^2)	EPO	2011037		2003.36
67	Blood Withdrawn Index (mL/m^2)	SAL	2011038		1942.17
67	Blood Withdrawn Index (mL/m^2)	SAL	2011039		1988.04
67	Blood Withdrawn Index (mL/m^2)	EPO	2011040		1968.74
67	Blood Withdrawn Index (mL/m^2)	EPO	2011041		1950.43
67	Blood Withdrawn Index (mL/m^2)	SAL	2011042		1927.37
67	Blood Withdrawn Index (mL/m^2)	SAL	2011043		1973.44
67	Blood Withdrawn Index (mL/m^2)	EPO	2011044		1981.25
67	Blood Withdrawn Index (mL/m^2)	EPO	2011045		1903.66
67	Blood Withdrawn Index (mL/m^2)	SAL	2011046		1992.97
67	Blood Withdrawn Index (mL/m^2)	EPO	2011047		1970.09
67	Blood Withdrawn Index (mL/m^2)	EPO	2011048		1966.49
67	Blood Withdrawn Index (mL/m^2)	SAL	2011049		1939.94
67	Blood Withdrawn Index (mL/m^2)	SAL	2011050		2044.9
67	Blood Withdrawn Index (mL/m^2)	EPO	2011051		1950.43
67	Blood Withdrawn Index (mL/m^2)	SAL	2011052		1967.06
67	Blood Withdrawn Index (mL/m^2)	EPO	2011054		2006.98
67	Blood Withdrawn Index (mL/m^2)	SAL	2011055		1791.39
67	Blood Withdrawn Index (mL/m^2)	SAL	2011056		1928.27
67	Blood Withdrawn Index (mL/m^2)	EPO	2011057		1962
67	Blood Withdrawn Index (mL/m^2)	EPO	2011058		1978.44
68	NaCl Infusion Index (mL/m^2)	SAL	2011034		0
68	NaCl Infusion Index (mL/m^2)	EPO	2011035		0
68	NaCl Infusion Index (mL/m^2)	SAL	2011036		5284.08
68	NaCl Infusion Index (mL/m^2)	EPO	2011037		0
68	NaCl Infusion Index (mL/m^2)	SAL	2011038		4846.74
68	NaCl Infusion Index (mL/m^2)	SAL	2011039		52.4794
68	NaCl Infusion Index (mL/m^2)	EPO	2011040		5182.37
68	NaCl Infusion Index (mL/m^2)	EPO	2011041		5177.51
68	NaCl Infusion Index (mL/m^2)	SAL	2011042		5077.42
68	NaCl Infusion Index (mL/m^2)	SAL	2011043		0
68	NaCl Infusion Index (mL/m^2)	EPO	2011044		4370.28
68	NaCl Infusion Index (mL/m^2)	EPO	2011045		0
68	NaCl Infusion Index (mL/m^2)	SAL	2011046		0
68	NaCl Infusion Index (mL/m^2)	EPO	2011047		4982.51
68	NaCl Infusion Index (mL/m^2)	EPO	2011048		0
68	NaCl Infusion Index (mL/m^2)	SAL	2011049		0
68	NaCl Infusion Index (mL/m^2)	SAL	2011050		4907.71
68	NaCl Infusion Index (mL/m^2)	EPO	2011051		3442.59
68	NaCl Infusion Index (mL/m^2)	SAL	2011052		0
68	NaCl Infusion Index (mL/m^2)	EPO	2011054		0
68	NaCl Infusion Index (mL/m^2)	SAL	2011055		0
68	NaCl Infusion Index (mL/m^2)	SAL	2011056		4932.49
68	NaCl Infusion Index (mL/m^2)	EPO	2011057		5238.57
68	NaCl Infusion Index (mL/m^2)	EPO	2011058		0
69	Hufner's Number	SAL	2011034		1.39						1.39		1.39		1.39			1.39		1.39				1.39		1.39
69	Hufner's Number	EPO	2011035		1.39						1.39		1.39		1.39			1.39		1.39				1.39		1.39
69	Hufner's Number	SAL	2011036		1.39						1.39		1.39		1.39			1.39		1.39				1.39		1.39
69	Hufner's Number	EPO	2011037		1.39						1.39		1.39		1.39			1.39		1.39				1.39		1.39
69	Hufner's Number	SAL	2011038		1.39						1.39		1.39		1.39			1.39		1.39				1.39		1.39
69	Hufner's Number	SAL	2011039		1.39						1.39		1.39		1.39			1.39		1.39				1.39		1.39
69	Hufner's Number	EPO	2011040		1.39						1.39		1.39		1.39			1.39		1.39				1.39		1.39
69	Hufner's Number	EPO	2011041		1.39						1.39		1.39		1.39			1.39		1.39				1.39		1.39
69	Hufner's Number	SAL	2011042		1.39						1.39		1.39		1.39			1.39		1.39				1.39		1.39
69	Hufner's Number	SAL	2011043		1.39						1.39		1.39		1.39			1.39		1.39				1.39		1.39
69	Hufner's Number	EPO	2011044		1.39						1.39		1.39		1.39			1.39		1.39				1.39		1.39
69	Hufner's Number	EPO	2011045		1.39						1.39		1.39		1.39			1.39		1.39				1.39		1.39
69	Hufner's Number	SAL	2011046		1.39						1.39		1.39		1.39			1.39		1.39				1.39		1.39
69	Hufner's Number	EPO	2011047		1.39						1.39		1.39		1.39			1.39		1.39				1.39		1.39
69	Hufner's Number	EPO	2011048		1.39						1.39		1.39		1.39			1.39		1.39				1.39		1.39
69	Hufner's Number	SAL	2011049		1.39						1.39		1.39		1.39			1.39		1.39				1.39		1.39
69	Hufner's Number	SAL	2011050		1.39						1.39		1.39		1.39			1.39		1.39				1.39		1.39
69	Hufner's Number	EPO	2011051		1.39						1.39		1.39		1.39			1.39		1.39				1.39		1.39
69	Hufner's Number	SAL	2011052		1.39						1.39		1.39		1.39			1.39		1.39				1.39		1.39
69	Hufner's Number	EPO	2011054		1.39						1.39		1.39		1.39			1.39		1.39				1.39		1.39
69	Hufner's Number	SAL	2011055		1.39						1.39		1.39		1.39			1.39		1.39				1.39		1.39
69	Hufner's Number	SAL	2011056		1.39						1.39		1.39		1.39			1.39		1.39				1.39		1.39
69	Hufner's Number	EPO	2011057		1.39						1.39		1.39		1.39			1.39		1.39				1.39		1.39
69	Hufner's Number	EPO	2011058		1.39						1.39		1.39		1.39			1.39		1.39				1.39		1.39
70	Conversion factor AVOX Hgb	SAL	2011034		0.6206
70	Conversion factor AVOX Hgb	EPO	2011035		0.6206
70	Conversion factor AVOX Hgb	SAL	2011036		0.6206
70	Conversion factor AVOX Hgb	EPO	2011037		0.6206
70	Conversion factor AVOX Hgb	SAL	2011038		0.6206
70	Conversion factor AVOX Hgb	SAL	2011039		0.6206
70	Conversion factor AVOX Hgb	EPO	2011040		0.6206
70	Conversion factor AVOX Hgb	EPO	2011041		0.6206
70	Conversion factor AVOX Hgb	SAL	2011042		0.6206
70	Conversion factor AVOX Hgb	SAL	2011043		0.6206
70	Conversion factor AVOX Hgb	EPO	2011044		0.6206
70	Conversion factor AVOX Hgb	EPO	2011045		0.6206
70	Conversion factor AVOX Hgb	SAL	2011046		0.6206
70	Conversion factor AVOX Hgb	EPO	2011047		0.6206
70	Conversion factor AVOX Hgb	EPO	2011048		0.6206
70	Conversion factor AVOX Hgb	SAL	2011049		0.6206
70	Conversion factor AVOX Hgb	SAL	2011050		0.6206
70	Conversion factor AVOX Hgb	EPO	2011051		0.6206
70	Conversion factor AVOX Hgb	SAL	2011052		0.6206
70	Conversion factor AVOX Hgb	EPO	2011054		0.6206
70	Conversion factor AVOX Hgb	SAL	2011055		0.6206
70	Conversion factor AVOX Hgb	SAL	2011056		0.6206
70	Conversion factor AVOX Hgb	EPO	2011057		0.6206
70	Conversion factor AVOX Hgb	EPO	2011058		0.6206
71	Myocardial Lactate Gradient (GCV-Ao lactate)	SAL	2011034		0.2
71	Myocardial Lactate Gradient (GCV-Ao lactate)	EPO	2011035
71	Myocardial Lactate Gradient (GCV-Ao lactate)	SAL	2011036		-1.06						-1.28		-1.54		-1.16			-0.3		-0.05				-0.4		-0.67
71	Myocardial Lactate Gradient (GCV-Ao lactate)	EPO	2011037		-1.26						-1.73		-2.19
71	Myocardial Lactate Gradient (GCV-Ao lactate)	SAL	2011038		-0.3						-0.23							-0.04
71	Myocardial Lactate Gradient (GCV-Ao lactate)	SAL	2011039		-1.26						-1.81		-0.9		-0.26
71	Myocardial Lactate Gradient (GCV-Ao lactate)	EPO	2011040		-1.15						-1.62		-1.81		-1.14			-0.45		-0.34
71	Myocardial Lactate Gradient (GCV-Ao lactate)	EPO	2011041								-1.71		-2.09		-1.65			-0.56		-0.12				-0.14
71	Myocardial Lactate Gradient (GCV-Ao lactate)	SAL	2011042		-1.1
71	Myocardial Lactate Gradient (GCV-Ao lactate)	SAL	2011043		-0.85
71	Myocardial Lactate Gradient (GCV-Ao lactate)	EPO	2011044		-0.51
71	Myocardial Lactate Gradient (GCV-Ao lactate)	EPO	2011045		-0.92
71	Myocardial Lactate Gradient (GCV-Ao lactate)	SAL	2011046		-0.88
71	Myocardial Lactate Gradient (GCV-Ao lactate)	EPO	2011047		-1.3
71	Myocardial Lactate Gradient (GCV-Ao lactate)	EPO	2011048		-0.56
71	Myocardial Lactate Gradient (GCV-Ao lactate)	SAL	2011049		-0.09
71	Myocardial Lactate Gradient (GCV-Ao lactate)	SAL	2011050		-1.32
71	Myocardial Lactate Gradient (GCV-Ao lactate)	EPO	2011051		-0.89
71	Myocardial Lactate Gradient (GCV-Ao lactate)	SAL	2011052		-1.3
71	Myocardial Lactate Gradient (GCV-Ao lactate)	EPO	2011054
71	Myocardial Lactate Gradient (GCV-Ao lactate)	SAL	2011055		-0.78
71	Myocardial Lactate Gradient (GCV-Ao lactate)	SAL	2011056		-1.09
71	Myocardial Lactate Gradient (GCV-Ao lactate)	EPO	2011057		-1.18
71	Myocardial Lactate Gradient (GCV-Ao lactate)	EPO	2011058		0.15
72	pH (OPTI), Ao (units)	SAL	2011034		7.47						7.51
72	pH (OPTI), Ao (units)	EPO	2011035		7.39						7.39		7.45
72	pH (OPTI), Ao (units)	SAL	2011036		7.39						7.4		7.38		7.35			7.35		7.37				7.39		7.32
72	pH (OPTI), Ao (units)	EPO	2011037		7.46						7.47		7.16
72	pH (OPTI), Ao (units)	SAL	2011038		7.38						7.37		7.23		7.11			7.09		7.25
72	pH (OPTI), Ao (units)	SAL	2011039		7.47						7.45		7.3		7.16
72	pH (OPTI), Ao (units)	EPO	2011040		7.41						7.41		7.36		7.35			7.37		7.37				7.35		7.38
72	pH (OPTI), Ao (units)	EPO	2011041		7.42						7.43		7.34		7.33			7.36		7.36				7.38		7.37
72	pH (OPTI), Ao (units)	SAL	2011042		7.44						7.46		7.32		7.4			7.4		7.39				7.37
72	pH (OPTI), Ao (units)	SAL	2011043		7.49						7.46		7.37
72	pH (OPTI), Ao (units)	EPO	2011044		7.47						7.4		7.39		7.32			7.53		7.38
72	pH (OPTI), Ao (units)	EPO	2011045		7.47						7.45		7.53
72	pH (OPTI), Ao (units)	SAL	2011046		7.55						7.53		7.49		7.4
72	pH (OPTI), Ao (units)	EPO	2011047		7.43						7.41		7.36		7.27			7.31		7.37
72	pH (OPTI), Ao (units)	EPO	2011048		7.47						7.47
72	pH (OPTI), Ao (units)	SAL	2011049		7.52						7.53
72	pH (OPTI), Ao (units)	SAL	2011050		7.45						7.45		7.36		7.35			7.38		7.39				7.39		7.37
72	pH (OPTI), Ao (units)	EPO	2011051		7.4						7.43		7.37		7.29			7.35	7.65
72	pH (OPTI), Ao (units)	SAL	2011052		7.42						7.43		7.38		7.31
72	pH (OPTI), Ao (units)	EPO	2011054		7.47						7.45		7.42	7.56
72	pH (OPTI), Ao (units)	SAL	2011055		7.51						7.5
72	pH (OPTI), Ao (units)	SAL	2011056		7.51						7.51		7.45		7.42			7.41		7.43				7.47		7.46
72	pH (OPTI), Ao (units)	EPO	2011057		7.47						7.44		7.4		7.32			7.34		7.38				7.43		7.37
72	pH (OPTI), Ao (units)	EPO	2011058		7.47						7.47		7.48
73	pCO2 (OPTI), Ao (mmHg)	SAL	2011034		40						29
73	pCO2 (OPTI), Ao (mmHg)	EPO	2011035		38						38		14
73	pCO2 (OPTI), Ao (mmHg)	SAL	2011036		44						42		40		43			41		39				36		40
73	pCO2 (OPTI), Ao (mmHg)	EPO	2011037		38						28		44
73	pCO2 (OPTI), Ao (mmHg)	SAL	2011038		44						41		40		33			50		42
73	pCO2 (OPTI), Ao (mmHg)	SAL	2011039		39						38		34		34
73	pCO2 (OPTI), Ao (mmHg)	EPO	2011040		40						37		40		43			41		39				36		36
73	pCO2 (OPTI), Ao (mmHg)	EPO	2011041		41						37		39		38			42		40				35		37
73	pCO2 (OPTI), Ao (mmHg)	SAL	2011042		42						37		42		40			39		39				38
73	pCO2 (OPTI), Ao (mmHg)	SAL	2011043		36						36		19
73	pCO2 (OPTI), Ao (mmHg)	EPO	2011044		40						44		43		47			45		37
73	pCO2 (OPTI), Ao (mmHg)	EPO	2011045		38						35		17
73	pCO2 (OPTI), Ao (mmHg)	SAL	2011046		33						32		28		15
73	pCO2 (OPTI), Ao (mmHg)	EPO	2011047		35						34		37		33			39		37
73	pCO2 (OPTI), Ao (mmHg)	EPO	2011048		38						29
73	pCO2 (OPTI), Ao (mmHg)	SAL	2011049		33						31
73	pCO2 (OPTI), Ao (mmHg)	SAL	2011050		38						34		34		36			37		36				35		39
73	pCO2 (OPTI), Ao (mmHg)	EPO	2011051		43						37		39		42			36	14
73	pCO2 (OPTI), Ao (mmHg)	SAL	2011052		41						39		31		14
73	pCO2 (OPTI), Ao (mmHg)	EPO	2011054		41						39		37	17
73	pCO2 (OPTI), Ao (mmHg)	SAL	2011055		36						35
73	pCO2 (OPTI), Ao (mmHg)	SAL	2011056		38						37		40		42			40		36				30		34
73	pCO2 (OPTI), Ao (mmHg)	EPO	2011057		39						37		38		45			42		37				34		41
73	pCO2 (OPTI), Ao (mmHg)	EPO	2011058		39						38		25
74	pO2 (OPTI), Ao (mmHg)	SAL	2011034		160						42
74	pO2 (OPTI), Ao (mmHg)	EPO	2011035		161						151		168
74	pO2 (OPTI), Ao (mmHg)	SAL	2011036		142						119		105		103			162		166				175		87
74	pO2 (OPTI), Ao (mmHg)	EPO	2011037		204						172		178
74	pO2 (OPTI), Ao (mmHg)	SAL	2011038		131						123		103		144			158		160
74	pO2 (OPTI), Ao (mmHg)	SAL	2011039		236						153		105		119
74	pO2 (OPTI), Ao (mmHg)	EPO	2011040		243						182		154		139			144		148				168		177
74	pO2 (OPTI), Ao (mmHg)	EPO	2011041		240						173		164		260			154		131				145		131
74	pO2 (OPTI), Ao (mmHg)	SAL	2011042		200						115		143		146			169		182				188
74	pO2 (OPTI), Ao (mmHg)	SAL	2011043		266						156		139
74	pO2 (OPTI), Ao (mmHg)	EPO	2011044		269						115		145		118			120		114
74	pO2 (OPTI), Ao (mmHg)	EPO	2011045		179						143		62
74	pO2 (OPTI), Ao (mmHg)	SAL	2011046		151						174		155		118
74	pO2 (OPTI), Ao (mmHg)	EPO	2011047		172						137		155		145			125		117
74	pO2 (OPTI), Ao (mmHg)	EPO	2011048		181						92
74	pO2 (OPTI), Ao (mmHg)	SAL	2011049		164						150
74	pO2 (OPTI), Ao (mmHg)	SAL	2011050		152						138		123		137			154		137				168		102
74	pO2 (OPTI), Ao (mmHg)	EPO	2011051		115						126		108		115			152	151
74	pO2 (OPTI), Ao (mmHg)	SAL	2011052		242						144		129		150
74	pO2 (OPTI), Ao (mmHg)	EPO	2011054		213						133		141	99
74	pO2 (OPTI), Ao (mmHg)	SAL	2011055		164						150
74	pO2 (OPTI), Ao (mmHg)	SAL	2011056		159						156		132		134			155		140				172		143
74	pO2 (OPTI), Ao (mmHg)	EPO	2011057		166						157		142		131			148		175				176		119
74	pO2 (OPTI), Ao (mmHg)	EPO	2011058		238						160		108
75	BE (OPTI), Ao (mmol/L)	SAL	2011034		4.8						0.2
75	BE (OPTI), Ao (mmol/L)	EPO	2011035		-2						-1.7		-12.6
75	BE (OPTI), Ao (mmol/L)	SAL	2011036		1						0.6		-1.5		-2.6			-3.1		-3.1				-3.4		-5.3
75	BE (OPTI), Ao (mmol/L)	EPO	2011037		2.7						-3.3		-12.8
75	BE (OPTI), Ao (mmol/L)	SAL	2011038		0						-1.7		-10.4		-17.9			-15		-8.7
75	BE (OPTI), Ao (mmol/L)	SAL	2011039		3.8						1.6		-9		-15.6
75	BE (OPTI), Ao (mmol/L)	EPO	2011040		0						-1.3		-3.3		-2.1			-2.1		-3.1				-3.9		-3.3
75	BE (OPTI), Ao (mmol/L)	EPO	2011041		1.2						-0.4		-4.5		-5.6			-2.2		-3.1				-4.2		-3.9
75	BE (OPTI), Ao (mmol/L)	SAL	2011042		3.5						2		5		-0.4			-1.3		-1.6				-3.4
75	BE (OPTI), Ao (mmol/L)	SAL	2011043		3.4						1.1		-12.6
75	BE (OPTI), Ao (mmol/L)	EPO	2011044		4.5						2		0.2		-2.1			-1.9		-3.1
75	BE (OPTI), Ao (mmol/L)	EPO	2011045		3.6						-0.2		-6.9
75	BE (OPTI), Ao (mmol/L)	SAL	2011046		5.9						3.6		-1.5		-14.2
75	BE (OPTI), Ao (mmol/L)	EPO	2011047		-1.8						-3.2		-4.6		-10.9			-6.4		-3.6
75	BE (OPTI), Ao (mmol/L)	EPO	2011048		3.4						-2.4
75	BE (OPTI), Ao (mmol/L)	SAL	2011049		3.6						3
75	BE (OPTI), Ao (mmol/L)	SAL	2011050		1.4						-0.8		-6.2		-5.7			-3.1		-3.1				-3.6		-3.1
75	BE (OPTI), Ao (mmol/L)	EPO	2011051		1						0		-3.2		-6.5			-5.7	-1.6
75	BE (OPTI), Ao (mmol/L)	SAL	2011052		1.2						0.9		-6.1		-17.5
75	BE (OPTI), Ao (mmol/L)	EPO	2011054		4.7						2.6		-0.9	-5.2
75	BE (OPTI), Ao (mmol/L)	SAL	2011055		4.3						3.3
75	BE (OPTI), Ao (mmol/L)	SAL	2011056		6						5.5		2.7		2.2			0.2		-1				-1.7		-0.3
75	BE (OPTI), Ao (mmol/L)	EPO	2011057		3.7						0.9		-1.9		-3.2			-3.7		-3.1				-1.5		-1.9
75	BE (OPTI), Ao (mmol/L)	EPO	2011058		3.4						3.4		-4.1
76	tCO2 (OPTI), Ao (mmol/L)	SAL	2011034		30						23.3
76	tCO2 (OPTI), Ao (mmol/L)	EPO	2011035		23.9						24.1		9.9
76	tCO2 (OPTI), Ao (mmol/L)	SAL	2011036		27.4						26.8		24.6		24.2			23.5		23.1				22		21.6
76	tCO2 (OPTI), Ao (mmol/L)	EPO	2011037		27.9						20.7		16.5
76	tCO2 (OPTI), Ao (mmol/L)	SAL	2011038		26.6						24.7		17.5		11.2			16.3		19.5
76	tCO2 (OPTI), Ao (mmol/L)	SAL	2011039		29						26.8		17.5		12.8
76	tCO2 (OPTI), Ao (mmol/L)	EPO	2011040		25.8						24.1		23.2		24.7			24.3		23.1				21.8		22.4
76	tCO2 (OPTI), Ao (mmol/L)	EPO	2011041		27.1						24.9		22		20.8			24.3		23.3				21.2		22.2
76	tCO2 (OPTI), Ao (mmol/L)	SAL	2011042		29.2						27		22.1		25.5			24.5		24.2				22.6
76	tCO2 (OPTI), Ao (mmol/L)	SAL	2011043		27.8						25.9		11.4
76	tCO2 (OPTI), Ao (mmol/L)	EPO	2011044		29.8						28.4		26.6		25.4			25.4		22.5
76	tCO2 (OPTI), Ao (mmol/L)	EPO	2011045		28.5						24.5		14.3
76	tCO2 (OPTI), Ao (mmol/L)	SAL	2011046		29.5						27.1		21.9		9.4
76	tCO2 (OPTI), Ao (mmol/L)	EPO	2011047		23.3						22.2		21.5		16			20.5		22.2
76	tCO2 (OPTI), Ao (mmol/L)	EPO	2011048		28.4						21.4
76	tCO2 (OPTI), Ao (mmol/L)	SAL	2011049		27.2						26.5
76	tCO2 (OPTI), Ao (mmol/L)	SAL	2011050		26.6						24.1		19.7		20.5			22.5		22.2				21.6		23.2
76	tCO2 (OPTI), Ao (mmol/L)	EPO	2011051		27.3						25.2		23		20.9			20.2	15.7
76	tCO2 (OPTI), Ao (mmol/L)	SAL	2011052		27						26.5		19.2		7.3
76	tCO2 (OPTI), Ao (mmol/L)	EPO	2011054		30						27.9		24.5	15.8
76	tCO2 (OPTI), Ao (mmol/L)	SAL	2011055		28.6						27.6
76	tCO2 (OPTI), Ao (mmol/L)	SAL	2011056		30.7						30		28.1		28.2			26		24.4				22.6		24.2
76	tCO2 (OPTI), Ao (mmol/L)	EPO	2011057		28.8						26.1		23.9		24.1			23.2		22.5				23.2		24.4
76	tCO2 (OPTI), Ao (mmol/L)	EPO	2011058		28.5						28.2		19.1
77	HCO3 (OPTI), Ao (mmol/L)	SAL	2011034		28.7						22.4
77	HCO3 (OPTI), Ao (mmol/L)	EPO	2011035		22.7						22.9		9.4
77	HCO3 (OPTI), Ao (mmol/L)	SAL	2011036		26.1						25.5		23.4		22.9			22.2		22				20.9		20.4
77	HCO3 (OPTI), Ao (mmol/L)	EPO	2011037		26.7						19.8		15.2
77	HCO3 (OPTI), Ao (mmol/L)	SAL	2011038		24.2						23.5		16.3		10.2			14.8		18.2
77	HCO3 (OPTI), Ao (mmol/L)	SAL	2011039		27.8						25.7		16.5		11.8
77	HCO3 (OPTI), Ao (mmol/L)	EPO	2011040		24.6						23		21.9		23.6			23		21.9				20.7		21.3
77	HCO3 (OPTI), Ao (mmol/L)	EPO	2011041		25.9						23.8		20.8		19.7			23		22				20.1		21
77	HCO3 (OPTI), Ao (mmol/L)	SAL	2011042		28						25.9		20.8		24.3			23.3		23				21.4
77	HCO3 (OPTI), Ao (mmol/L)	SAL	2011043		26.7						24.9		10.8
77	HCO3 (OPTI), Ao (mmol/L)	EPO	2011044		28.6						27.1		25.2		23.9			24		21.3
77	HCO3 (OPTI), Ao (mmol/L)	EPO	2011045		27.3						23.5		13.8
77	HCO3 (OPTI), Ao (mmol/L)	SAL	2011046		28.4						26.2		21		8.9
77	HCO3 (OPTI), Ao (mmol/L)	EPO	2011047		22.2						21.1		20.3		15			19.3		21.3
77	HCO3 (OPTI), Ao (mmol/L)	EPO	2011048		27.2						20.6
77	HCO3 (OPTI), Ao (mmol/L)	SAL	2011049		26.2						25.5
77	HCO3 (OPTI), Ao (mmol/L)	SAL	2011050		25.4						23.1		18.6		19.4			21.4		21.1				20.5		22
77	HCO3 (OPTI), Ao (mmol/L)	EPO	2011051		26						24.1		21.8		19.6			19.1	15.3
77	HCO3 (OPTI), Ao (mmol/L)	SAL	2011052		25.8						25.3		18.2		6.8
77	HCO3 (OPTI), Ao (mmol/L)	EPO	2011054		28.8						26.7		23.3	15.3
77	HCO3 (OPTI), Ao (mmol/L)	SAL	2011055		27.5						26.6
77	HCO3 (OPTI), Ao (mmol/L)	SAL	2011056		29.5						28.9		26.9		26.9			24.8		23.2				21.7		23.2
77	HCO3 (OPTI), Ao (mmol/L)	EPO	2011057		27.6						24.9		22.7		22.7			21.9		21.4				22.1		23.2
77	HCO3 (OPTI), Ao (mmol/L)	EPO	2011058		27.3						27.1		18.3
78	stHCO3 (OPTI), Ao (mmol/L)	SAL	2011034		28.3						24.5
78	stHCO3 (OPTI), Ao (mmol/L)	EPO	2011035		22.7						22.9		13.8
78	stHCO3 (OPTI), Ao (mmol/L)	SAL	2011036		25.1						24.8		23		22.1			21.7		21.8				21.6		20
78	stHCO3 (OPTI), Ao (mmol/L)	EPO	2011037		26.6						21.7		14.4
78	stHCO3 (OPTI), Ao (mmol/L)	SAL	2011038		24.3						22.9		16.1		10.9			13.2		17.5
78	stHCO3 (OPTI), Ao (mmol/L)	SAL	2011039		27.5						25.7		17.2		12.4
78	stHCO3 (OPTI), Ao (mmol/L)	EPO	2011040		24.3						23.2		21.6		22.5			22.5		21.8				21.2		21.6
78	stHCO3 (OPTI), Ao (mmol/L)	EPO	2011041		25.3						24		20.7		19.8			22.5		21.8				20.9		21.2
78	stHCO3 (OPTI), Ao (mmol/L)	SAL	2011042		27.2						26		20.3		24			23.2		23				21.5
78	stHCO3 (OPTI), Ao (mmol/L)	SAL	2011043		27.2						25.3		14.2
78	stHCO3 (OPTI), Ao (mmol/L)	EPO	2011044		28.1						25.9		24.5		22.4			22.7		21.8
78	stHCO3 (OPTI), Ao (mmol/L)	EPO	2011045		27.3						24.1		18.5
78	stHCO3 (OPTI), Ao (mmol/L)	SAL	2011046		29.4						27.4		23.1		12.7
78	stHCO3 (OPTI), Ao (mmol/L)	EPO	2011047		22.9						21.8		20.6		15.8			19.2		21.4
78	stHCO3 (OPTI), Ao (mmol/L)	EPO	2011048		27.2						22.4
78	stHCO3 (OPTI), Ao (mmol/L)	SAL	2011049		27.4						26.9
78	stHCO3 (OPTI), Ao (mmol/L)	SAL	2011050		25.5						23.7		19.4		19.7			21.8		21.8				21.4		21.8
78	stHCO3 (OPTI), Ao (mmol/L)	EPO	2011051		25.1						24.3		21.7		19.1			19.8	22.4
78	stHCO3 (OPTI), Ao (mmol/L)	SAL	2011052		25.3						25.1		19.5		10.3
78	stHCO3 (OPTI), Ao (mmol/L)	EPO	2011054		28.2						26.5		23.6	19.9
78	stHCO3 (OPTI), Ao (mmol/L)	SAL	2011055		28						27.2
78	stHCO3 (OPTI), Ao (mmol/L)	SAL	2011056		29.4						29		26.5		26.1			24.5		23.5				23		24.1
78	stHCO3 (OPTI), Ao (mmol/L)	EPO	2011057		27.4						25		22.8		21.6			21.2		21.8				23.1		22.7
78	stHCO3 (OPTI), Ao (mmol/L)	EPO	2011058		27.2						27.1		21
79	tHB (OPTI), Ao (g/dl)	SAL	2011034		10.5						10.6
79	tHB (OPTI), Ao (g/dl)	EPO	2011035		11.3						9.8		8.4
79	tHB (OPTI), Ao (g/dl)	SAL	2011036		8.2						8.8		8.6		8.6			5		6.4				low		7.8
79	tHB (OPTI), Ao (g/dl)	EPO	2011037		8.4						7.6		8.7
79	tHB (OPTI), Ao (g/dl)	SAL	2011038		9						10.2		8.3		7.8			low		low
79	tHB (OPTI), Ao (g/dl)	SAL	2011039		8.8						9.2		9.2		8.1
79	tHB (OPTI), Ao (g/dl)	EPO	2011040		9.2						9.2		11		10.8			5.6		5.8				low		9.2
79	tHB (OPTI), Ao (g/dl)	EPO	2011041		7.8						8.2		9.4		9			5		5.5				low		7.9
79	tHB (OPTI), Ao (g/dl)	SAL	2011042		8.9						9.9		9.9		9.3			low		low				low
79	tHB (OPTI), Ao (g/dl)	SAL	2011043		10.6						11.1		9.8
79	tHB (OPTI), Ao (g/dl)	EPO	2011044		8.3						8.9		8.4		7.9			low		low
79	tHB (OPTI), Ao (g/dl)	EPO	2011045		11.1						11		10.6
79	tHB (OPTI), Ao (g/dl)	SAL	2011046		10.1						10.8		10.6		7.5
79	tHB (OPTI), Ao (g/dl)	EPO	2011047		7.7						7.7		8.2		8.3			low		low
79	tHB (OPTI), Ao (g/dl)	EPO	2011048		8.4						8.8
79	tHB (OPTI), Ao (g/dl)	SAL	2011049		9.9						10.1
79	tHB (OPTI), Ao (g/dl)	SAL	2011050		8.1						7.6		8.5		8.8			low		low				low		7.5
79	tHB (OPTI), Ao (g/dl)	EPO	2011051		9.1						9.1		8.7		7.9			low	low
79	tHB (OPTI), Ao (g/dl)	SAL	2011052		8.5						9.1		9.6		8.3
79	tHB (OPTI), Ao (g/dl)	EPO	2011054		8.9						11		10.2	9.6
79	tHB (OPTI), Ao (g/dl)	SAL	2011055		9.2						9.4
79	tHB (OPTI), Ao (g/dl)	SAL	2011056		9						9.8		10.1		10.4			5.8		7				5.9		9.6
79	tHB (OPTI), Ao (g/dl)	EPO	2011057		9.2						9.2		9.4		8.8			low		low				low		8.5
79	tHB (OPTI), Ao (g/dl)	EPO	2011058		9.2						10.2		9.1
80	SO2 (OPTI), Ao (%)	SAL	2011034		99						75
80	SO2 (OPTI), Ao (%)	EPO	2011035		99						99		99
80	SO2 (OPTI), Ao (%)	SAL	2011036		99						98		98		97			99		99						95
80	SO2 (OPTI), Ao (%)	EPO	2011037		100						99		99
80	SO2 (OPTI), Ao (%)	SAL	2011038		99						99		97		98
80	SO2 (OPTI), Ao (%)	SAL	2011039		100						99		97		98
80	SO2 (OPTI), Ao (%)	EPO	2011040		100						99		99		99			99		99						99
80	SO2 (OPTI), Ao (%)	EPO	2011041		99						99		99		100			99		98						99
80	SO2 (OPTI), Ao (%)	SAL	2011042		100						98		99		99									s
80	SO2 (OPTI), Ao (%)	SAL	2011043		100						99		99
80	SO2 (OPTI), Ao (%)	EPO	2011044		100						98		99		98			r		r
80	SO2 (OPTI), Ao (%)	EPO	2011045		99						99		91
80	SO2 (OPTI), Ao (%)	SAL	2011046		99						99		99		99
80	SO2 (OPTI), Ao (%)	EPO	2011047		99						99		99		99			r		r
80	SO2 (OPTI), Ao (%)	EPO	2011048		99						97
80	SO2 (OPTI), Ao (%)	SAL	2011049		99						99
80	SO2 (OPTI), Ao (%)	SAL	2011050		99						99		99		99			pr		sip				pr		97
80	SO2 (OPTI), Ao (%)	EPO	2011051		98						99		98		98			pr	pr
80	SO2 (OPTI), Ao (%)	SAL	2011052		100						99		99		99
80	SO2 (OPTI), Ao (%)	EPO	2011054		100						99		99	98
80	SO2 (OPTI), Ao (%)	SAL	2011055		99						99
80	SO2 (OPTI), Ao (%)	SAL	2011056		99						99		99		99			99		99				99		99
80	SO2 (OPTI), Ao (%)	EPO	2011057		99						99		99		98					suo				pr		98
80	SO2 (OPTI), Ao (%)	EPO	2011058		100						99		98
81	HCT (OPTI), Ao (%)	SAL	2011034		32						32
81	HCT (OPTI), Ao (%)	EPO	2011035		34						30		25
81	HCT (OPTI), Ao (%)	SAL	2011036		25						26		26		26			15		19						23
81	HCT (OPTI), Ao (%)	EPO	2011037		25						23		26
81	HCT (OPTI), Ao (%)	SAL	2011038		27						31		25		24
81	HCT (OPTI), Ao (%)	SAL	2011039		26						28		27		24
81	HCT (OPTI), Ao (%)	EPO	2011040		28						27		33		33			17		17						28
81	HCT (OPTI), Ao (%)	EPO	2011041		23						25		28		27			15		16						24
81	HCT (OPTI), Ao (%)	SAL	2011042		27						30		30		28
81	HCT (OPTI), Ao (%)	SAL	2011043		32						33		29
81	HCT (OPTI), Ao (%)	EPO	2011044		25						27		25		24			r		r
81	HCT (OPTI), Ao (%)	EPO	2011045		33						33		32
81	HCT (OPTI), Ao (%)	SAL	2011046		30						32		32		23
81	HCT (OPTI), Ao (%)	EPO	2011047		23						23		25		25			r		r
81	HCT (OPTI), Ao (%)	EPO	2011048		25						26
81	HCT (OPTI), Ao (%)	SAL	2011049		30						30
81	HCT (OPTI), Ao (%)	SAL	2011050		24						23		26		27			pr						pr		23
81	HCT (OPTI), Ao (%)	EPO	2011051		27						27		26		24			pr	pr
81	HCT (OPTI), Ao (%)	SAL	2011052		25						27		29		25
81	HCT (OPTI), Ao (%)	EPO	2011054		27						33		31	29
81	HCT (OPTI), Ao (%)	SAL	2011055		28						28
81	HCT (OPTI), Ao (%)	SAL	2011056		27						30		30		31			17		21				18		29
81	HCT (OPTI), Ao (%)	EPO	2011057		28						28		28		26									pr		26
81	HCT (OPTI), Ao (%)	EPO	2011058		28						31		27
82	Lactate (OPTI), Ao (mmol/L)	SAL	2011034		0.41						3.65
82	Lactate (OPTI), Ao (mmol/L)	EPO	2011035		2.83						2.57		6.61
82	Lactate (OPTI), Ao (mmol/L)	SAL	2011036		1.78						2.07		2.63		2.87			1.16		0.54				1.1		1.78
82	Lactate (OPTI), Ao (mmol/L)	EPO	2011037		1.89						3.8		11.9
82	Lactate (OPTI), Ao (mmol/L)	SAL	2011038		1.67						1.79		5.88		11.74			9.64
82	Lactate (OPTI), Ao (mmol/L)	SAL	2011039		1.56						2.11		7.29		10.73
82	Lactate (OPTI), Ao (mmol/L)	EPO	2011040		1.57						2.6		2.8		2.34			1.1		0.84				0.84		0.3
82	Lactate (OPTI), Ao (mmol/L)	EPO	2011041		0.98						2.33		3.65		3.75			0.88		0.42				0.44		0.3
82	Lactate (OPTI), Ao (mmol/L)	SAL	2011042		1.5						2.15		2.69		2.49			1.79		1.58				1.04
82	Lactate (OPTI), Ao (mmol/L)	SAL	2011043		1.28						1.63		7.78
82	Lactate (OPTI), Ao (mmol/L)	EPO	2011044		1.11						1.73		2.67		4.12			2.74		2.19
82	Lactate (OPTI), Ao (mmol/L)	EPO	2011045		1.66						2.54		5.31
82	Lactate (OPTI), Ao (mmol/L)	SAL	2011046		1.18						2.86		4.51		10.09
82	Lactate (OPTI), Ao (mmol/L)	EPO	2011047		1.94						2.69		4.34		6.33			3.86		1.12
82	Lactate (OPTI), Ao (mmol/L)	EPO	2011048		0.86						3.67
82	Lactate (OPTI), Ao (mmol/L)	SAL	2011049		1.51						1.69
82	Lactate (OPTI), Ao (mmol/L)	SAL	2011050		1.87						2.59		5.93		5.07			2.74		2.18				1.92		1.72
82	Lactate (OPTI), Ao (mmol/L)	EPO	2011051		1.19						1.56		2.36		4.78			3.29	pr
82	Lactate (OPTI), Ao (mmol/L)	SAL	2011052		1.6						2.4		5.36		13.82
82	Lactate (OPTI), Ao (mmol/L)	EPO	2011054		0.53						0.68		3.07	6.43
82	Lactate (OPTI), Ao (mmol/L)	SAL	2011055		1.23						1.33
82	Lactate (OPTI), Ao (mmol/L)	SAL	2011056		1.39						1.73		1.91		2.42			1.31		0.75				0.95		1.15
82	Lactate (OPTI), Ao (mmol/L)	EPO	2011057		2.44						2.79		3.69		3.38			2.48		0.94				0.53		0.3
82	Lactate (OPTI), Ao (mmol/L)	EPO	2011058		1.28						1.34		9.26
83	MCHC (OPTI), Ao %	SAL	2011034		33.3						33.3
83	MCHC (OPTI), Ao %	EPO	2011035		33.3						33.3		33.3
83	MCHC (OPTI), Ao %	SAL	2011036		33.3
83	MCHC (OPTI), Ao %	EPO	2011037		33.3
83	MCHC (OPTI), Ao %	SAL	2011038		33.3
83	MCHC (OPTI), Ao %	SAL	2011039		33.3
83	MCHC (OPTI), Ao %	EPO	2011040		33.3
83	MCHC (OPTI), Ao %	EPO	2011041		33.3										.
83	MCHC (OPTI), Ao %	SAL	2011042		33.7
83	MCHC (OPTI), Ao %	SAL	2011043		33.3
83	MCHC (OPTI), Ao %	EPO	2011044		33.3						33.3		33.3		33.3
83	MCHC (OPTI), Ao %	EPO	2011045		33.3
83	MCHC (OPTI), Ao %	SAL	2011046		33.3						33.3		33.3		33.3
83	MCHC (OPTI), Ao %	EPO	2011047		33.3						33.3		33.3		33.3			33.3		33.3
83	MCHC (OPTI), Ao %	EPO	2011048		33.3						33.3
83	MCHC (OPTI), Ao %	SAL	2011049		33.3						33.3
83	MCHC (OPTI), Ao %	SAL	2011050		33.3						33.3
83	MCHC (OPTI), Ao %	EPO	2011051		33.3
83	MCHC (OPTI), Ao %	SAL	2011052		33.3
83	MCHC (OPTI), Ao %	EPO	2011054		33.3
83	MCHC (OPTI), Ao %	SAL	2011055		33.3
83	MCHC (OPTI), Ao %	SAL	2011056		33.3
83	MCHC (OPTI), Ao %	EPO	2011057		33.3
83	MCHC (OPTI), Ao %	EPO	2011058		33.3						33.3		33.3
84	B. Pressure (OPTI), Ao (mmHg)	SAL	2011034		746.4
84	B. Pressure (OPTI), Ao (mmHg)	EPO	2011035		739.9
84	B. Pressure (OPTI), Ao (mmHg)	SAL	2011036		728.3
84	B. Pressure (OPTI), Ao (mmHg)	EPO	2011037		740.3
84	B. Pressure (OPTI), Ao (mmHg)	SAL	2011038		732
84	B. Pressure (OPTI), Ao (mmHg)	SAL	2011039		735
84	B. Pressure (OPTI), Ao (mmHg)	EPO	2011040		742.1
84	B. Pressure (OPTI), Ao (mmHg)	EPO	2011041		745.5
84	B. Pressure (OPTI), Ao (mmHg)	SAL	2011042		749.3
84	B. Pressure (OPTI), Ao (mmHg)	SAL	2011043		741.1
84	B. Pressure (OPTI), Ao (mmHg)	EPO	2011044		746.5						746.5		746.8		746.8			746
84	B. Pressure (OPTI), Ao (mmHg)	EPO	2011045		744.6
84	B. Pressure (OPTI), Ao (mmHg)	SAL	2011046		739.6
84	B. Pressure (OPTI), Ao (mmHg)	EPO	2011047		742.9						742.7		742.7					742.5		742.6
84	B. Pressure (OPTI), Ao (mmHg)	EPO	2011048		747
84	B. Pressure (OPTI), Ao (mmHg)	SAL	2011049		748.1
84	B. Pressure (OPTI), Ao (mmHg)	SAL	2011050		748.5						748.4
84	B. Pressure (OPTI), Ao (mmHg)	EPO	2011051		741.5
84	B. Pressure (OPTI), Ao (mmHg)	SAL	2011052		746.3
84	B. Pressure (OPTI), Ao (mmHg)	EPO	2011054		750.5
84	B. Pressure (OPTI), Ao (mmHg)	SAL	2011055		750.4
84	B. Pressure (OPTI), Ao (mmHg)	SAL	2011056		740.2
84	B. Pressure (OPTI), Ao (mmHg)	EPO	2011057		735.9
84	B. Pressure (OPTI), Ao (mmHg)	EPO	2011058		739.9
85	pH (OPTI), PA (units)	SAL	2011034		7.39						7.34
85	pH (OPTI), PA (units)	EPO	2011035		7.33						7.3		7.08
85	pH (OPTI), PA (units)	SAL	2011036		7.34						7.31		7.27		7.25			7.27		7.3				7.3		7.26
85	pH (OPTI), PA (units)	EPO	2011037		7.36						7.24		7.05
85	pH (OPTI), PA (units)	SAL	2011038		7.35						72.6		7.12		6.91			7		7.16
85	pH (OPTI), PA (units)	SAL	2011039		7.35						7.32		7.11		6.97
85	pH (OPTI), PA (units)	EPO	2011040		7.33						7.26		7.23		7.22			7.27		7.3				7.33		7.32
85	pH (OPTI), PA (units)	EPO	2011041		7.33						7.26		7.17		7.32			7.26		7.28				7.32		7.31
85	pH (OPTI), PA (units)	SAL	2011042		7.39						7.36		7.34		7.29			7.35		7.33				7.31
85	pH (OPTI), PA (units)	SAL	2011043		7.39						7.34		7.17
85	pH (OPTI), PA (units)	EPO	2011044		7.39						7.33		7.24		29.9			7.28		7.32
85	pH (OPTI), PA (units)	EPO	2011045		7.37						7.33
85	pH (OPTI), PA (units)	SAL	2011046		7.47						7.42		7.3
85	pH (OPTI), PA (units)	EPO	2011047		7.34						7.29		7.22		7.14			7.23		7.3
85	pH (OPTI), PA (units)	EPO	2011048		7.39						7.22
85	pH (OPTI), PA (units)	SAL	2011049		7.46						7.44
85	pH (OPTI), PA (units)	SAL	2011050		7.35						7.32		7.22		7.22			7.32		7.34				7.35		7.33
85	pH (OPTI), PA (units)	EPO	2011051		7.38						7.31		7.24		7.14			7.26	7.06
85	pH (OPTI), PA (units)	SAL	2011052		7.34						7.32		7.2		7.01
85	pH (OPTI), PA (units)	EPO	2011054		7.41						7.39		7.24
85	pH (OPTI), PA (units)	SAL	2011055		7.41						7.39
85	pH (OPTI), PA (units)	SAL	2011056		7.45						7.4		7.37		7.32			7.36		7.38				7.43		7.4
85	pH (OPTI), PA (units)	EPO	2011057		7.36						7.32		7.25		7.21			7.24		7.31				7.37		7.33
85	pH (OPTI), PA (units)	EPO	2011058		7.4						7.36		7.16
86	pCO2 (OPTI), PA (mmHg)	SAL	2011034		50						45
86	pCO2 (OPTI), PA (mmHg)	EPO	2011035		47						59		73
86	pCO2 (OPTI), PA (mmHg)	SAL	2011036		55						54		63		66			50		46				47		51
86	pCO2 (OPTI), PA (mmHg)	EPO	2011037		55						58		73
86	pCO2 (OPTI), PA (mmHg)	SAL	2011038		52						61		76		98			69		52
86	pCO2 (OPTI), PA (mmHg)	SAL	2011039		61						62		76		86
86	pCO2 (OPTI), PA (mmHg)	EPO	2011040		56						59		64		63			48		46				41		43
86	pCO2 (OPTI), PA (mmHg)	EPO	2011041		59						63		70		27			57		51				44		46
86	pCO2 (OPTI), PA (mmHg)	SAL	2011042		49						52		31		52			46		42				47
86	pCO2 (OPTI), PA (mmHg)	SAL	2011043		46						53		67
86	pCO2 (OPTI), PA (mmHg)	EPO	2011044		55						58		69		60			55		49
86	pCO2 (OPTI), PA (mmHg)	EPO	2011045		47						52
86	pCO2 (OPTI), PA (mmHg)	SAL	2011046		47						47		54
86	pCO2 (OPTI), PA (mmHg)	EPO	2011047		48						54		57		61			52		49
86	pCO2 (OPTI), PA (mmHg)	EPO	2011048		52						71
86	pCO2 (OPTI), PA (mmHg)	SAL	2011049		42						41
86	pCO2 (OPTI), PA (mmHg)	SAL	2011050		51						51		62		58			44		42				41		44
86	pCO2 (OPTI), PA (mmHg)	EPO	2011051		53						56		66		76			48	46
86	pCO2 (OPTI), PA (mmHg)	SAL	2011052		59						55		68		53
86	pCO2 (OPTI), PA (mmHg)	EPO	2011054		50						42		71
86	pCO2 (OPTI), PA (mmHg)	SAL	2011055		49						51
86	pCO2 (OPTI), PA (mmHg)	SAL	2011056		48						52		53		55			48		38				35		37
86	pCO2 (OPTI), PA (mmHg)	EPO	2011057		52						56		65		71			54		49				41		47
86	pCO2 (OPTI), PA (mmHg)	EPO	2011058		51						52		68
87	pO2 (OPTI), PA (mmHg)	SAL	2011034		41						19
87	pO2 (OPTI), PA (mmHg)	EPO	2011035		40						31		27
87	pO2 (OPTI), PA (mmHg)	SAL	2011036		45						40		30		31			43		41				38		36
87	pO2 (OPTI), PA (mmHg)	EPO	2011037		41						24		33
87	pO2 (OPTI), PA (mmHg)	SAL	2011038		40						32		28		28			45		40
87	pO2 (OPTI), PA (mmHg)	SAL	2011039		36						28		26		28
87	pO2 (OPTI), PA (mmHg)	EPO	2011040		42						28		30		33			46		43				44		47
87	pO2 (OPTI), PA (mmHg)	EPO	2011041		41						31		31		91			40		41				38		43
87	pO2 (OPTI), PA (mmHg)	SAL	2011042		40						33		37		34			47		41				35
87	pO2 (OPTI), PA (mmHg)	SAL	2011043		45						31		23
87	pO2 (OPTI), PA (mmHg)	EPO	2011044		43						44		34		26			43		36
87	pO2 (OPTI), PA (mmHg)	EPO	2011045		44						31
87	pO2 (OPTI), PA (mmHg)	SAL	2011046		39						29		23
87	pO2 (OPTI), PA (mmHg)	EPO	2011047		40						32		29		30			38		28
87	pO2 (OPTI), PA (mmHg)	EPO	2011048		42						22
87	pO2 (OPTI), PA (mmHg)	SAL	2011049		37						28
87	pO2 (OPTI), PA (mmHg)	SAL	2011050		38						27		26		27			45		37				39		41
87	pO2 (OPTI), PA (mmHg)	EPO	2011051		47						31		27		29			42	37
87	pO2 (OPTI), PA (mmHg)	SAL	2011052		39						35		27		41
87	pO2 (OPTI), PA (mmHg)	EPO	2011054		38						34		25
87	pO2 (OPTI), PA (mmHg)	SAL	2011055		33						26
87	pO2 (OPTI), PA (mmHg)	SAL	2011056		41						37		32		33			42		47				42		51
87	pO2 (OPTI), PA (mmHg)	EPO	2011057		38						32		27		31			42		40				42		45
87	pO2 (OPTI), PA (mmHg)	EPO	2011058		35						29		24
88	BE (OPTI), PA (mmol/L)	SAL	2011034		4.1						-2.2
88	BE (OPTI), PA (mmol/L)	EPO	2011035		-1.9						0.8		-9.7
88	BE (OPTI), PA (mmol/L)	SAL	2011036		2.3						-0.3		0.1		0.1			-4.1		-3.7				-3.8		-4.2
88	BE (OPTI), PA (mmol/L)	EPO	2011037		4.2						-3.3		-10.8
88	BE (OPTI), PA (mmol/L)	SAL	2011038		1.6						-0.9		-6.3		-14.4			-13.2		-10.6
88	BE (OPTI), PA (mmol/L)	SAL	2011039		5.8						3.1		-6.9		-13
88	BE (OPTI), PA (mmol/L)	EPO	2011040		1.7						-1.7		-2.6		-3			-4.1		-3.9				-4.5		-4.3
[truncated: 521 more rows]

## Sheet: HS-65-VP
	Variable	Exp.#	Drug	CI	General	BL	BW1 5	BW1 10	BW1 15	BW1 20	BW1 25	BW1 30	BW2 45	BW2 60	HS1 75	HS1 90	HS2/CI 105	HS2/CI 120	HS3 135	HS3 150	BR 165	BR 180	BR 195	BR 210	PR 24	PR 48	PR 72
6	Weight (kg)	2011060	SAL	CI	36.4
6	Weight (kg)	2011061	EPO	noCI	33.3
6	Weight (kg)	2011063	EPO	CI	39.5
6	Weight (kg)	2011064	SAL	noCI	39.3
6	Weight (kg)	2011065	EPO	CI	37.2
6	Weight (kg)	2011066	SAL	noCI	39.7
6	Weight (kg)	2011067	SAL	CI	41
6	Weight (kg)	2011068	EPO	noCI	40.4
6	Weight (kg)	2011069	SAL	noCI	41
6	Weight (kg)	2011070	SAL	CI	35
6	Weight (kg)	2011071	EPO	noCI	36
6	Weight (kg)	2011072	EPO	CI	36.3
6	Weight (kg)	2011073	SAL	CI	39.3
6	Weight (kg)	2011074	SAL	noCI	37.5
6	Weight (kg)	2011075	EPO	noCI	35.7
6	Weight (kg)	2011076	EPO	CI	40
6	Weight (kg)	2011077	SAL	noCI	40
6	Weight (kg)	2011078	EPO	CI	38.2
6	Weight (kg)	2011079	SAL	CI	39.9
6	Weight (kg)	2011080	EPO	noCI	38.1
6	Weight (kg)	2011081	EPO	CI	40
6	Weight (kg)	2011082	SAL	noCI	39.6
6	Weight (kg)	2011083	EPO	noCI	42
6	Weight (kg)	2011084	SAL	CI	44.3
7	Time ketamine injection (h:min)	2011060	SAL	CI	09:10:00
7	Time ketamine injection (h:min)	2011061	EPO	noCI	09:10:00
7	Time ketamine injection (h:min)	2011063	EPO	CI	09:13:00
7	Time ketamine injection (h:min)	2011064	SAL	noCI	09:00:00
7	Time ketamine injection (h:min)	2011065	EPO	CI	08:45:00
7	Time ketamine injection (h:min)	2011066	SAL	noCI	09:02:00
7	Time ketamine injection (h:min)	2011067	SAL	CI	08:42:00
7	Time ketamine injection (h:min)	2011068	EPO	noCI	09:30:00
7	Time ketamine injection (h:min)	2011069	SAL	noCI	09:15:00
7	Time ketamine injection (h:min)	2011070	SAL	CI	09:20:00
7	Time ketamine injection (h:min)	2011071	EPO	noCI	08:40:00
7	Time ketamine injection (h:min)	2011072	EPO	CI	09:20:00
7	Time ketamine injection (h:min)	2011073	SAL	CI	10:02:00
7	Time ketamine injection (h:min)	2011074	SAL	noCI	09:00:00
7	Time ketamine injection (h:min)	2011075	EPO	noCI	09:25:00
7	Time ketamine injection (h:min)	2011076	EPO	CI	08:35:00
7	Time ketamine injection (h:min)	2011077	SAL	noCI	09:25:00
7	Time ketamine injection (h:min)	2011078	EPO	CI	09:15:00
7	Time ketamine injection (h:min)	2011079	SAL	CI	09:35:00
7	Time ketamine injection (h:min)	2011080	EPO	noCI	09:15:00
7	Time ketamine injection (h:min)	2011081	EPO	CI	09:20:00
7	Time ketamine injection (h:min)	2011082	SAL	noCI	09:25:00
7	Time ketamine injection (h:min)	2011083	EPO	noCI	09:32:00
7	Time ketamine injection (h:min)	2011084	SAL	CI	09:23:00
8	Time start BW (h:min:sec)	2011060	SAL	CI	11:58:11
8	Time start BW (h:min:sec)	2011061	EPO	noCI	11:24:58
8	Time start BW (h:min:sec)	2011063	EPO	CI	11:51:02
8	Time start BW (h:min:sec)	2011064	SAL	noCI	10:58:13
8	Time start BW (h:min:sec)	2011065	EPO	CI	10:45:17
8	Time start BW (h:min:sec)	2011066	SAL	noCI	11:13:21
8	Time start BW (h:min:sec)	2011067	SAL	CI	10:42:40
8	Time start BW (h:min:sec)	2011068	EPO	noCI	11:38:12
8	Time start BW (h:min:sec)	2011069	SAL	noCI	11:39:24
8	Time start BW (h:min:sec)	2011070	SAL	CI	11:03:31
8	Time start BW (h:min:sec)	2011071	EPO	noCI	10:16:10
8	Time start BW (h:min:sec)	2011072	EPO	CI	11:05:19
8	Time start BW (h:min:sec)	2011073	SAL	CI	11:33:31
8	Time start BW (h:min:sec)	2011074	SAL	noCI	10:51:08
8	Time start BW (h:min:sec)	2011075	EPO	noCI	11:05:39
8	Time start BW (h:min:sec)	2011076	EPO	CI	10:50:38
8	Time start BW (h:min:sec)	2011077	SAL	noCI	11:04:17
8	Time start BW (h:min:sec)	2011078	EPO	CI	10:50:56
8	Time start BW (h:min:sec)	2011079	SAL	CI	11:31:30
8	Time start BW (h:min:sec)	2011080	EPO	noCI	10:53:12
8	Time start BW (h:min:sec)	2011081	EPO	CI	11:05:58
8	Time start BW (h:min:sec)	2011082	SAL	noCI	10:59:03
8	Time start BW (h:min:sec)	2011083	EPO	noCI	10:55:21
8	Time start BW (h:min:sec)	2011084	SAL	CI	11:43:35
9	Preparation time (h:min)	2011060	SAL	CI	02:48:11
9	Preparation time (h:min)	2011061	EPO	noCI	02:14:58
9	Preparation time (h:min)	2011063	EPO	CI	02:38:02
9	Preparation time (h:min)	2011064	SAL	noCI	01:58:13
9	Preparation time (h:min)	2011065	EPO	CI	02:00:17
9	Preparation time (h:min)	2011066	SAL	noCI	02:11:21
9	Preparation time (h:min)	2011067	SAL	CI	02:00:40
9	Preparation time (h:min)	2011068	EPO	noCI	02:08:12
9	Preparation time (h:min)	2011069	SAL	noCI	02:24:24
9	Preparation time (h:min)	2011070	SAL	CI	01:43:31
9	Preparation time (h:min)	2011071	EPO	noCI	01:36:10
9	Preparation time (h:min)	2011072	EPO	CI	01:45:19
9	Preparation time (h:min)	2011073	SAL	CI	01:31:31
9	Preparation time (h:min)	2011074	SAL	noCI	01:51:08
9	Preparation time (h:min)	2011075	EPO	noCI	01:40:39
9	Preparation time (h:min)	2011076	EPO	CI	02:15:38
9	Preparation time (h:min)	2011077	SAL	noCI	01:39:17
9	Preparation time (h:min)	2011078	EPO	CI	01:35:56
9	Preparation time (h:min)	2011079	SAL	CI	01:56:30
9	Preparation time (h:min)	2011080	EPO	noCI	01:38:12
9	Preparation time (h:min)	2011081	EPO	CI	01:45:58
9	Preparation time (h:min)	2011082	SAL	noCI	01:34:03
9	Preparation time (h:min)	2011083	EPO	noCI	01:23:21
9	Preparation time (h:min)	2011084	SAL	CI	02:20:35
10	Resuscitated (Y=1/N=0)	2011060	SAL	CI	1
10	Resuscitated (Y=1/N=0)	2011061	EPO	noCI	1
10	Resuscitated (Y=1/N=0)	2011063	EPO	CI	1
10	Resuscitated (Y=1/N=0)	2011064	SAL	noCI	1
10	Resuscitated (Y=1/N=0)	2011065	EPO	CI	1
10	Resuscitated (Y=1/N=0)	2011066	SAL	noCI	1
10	Resuscitated (Y=1/N=0)	2011067	SAL	CI	1
10	Resuscitated (Y=1/N=0)	2011068	EPO	noCI	1
10	Resuscitated (Y=1/N=0)	2011069	SAL	noCI	1
10	Resuscitated (Y=1/N=0)	2011070	SAL	CI	1
10	Resuscitated (Y=1/N=0)	2011071	EPO	noCI	1
10	Resuscitated (Y=1/N=0)	2011072	EPO	CI	1
10	Resuscitated (Y=1/N=0)	2011073	SAL	CI	1
10	Resuscitated (Y=1/N=0)	2011074	SAL	noCI	1
10	Resuscitated (Y=1/N=0)	2011075	EPO	noCI	1
10	Resuscitated (Y=1/N=0)	2011076	EPO	CI	0
10	Resuscitated (Y=1/N=0)	2011077	SAL	noCI	1
10	Resuscitated (Y=1/N=0)	2011078	EPO	CI	1
10	Resuscitated (Y=1/N=0)	2011079	SAL	CI	1
10	Resuscitated (Y=1/N=0)	2011080	EPO	noCI	1
10	Resuscitated (Y=1/N=0)	2011081	EPO	CI	1
10	Resuscitated (Y=1/N=0)	2011082	SAL	noCI	1
10	Resuscitated (Y=1/N=0)	2011083	EPO	noCI	0
10	Resuscitated (Y=1/N=0)	2011084	SAL	CI	1
11	Survival from ketamine (h)	2011060	SAL	CI	72
11	Survival from ketamine (h)	2011061	EPO	noCI	72
11	Survival from ketamine (h)	2011063	EPO	CI	72
11	Survival from ketamine (h)	2011064	SAL	noCI	72
11	Survival from ketamine (h)	2011065	EPO	CI	72
11	Survival from ketamine (h)	2011066	SAL	noCI	48
11	Survival from ketamine (h)	2011067	SAL	CI	72
11	Survival from ketamine (h)	2011068	EPO	noCI	72
11	Survival from ketamine (h)	2011069	SAL	noCI	24
11	Survival from ketamine (h)	2011070	SAL	CI	72
11	Survival from ketamine (h)	2011071	EPO	noCI	72
11	Survival from ketamine (h)	2011072	EPO	CI	72
11	Survival from ketamine (h)	2011073	SAL	CI	72
11	Survival from ketamine (h)	2011074	SAL	noCI	72
11	Survival from ketamine (h)	2011075	EPO	noCI	72
11	Survival from ketamine (h)	2011076	EPO	CI	3.38
11	Survival from ketamine (h)	2011077	SAL	noCI	72
11	Survival from ketamine (h)	2011078	EPO	CI	72
11	Survival from ketamine (h)	2011079	SAL	CI	72
11	Survival from ketamine (h)	2011080	EPO	noCI	72
11	Survival from ketamine (h)	2011081	EPO	CI	72
11	Survival from ketamine (h)	2011082	SAL	noCI	72
11	Survival from ketamine (h)	2011083	EPO	noCI	3.32
11	Survival from ketamine (h)	2011084	SAL	CI	72
12	Survival from BW (h)	2011060	SAL	CI	72
12	Survival from BW (h)	2011061	EPO	noCI	72
12	Survival from BW (h)	2011063	EPO	CI	72
12	Survival from BW (h)	2011064	SAL	noCI	72
12	Survival from BW (h)	2011065	EPO	CI	72
12	Survival from BW (h)	2011066	SAL	noCI	48
12	Survival from BW (h)	2011067	SAL	CI	72
12	Survival from BW (h)	2011068	EPO	noCI	72
12	Survival from BW (h)	2011069	SAL	noCI	24
12	Survival from BW (h)	2011070	SAL	CI	72
12	Survival from BW (h)	2011071	EPO	noCI	72
12	Survival from BW (h)	2011072	EPO	CI	72
12	Survival from BW (h)	2011073	SAL	CI	72
12	Survival from BW (h)	2011074	SAL	noCI	72
12	Survival from BW (h)	2011075	EPO	noCI	72
12	Survival from BW (h)	2011076	EPO	CI	1.13
12	Survival from BW (h)	2011077	SAL	noCI	72
12	Survival from BW (h)	2011078	EPO	CI	72
12	Survival from BW (h)	2011079	SAL	CI	72
12	Survival from BW (h)	2011080	EPO	noCI	72
12	Survival from BW (h)	2011081	EPO	CI	72
12	Survival from BW (h)	2011082	SAL	noCI	72
12	Survival from BW (h)	2011083	EPO	noCI	1.93
12	Survival from BW (h)	2011084	SAL	CI	72
13	Total lobe lung weight wet (g)	2011060	SAL	CI	167
13	Total lobe lung weight wet (g)	2011061	EPO	noCI	150
13	Total lobe lung weight wet (g)	2011063	EPO	CI	146
13	Total lobe lung weight wet (g)	2011064	SAL	noCI	155
13	Total lobe lung weight wet (g)	2011065	EPO	CI	159
13	Total lobe lung weight wet (g)	2011066	SAL	noCI	161
13	Total lobe lung weight wet (g)	2011067	SAL	CI	162
13	Total lobe lung weight wet (g)	2011068	EPO	noCI	133
13	Total lobe lung weight wet (g)	2011069	SAL	noCI	176
13	Total lobe lung weight wet (g)	2011070	SAL	CI	141
13	Total lobe lung weight wet (g)	2011071	EPO	noCI	128
13	Total lobe lung weight wet (g)	2011072	EPO	CI	130
13	Total lobe lung weight wet (g)	2011073	SAL	CI	209
13	Total lobe lung weight wet (g)	2011074	SAL	noCI	139
13	Total lobe lung weight wet (g)	2011075	EPO	noCI	119
13	Total lobe lung weight wet (g)	2011076	EPO	CI
13	Total lobe lung weight wet (g)	2011077	SAL	noCI	150
13	Total lobe lung weight wet (g)	2011078	EPO	CI	133
13	Total lobe lung weight wet (g)	2011079	SAL	CI	137
13	Total lobe lung weight wet (g)	2011080	EPO	noCI	123
13	Total lobe lung weight wet (g)	2011081	EPO	CI	118
13	Total lobe lung weight wet (g)	2011082	SAL	noCI	128
13	Total lobe lung weight wet (g)	2011083	EPO	noCI
13	Total lobe lung weight wet (g)	2011084	SAL	CI	144
14	Total lobe lung weight dry (g)	2011060	SAL	CI	31
14	Total lobe lung weight dry (g)	2011061	EPO	noCI	28
14	Total lobe lung weight dry (g)	2011063	EPO	CI	28
14	Total lobe lung weight dry (g)	2011064	SAL	noCI	30
14	Total lobe lung weight dry (g)	2011065	EPO	CI	29
14	Total lobe lung weight dry (g)	2011066	SAL	noCI	30
14	Total lobe lung weight dry (g)	2011067	SAL	CI	30
14	Total lobe lung weight dry (g)	2011068	EPO	noCI	25
14	Total lobe lung weight dry (g)	2011069	SAL	noCI	31
14	Total lobe lung weight dry (g)	2011070	SAL	CI	22
14	Total lobe lung weight dry (g)	2011071	EPO	noCI	25
14	Total lobe lung weight dry (g)	2011072	EPO	CI	25
14	Total lobe lung weight dry (g)	2011073	SAL	CI	38
14	Total lobe lung weight dry (g)	2011074	SAL	noCI	27
14	Total lobe lung weight dry (g)	2011075	EPO	noCI	23
14	Total lobe lung weight dry (g)	2011076	EPO	CI
14	Total lobe lung weight dry (g)	2011077	SAL	noCI	28
14	Total lobe lung weight dry (g)	2011078	EPO	CI	26
14	Total lobe lung weight dry (g)	2011079	SAL	CI	24
14	Total lobe lung weight dry (g)	2011080	EPO	noCI	24
14	Total lobe lung weight dry (g)	2011081	EPO	CI	21
14	Total lobe lung weight dry (g)	2011082	SAL	noCI	24
14	Total lobe lung weight dry (g)	2011083	EPO	noCI
14	Total lobe lung weight dry (g)	2011084	SAL	CI	26
15	Lung Water (%)	2011060	SAL	CI	81.4371
15	Lung Water (%)	2011061	EPO	noCI	81.3333
15	Lung Water (%)	2011063	EPO	CI	80.8219
15	Lung Water (%)	2011064	SAL	noCI	80.6452
15	Lung Water (%)	2011065	EPO	CI	81.761
15	Lung Water (%)	2011066	SAL	noCI	81.3665
15	Lung Water (%)	2011067	SAL	CI	81.4815
15	Lung Water (%)	2011068	EPO	noCI	81.203
15	Lung Water (%)	2011069	SAL	noCI	82.3864
15	Lung Water (%)	2011070	SAL	CI	84.3972
15	Lung Water (%)	2011071	EPO	noCI	80.4688
15	Lung Water (%)	2011072	EPO	CI	80.7692
15	Lung Water (%)	2011073	SAL	CI	81.8182
15	Lung Water (%)	2011074	SAL	noCI	80.5755
15	Lung Water (%)	2011075	EPO	noCI	80.6723
15	Lung Water (%)	2011076	EPO	CI
15	Lung Water (%)	2011077	SAL	noCI	81.3333
15	Lung Water (%)	2011078	EPO	CI	80.4511
15	Lung Water (%)	2011079	SAL	CI	82.4818
15	Lung Water (%)	2011080	EPO	noCI	80.4878
15	Lung Water (%)	2011081	EPO	CI	82.2034
15	Lung Water (%)	2011082	SAL	noCI	81.25
15	Lung Water (%)	2011083	EPO	noCI
15	Lung Water (%)	2011084	SAL	CI	81.9444
16	Temperature , PA	2011060	SAL	CI		38.4			38.6			38.5	38.8	39.2	39.3	39.4	38.6	38.5	38.9	39	38.6	38.6	38.5	38.5
16	Temperature , PA	2011061	EPO	noCI		38.1			38.5			38.5	38.6	39	39.1	39.2	39.2	39.3	39.4	39.5	38.8	38.6	38.3	37.9
16	Temperature , PA	2011063	EPO	CI		38.5			38.6			38.7	38.8	39	39.1	39.1	38.4	38.2	38.5	38.6	38	37.8	37.8	37.7
16	Temperature , PA	2011064	SAL	noCI		38.4			38.5			38.7	38.9	39.1	39.1	39.1	39.2	39.3	39.3	39.5	38.7	38.5	38.3	38.3
16	Temperature , PA	2011065	EPO	CI		38			38			38.2	38.3	38.6	38.8	38.8	38.1	37.9	38.2	38.3	37.8	37.7	37.6	37.6
16	Temperature , PA	2011066	SAL	noCI		38.5			38			38	38.1	38.1	38	38.1	38.1	38.1	38.2	38.2	37.9	37.8	37.6	37.5
16	Temperature , PA	2011067	SAL	CI		38.5			39			39.2	39.4	39.6	39.7	39.7	39	38.9	39.2	39.3	39	39	39	38.9
16	Temperature , PA	2011068	EPO	noCI		37.9			38			38.1	38.2	38.5	38.4	38.4	38.4	38.4	38.4	38.5	37.8	37.4	37.1	37
16	Temperature , PA	2011069	SAL	noCI		38.5			38.5			38.7	38.9	39	39.1	39.2	39.4	39.4	39.4	39.4	39	38.7	38.2	37.9
16	Temperature , PA	2011070	SAL	CI		38			38.2			38.4	38.6	38.8	38.9	39	38.1	37.8	38.3	38.4	37.9	37.6	37.4	37.3
16	Temperature , PA	2011071	EPO	noCI		38.5			38.3			38.3	38.4	38.6	38.6	38.6	38.7	38.8	38.9	38.9	38.3	38.1	37.9	37.7
16	Temperature , PA	2011072	EPO	CI		37.9			37.8			38	37.9	38.2	38.5	38.6	37.9	37.6	38	38.1	37.6	37.5	37.5	37.3
16	Temperature , PA	2011073	SAL	CI		38.2			38.4			38.5	38.7	39.1	39.3	39.4	38.9	38.7	39.1	39.3	38.9	38.9	38.8	38.7
16	Temperature , PA	2011074	SAL	noCI		38.4			38.1			38.1	38.4	38.7	38.8	38.8	38.9	39	39.1	39.2	38.7	38.5	38.3	38.1
16	Temperature , PA	2011075	EPO	noCI		38			38.1			38.4	38.4	38.6	38.7	38.8	38.8	38.9	39	39.1	38.3	38.3	38.2	38.1
16	Temperature , PA	2011076	EPO	CI		38.4			38.7			38.9	39.3	39.7
16	Temperature , PA	2011077	SAL	noCI		38.3			38.5			38.6	38.8	39	39.2	39.3	39.5	39.6	39.7	39.8	39.3	38.9	38.7	38.7
16	Temperature , PA	2011078	EPO	CI		38.3			38.5			38.7	38.5	39	39.1	39.2	38.5	38.3	38.7	38.8	38.3	38.2	38.2	38.2
16	Temperature , PA	2011079	SAL	CI		37.9			38			38.1	38.2	38.5	38.5	38.6	37.7	37.3	37.7	37.8	36.9	36.7	36.5	36.3
16	Temperature , PA	2011080	EPO	noCI		38			38.1			38.3	38.5	38.8	38.9	39.1	39.2	39.3	39.3	39.4	38.9	38.7	38.6	38.3
16	Temperature , PA	2011081	EPO	CI		38.2			38.3			38.5	38.7	39	39	39	38.2	37.9	38.3	38.4	37.8	37.8	37.7	37.6
16	Temperature , PA	2011082	SAL	noCI		37.8			37.9			38.1	38.4	38.7	38.7	38.7	38.8	38.9	39	39	38.4	38.3	38.2	38.2
16	Temperature , PA	2011083	EPO	noCI		38.3			38.4			38.5	38.6	39	39.2	39.3	39.4
16	Temperature , PA	2011084	SAL	CI		37.5			37.7			37.9	38.1	38.4	38.5	38.6	38.2	37.8	38.2	38.3	38	37.9	37.6	37.5
17	CO-1 (l/min)	2011060	SAL	CI		4.95			4.13			3.12	2.61	3.15	3.27	2.82	4.56	5.66	4.78	4.29	5.54	5.62	6.3	6.58
17	CO-1 (l/min)	2011061	EPO	noCI		4.48			2.8			2.63	1.87	2.16	2.55	2.82	3.34	3.5	3.38	3.35	3.93	4.74	6.07	6.67
17	CO-1 (l/min)	2011063	EPO	CI		5.12			3.21			2.78	2.28	2.34	2.63	2.72	3.8	4.22	4.28	4	5.79	6.55	8.27	6.5
17	CO-1 (l/min)	2011064	SAL	noCI		3.37			2.52			2.11	2.3	2.35	2.7	2.89	2.98	2.97	2.82	2.4	3.86	5.27	6.81	7.77
17	CO-1 (l/min)	2011065	EPO	CI		3.42			3.08			2.8	2.19	2.17	2.18	2.28	2.92	3.16	3.27	3.24	4.1	5.16	5.81	6.17
17	CO-1 (l/min)	2011066	SAL	noCI		3.47			3.02			1.42	1.39	1.66	2.26	2.36	2.25	2.34	2.28	2.16	3.14	3.73	3.35	3.28
17	CO-1 (l/min)	2011067	SAL	CI		4.21			2.73			3.09	2.58	2.82	3.55	3.53	4.29	4.72	5.85	4.6	8.07	7.56	7.21	8.43
17	CO-1 (l/min)	2011068	EPO	noCI		3.35			1.87			1.6	1.59	1.63	1.78	1.75	2.13	2.36	2.12	1.65	3.09	3.81	5.24	5.19
17	CO-1 (l/min)	2011069	SAL	noCI		3.94			2.41			1.24	1.24	1.89	2.38	1.76	1.71	1.96	1.71	1.61	3.22	3.48	4.31	4.04
17	CO-1 (l/min)	2011070	SAL	CI		3.59			1.9			1.35	1.35	1.7	1.75	1.87	2.34	3.24	3.07	2.8	3.66	4.24	4.29	4.17
17	CO-1 (l/min)	2011071	EPO	noCI		3.26			2.75			2.41	2	2.52	3.05	3.02	3.02	2.78	2.82	2.72	3.52	4.36	5.05	5.48
17	CO-1 (l/min)	2011072	EPO	CI		3.56			3.56			3.07	2.86	3.18	2.98	2.79	3.24	3.91	3.6	3.48	5	6.16	6.9	5.61
17	CO-1 (l/min)	2011073	SAL	CI		5.46			3.76			3.15	1.71	2.01	2.44	2.54	2.52	3.66	3.8	3.44	4.64	5.94	7.25	6.94
17	CO-1 (l/min)	2011074	SAL	noCI		4.06			3.2			2.08	1.43	1.91	2.62	2.88	3.02	2.99	3.14	3.01	3.86	5.11	5.64	7.08
17	CO-1 (l/min)	2011075	EPO	noCI		4.15			2.52			1.75	1.48	1.95	2.13	2.39	2.46	2.51	2.36	2.36	3.52	4	5.12	4.88
17	CO-1 (l/min)	2011076	EPO	CI		5.02			2.77			2.49	1.89	1.2
17	CO-1 (l/min)	2011077	SAL	noCI		4.1			3.38			3.06	2.12	2.14	2.39	2.43	2.29	2.14	1.98	1.76	4.82	5.45	6.77	6.29
17	CO-1 (l/min)	2011078	EPO	CI		3.46			2.73			2.1	1.85	2.05	2.42	2.5	3.37	4.17	3.87	3.54	5.35	6.65	8.26	6.98
17	CO-1 (l/min)	2011079	SAL	CI		3.01			1.65			1.6	1.37	1.5	1.68	1.8	2.59	3.22	2.87	2.68	4.21	4.83	5.19	5.43
17	CO-1 (l/min)	2011080	EPO	noCI		4.06			3.07			2.48	2.36	2.87	2.8	2.72	2.69	2.51	2.72	2.93	4.41	7.25	7.11	7.58
17	CO-1 (l/min)	2011081	EPO	CI		4.63			2.51			1.49	1.47	1.67	2.4	2.61	3.2	4.71	3.88	3.66	7.03	5.8	6.04	4.95
17	CO-1 (l/min)	2011082	SAL	noCI		3.88			3.27			2.42	1.88	2.25	2.63	2.68	2.62	2.9	2.35	2.86	5.61	6.26	7.85	7.18
17	CO-1 (l/min)	2011083	EPO	noCI		3.38			2.34			2.41	1.82	2.04	1.88	1.8	1.31
17	CO-1 (l/min)	2011084	SAL	CI		4.41			3.15			2.42	2.27	2.56	3.37	3.35	3.84	5.37	4.53	3.03	5.01	4.31	5.27	5.33
18	CO-2 (l/min)	2011060	SAL	CI		5.04			4.05			3.07	2.72	3.33	3.22	3.08	4.8	5.49	4.59	4.46	5.58	5.66	6.06	6.82
18	CO-2 (l/min)	2011061	EPO	noCI		4.34			2.95			2.79	1.94	1.98	2.54	3	3.31	3.46	3.34	3.27	3.93	4.81	5.82	7.23
18	CO-2 (l/min)	2011063	EPO	CI		4.82			3.21			2.84	2.32	2.2	2.57	2.8	3.93	4.5	4.12	4.02	5.8	6.95	7.71	6.73
18	CO-2 (l/min)	2011064	SAL	noCI		3.57			2.55			2.22	2.33	2.4	2.77	2.95	3.17	3.01	2.99	2.46	3.88	5.55	7.05	7.7
18	CO-2 (l/min)	2011065	EPO	CI		3.54			3.1			2.71	2.19	2.16	2.28	2.17	3.06	3.25	3.19	3.13	4.12	5.04	6.19	6.31
18	CO-2 (l/min)	2011066	SAL	noCI		3.36			2.85			1.45	1.36	1.8	2.24	2.35	2.31	2.33	2.25	2.22	3.36	3.79	3.08	3.38
18	CO-2 (l/min)	2011067	SAL	CI		4.51			2.78			3.27	2.59	2.98	3.46	3.59	4.18	4.86	5.57	4.52	8.04	7.9	7.42	8.85
18	CO-2 (l/min)	2011068	EPO	noCI		3.36			1.91			1.63	1.55	1.61	1.8	1.74	2.2	2.19	1.95	1.61	3.08	4.05	5	5.1
18	CO-2 (l/min)	2011069	SAL	noCI		3.81			2.36			1.24	1.27	1.68	2.33	1.68	1.77	2.02	1.88	1.57	3.52	3.75	4.59	4.32
18	CO-2 (l/min)	2011070	SAL	CI		3.63			1.81			1.44	1.38	1.68	1.81	1.9	2.33	3.22	2.93	2.81	3.78	4.22	4.35	4.31
18	CO-2 (l/min)	2011071	EPO	noCI		3.32			2.75			2.3	2.04	2.5	2.91	2.98	2.87	2.85	2.81	2.81	3.54	4.18	5.21	5.39
18	CO-2 (l/min)	2011072	EPO	CI		3.76			3.56			3.35	2.71	3.44	2.95	2.83	3.47	4.15	3.76	3.58	5.17	5.77	6.68	5.82
18	CO-2 (l/min)	2011073	SAL	CI		5.47			4.04			2.98	1.66	1.97	2.58	2.7	2.45	3.41	3.86	3.29	4.94	5.94	7.06	6.56
18	CO-2 (l/min)	2011074	SAL	noCI		3.79			3.07			2.21	1.48	1.91	2.63	2.73	2.95	3.06	3.13	3.15	3.78	5.08	5.65	7.03
18	CO-2 (l/min)	2011075	EPO	noCI		4.47			2.35			1.87	1.51	1.94	2.26	2.46	2.45	2.59	2.31	2.3	3.45	4.01	4.86	4.74
18	CO-2 (l/min)	2011076	EPO	CI		4.71			2.7			2.39	1.92	1.15
18	CO-2 (l/min)	2011077	SAL	noCI		3.75			3.42			3.04	2.22	2.22	2.36	2.49	2.35	2.12	1.93	1.73	4.92	5.94	6.69	5.79
18	CO-2 (l/min)	2011078	EPO	CI		3.49			2.62			2.12	1.83	2.05	2.46	2.46	3.21	4.37	4.08	3.5	5.58	6.47	8.11	7.23
18	CO-2 (l/min)	2011079	SAL	CI		3.01			1.69			1.5	1.34	1.52	1.58	1.79	2.62	3.27	2.85	2.7	4.18	4.61	5.15	4.98
18	CO-2 (l/min)	2011080	EPO	noCI		4.46			3.35			2.59	2.37	2.71	2.92	2.85	2.62	2.46	2.89	2.81	4.71	7.02	7.24	7.33
18	CO-2 (l/min)	2011081	EPO	CI		4.71			2.37			1.48	1.49	1.64	2.39	2.67	3.13	4.45	3.72	3.57	7.29	5.51	6.23	5.01
18	CO-2 (l/min)	2011082	SAL	noCI		3.84			3.08			2.46	2.04	2.2	2.49	2.67	2.46	3.06	2.36	3.05	5.35	6.7	7.64	7.67
18	CO-2 (l/min)	2011083	EPO	noCI		3.45			2.4			2.44	1.77	1.97	1.95	1.77	1.32
18	CO-2 (l/min)	2011084	SAL	CI		4.53			2.87			2.37	2.35	2.74	3.1	3.31	3.97	5.17	4.09	2.73	5.25	4.69	5.47	5.21
19	RA, systolic (mmHg)	2011060	SAL	CI		8.2	7.6	6.7	5.8	5.1	7.2	7.4	7.4	7.8	7.8	8.4	9.8	10.4	9.5	9.6		11.1		12.2
19	RA, systolic (mmHg)	2011061	EPO	noCI		9.4	7.4	6.7	6.3	5.6	5.1	4.9	5.3	4.3	4.6	4.5	5.1	4.8	5.2	4.9		9.1		11.2
19	RA, systolic (mmHg)	2011063	EPO	CI		6.5	4.9	4.9	4.8	4.2	3.9	3.9	3.4	3.6	3.8	3.5	5.1	6.2	4.8	4.9		8.8		10.9
19	RA, systolic (mmHg)	2011064	SAL	noCI		7.9	6.4	5.2	5.4	4.6	4.3	5.2	5	4.7	4.9	4.9	5.5	4.9	4.8	4.4		7.2		8.7
19	RA, systolic (mmHg)	2011065	EPO	CI		8.5	6.5	6	5.2	5.2	4.6	5.1	5.2	5.3	6.1	6	7.1	7.4	7.6	7.6		9.3		9.6
19	RA, systolic (mmHg)	2011066	SAL	noCI		11.3	9.1	8.1	6.9	7.2	6.3	5.4	6.2	5.8	6.7	6.7	6.4	7	6.7	6.7		9.7		13.1
19	RA, systolic (mmHg)	2011067	SAL	CI		11.1	9.6	9.5	9	8.7	8.2	8.3	7	7.1	7.8	8.1	8.9	10.2	9.3	9.1		11.9		14
19	RA, systolic (mmHg)	2011068	EPO	noCI		7.3	6.4	5.9	5.7	5.1	5.6	5.4	5.3	4.5	3.9	6	5.8	5	5.2	5		6.7		9.7
19	RA, systolic (mmHg)	2011069	SAL	noCI		7.7	7.6	6.2	5.8	6.3	5.3	4.9	5.1	4.9	5.3	6.4	6.6	6.4	6.4	5.8		7.7		11.1
19	RA, systolic (mmHg)	2011070	SAL	CI		6.5	5.8	5.6	5.3	4.9	5	5.2	4.8	4.5	4.6	4.8	5.7	6	6.3	5.9		7		9.9
19	RA, systolic (mmHg)	2011071	EPO	noCI		9.7	7.7	6.9	6.6	6.4	5.8	5.7	5.4	6.1	7	6.9	6.3	6.5	6.4	5.9		8.3		10.8
19	RA, systolic (mmHg)	2011072	EPO	CI		9.6	9.1	8.8	8.4	8.6	8.8	9.9	6.5	5.3	11.3	9.6	9.5	9.5	8	8.6		9.9		11.5
19	RA, systolic (mmHg)	2011073	SAL	CI		6.4	5.6	5.5	5.5	5.9	4.7	5.2	5.3	5.2	5.7	6	7.5	7.5	7.1	7.6		8.8		9.3
19	RA, systolic (mmHg)	2011074	SAL	noCI		8.1	7.3	7.8	6.7	6.2	5.2	5.1	4.6	3.9	4.6	4.7	4.4	4.5	4.5	4.9		6.5		9.1
19	RA, systolic (mmHg)	2011075	EPO	noCI		7.3	5.9	5.9	5.3	5	4.6	4.6	4.6	6	6.8	6.4	6.2	7	6.2	5.9		7.1		9.5
19	RA, systolic (mmHg)	2011076	EPO	CI		6.9	6.6	6	6	6.2	6.1	5.2	5.2	4.3
19	RA, systolic (mmHg)	2011077	SAL	noCI		9.3	7.8	8	6.4	5.8	5.7	5.1	4.8	5	6	5.8	5.9	5.7	5.7	5.5		7.9		9.9
19	RA, systolic (mmHg)	2011078	EPO	CI		9.7	8	7.5	6.7	6.1	5.3	5.6	5.3	4.8	5.3	5.1	6.4	6.9	6.1	6.3		9.3		11.9
19	RA, systolic (mmHg)	2011079	SAL	CI		8.8	6.2	6.2	6	5.4	4.8	4.3	4.6	4.5	5.1	5.1	5.7	6.4	6	5.6		7		9.7
19	RA, systolic (mmHg)	2011080	EPO	noCI		8.8	7.7	6.9	6.9	5.6	5.2	5.4	4.6	4.8	5.3	5.4	5.2	5.8	5.7	6.1		7.9		11.7
19	RA, systolic (mmHg)	2011081	EPO	CI		6.2	5.6	5.2	4.8	4.7	4.1	4.6	4.3	3.4	3.3	3.5	4.6	5.5	4.5	5.1		6.9		11.7
19	RA, systolic (mmHg)	2011082	SAL	noCI		9.1	8	7	6.1	5.4	4.1	4.2	4.2	3.5	3.8	4.4	4.4	5.1	4.7	5.1		8		13.4
19	RA, systolic (mmHg)	2011083	EPO	noCI		7.5	8.1	6.6	6.1	5.8	5	4.9	4.1	3.9	3.7	3.7	4.2
19	RA, systolic (mmHg)	2011084	SAL	CI		8.4	8.3	7.2	6.5	6	5.9	6.6	6.7	5.1	5.2	5.2	6.6	8.1	7.5	7.7		9.4		13
20	RA, mean (mmHg)	2011060	SAL	CI		6.9	5.4	4.4	3.8	3.5	5.6	5.7	5.5	5.2	5.4	6.2	7.6	7.8	6.6	6.8		8.8		9.9
20	RA, mean (mmHg)	2011061	EPO	noCI		7.4	5.8	5.2	4.8	4.3	3.7	3.5	3.7	2.5	2.9	3	3.7	3.7	3.9	3.8		6.5		8.7
20	RA, mean (mmHg)	2011063	EPO	CI		5	3.8	3.4	2.9	2.5	2.2	2	1.7	1.7	1.8	1.7	2.9	3.7	2.8	2.9		5.8		7.9
20	RA, mean (mmHg)	2011064	SAL	noCI		5.7	4.8	4.2	4.2	3.4	3.2	3.6	2.1	1.9	2.6	2.4	3.1	2	2.1	2.8		4.5		7.4
20	RA, mean (mmHg)	2011065	EPO	CI		6.1	4.9	4.2	3.7	3.4	3.1	3.1	3.2	3.1	3.2	3.3	4.4	4.8	4.3	4.2		6.3		8
20	RA, mean (mmHg)	2011066	SAL	noCI		8.7	7.5	6.7	5.9	5.7	5	4.5	4.5	4	4.8	5	5	5.1	4.7	4.9		7.4		10
20	RA, mean (mmHg)	2011067	SAL	CI		9.9	8	8	7.4	6.6	6.5	6.4	5.7	5.7	6	6.2	7	7.6	6.9	6.5		9.2		11.6
20	RA, mean (mmHg)	2011068	EPO	noCI		5.8	5.3	4.6	4.3	3.6	3	2.8	2.6	2.2	2.6	2.6	2.3	2.3	2.6	3		5.1		8.4
20	RA, mean (mmHg)	2011069	SAL	noCI		6.3	5.8	5.1	4.4	4.2	3.8	3.5	3	2.7	3.4	4.2	4.3	4.2	4.2	4.2		6.2		10.1
20	RA, mean (mmHg)	2011070	SAL	CI		5.2	4.8	4.3	4.3	2.7	3.8	3.7	3.2	2.9	3	3	3.7	4.2	4.6	3.8		5.5		8.4
20	RA, mean (mmHg)	2011071	EPO	noCI		7.3	6.3	5.6	5.3	4.6	4.1	3.9	3.6	3.7	4.8	4.2	3.9	3.8	3.9	3.9		7.3		9
20	RA, mean (mmHg)	2011072	EPO	CI		6.8	6.1	5.5	6.4	6.8	7.1	7.2	5.2	3.8	9.8	7.9	8.6	8.2	6.8	7.5		7.2		9.5
20	RA, mean (mmHg)	2011073	SAL	CI		4.7	4.3	4	3.7	3.4	3.2	3.1	3.2	3	3.3	3.6	5.1	5.5	5	5.2		6.6		8.2
20	RA, mean (mmHg)	2011074	SAL	noCI		6.3	5.5	5	4.8	4.1	3.5	3.1	3.1	2.2	2.6	2.7	2.3	2.2	2.6	2.9		4.5		7.5
20	RA, mean (mmHg)	2011075	EPO	noCI		4.6	4.1	3.6	3.2	2.9	2.8	2.4	2.3	2.1	2.2	2.3	2.5	2.6	2.9	2.9		4.5		6.9
20	RA, mean (mmHg)	2011076	EPO	CI		5.5	4.9	4.3	4.1	3.6	2.9	2.7	2.4	1.5
20	RA, mean (mmHg)	2011077	SAL	noCI		7.5	6.3	5.7	5	4.3	3.5	3.2	3.1	2.8	3.4	3.4	3.5	3.4	3.8	3.7		5.8		8.2
20	RA, mean (mmHg)	2011078	EPO	CI		6.4	5.3	4.7	4.1	3.6	3.3	3.1	2.9	2.5	2.6	2.6	3.7	4.5	3.9	4		6.3		9.2
20	RA, mean (mmHg)	2011079	SAL	CI		6.3	4.8	4.5	4.2	3.8	3.2	2.9	2.5	2.2	2.9	2.7	3.6	4.1	3.9	3.5		5.6		8.4
20	RA, mean (mmHg)	2011080	EPO	noCI		7	5.8	5.1	4.6	4	3.5	3.3	3.2	2.9	3.4	3.3	3.6	3.7	3.7	3.7		5.9		9.8
20	RA, mean (mmHg)	2011081	EPO	CI		4.7	4.2	3.6	3.3	3.1	2.8	1.9	2.3	1.9	2.2	2.3	3.4	4.1	3.6	3.7		6		9.7
20	RA, mean (mmHg)	2011082	SAL	noCI		6.8	5.9	4.9	4.1	3.2	2.8	2.2	2.6	2	2.5	2.6	3	2.7	2.7	2.6		5.2		9.7
20	RA, mean (mmHg)	2011083	EPO	noCI		5.8	5.5	4.7	4.1	3.8	3.2	2.8	2.6	1.9	2	1.9	2.2
20	RA, mean (mmHg)	2011084	SAL	CI		7	7.1	5.8	4.8	4.5	3.6	3.7	3.2	3.1	3.3	2.9	3.9	4.8	4.7	4.9		6.7		11.6
21	RA, diastolic (mmHg)	2011060	SAL	CI		5.5	3.8	3.1	2.2	1.9	4.2	4.2	3.9	3.5	3.6	4.5	5.9	6.2	4.7	4.8		7.3		8.3
21	RA, diastolic (mmHg)	2011061	EPO	noCI		6	4.7	3.8	3.5	3	2.4	2.3	2.6	1.5	1.9	1.9	3.1	3.1	3.4	3.2		4.9		7
21	RA, diastolic (mmHg)	2011063	EPO	CI		3.8	2.4	2.1	1.3	1	1	0.9	0.5	0.3	0.2	0.1	1.2	1.7	0.9	1		3.8		5.9
21	RA, diastolic (mmHg)	2011064	SAL	noCI		4.6	3.8	3.4	3.3	2.4	2.3	2.5	0.6	0.7	1.4	0.9	1.6	0	0.3	1.5		3.2		6.3
21	RA, diastolic (mmHg)	2011065	EPO	CI		4.9	3.6	3.1	2.6	1.9	1.6	1.6	1.4	0.6	0.7	0.8	2	2.5	1.6	0.9		4.1		6.5
21	RA, diastolic (mmHg)	2011066	SAL	noCI		7.4	6.6	5.7	4.9	4.8	4.1	3.5	3.3	2.1	4	3.9	3.6	3.9	3.2	3.6		6.1		8.4
21	RA, diastolic (mmHg)	2011067	SAL	CI		8.8	7	6.9	6.3	4.9	5.4	5.2	4.9	4.4	4.2	4.8	5.3	5.8	4.8	4.6		7		9.8
21	RA, diastolic (mmHg)	2011068	EPO	noCI		4.8	4.2	3.8	3.3	2.4	2	1.7	1.5	1	1.3	1.2	0.6	1.1	1.1	1.5		3.4		6.6
21	RA, diastolic (mmHg)	2011069	SAL	noCI		5.1	4.9	4.2	3.4	2.9	2.9	2.8	1.9	1.3	2.2	3.5	3.3	2.9	3	3.3		5		9
21	RA, diastolic (mmHg)	2011070	SAL	CI		4.3	3.9	3.5	3.5	2.7	2.9	2.8	2.3	1.5	1.8	1.7	2.5	2.9	3.6	2.8		4.3		7.4
21	RA, diastolic (mmHg)	2011071	EPO	noCI		6	5.2	4.6	4.3	3.5	3.1	2.7	2.4	2.3	3.6	2.6	2.4	2.3	2.4	2.4		6.2		7.8
21	RA, diastolic (mmHg)	2011072	EPO	CI		5.3	3.4	2.7	5	5.4	5	5.6	4.1	2.4	8.5	6.4	7.6	7	5.5	6.2		5.8		7.2
21	RA, diastolic (mmHg)	2011073	SAL	CI		3.6	3.2	2.9	2.7	2.5	2.2	1.8	2.2	1.8	2.1	2	3.7	4.1	3.4	3.4		5.4		7.1
21	RA, diastolic (mmHg)	2011074	SAL	noCI		4.8	3.9	3.8	3.2	2.6	2.3	1.9	2.2	0.8	1.2	1.3	0.7	0.9	1.1	1.5		2.9		6.3
21	RA, diastolic (mmHg)	2011075	EPO	noCI		3	2.8	2.5	2.2	1.8	1.6	1.5	1	0.3	0	0	0.2	0.4	0.5	0.8		2.8		5.7
21	RA, diastolic (mmHg)	2011076	EPO	CI		3.9	3.4	3.1	2.9	2.5	1.6	1.2	0.4	-0.4
21	RA, diastolic (mmHg)	2011077	SAL	noCI		6.2	5.3	4.6	3.9	3.2	2.3	2	1.6	0.6	1.3	1.7	1.5	1.7	2.1	2.3		4.4		7.1
21	RA, diastolic (mmHg)	2011078	EPO	CI		4.5	3.9	3.3	3	2.3	2	1.8	1.5	1.1	1.1	0.9	2.3	3.2	2.2	2.6		4.2		7.1
21	RA, diastolic (mmHg)	2011079	SAL	CI		5.2	3.7	3.4	3.2	2.8	2.4	2.1	1.5	0.8	1.9	1.4	2.5	3	2.8	2.2		4.3		7.2
21	RA, diastolic (mmHg)	2011080	EPO	noCI		5.8	4.8	4.3	3.3	3.1	2.1	1.7	2.4	1.6	2.3	2.1	2.6	2.6	2.6	2.6		4.7		7.9
21	RA, diastolic (mmHg)	2011081	EPO	CI		3.6	3.2	2.9	2.4	2.2	2	0.7	1.5	1.2	1.2	1.3	2.6	3.2	2.8	2.8		5.2		7.7
21	RA, diastolic (mmHg)	2011082	SAL	noCI		5.5	4.8	3.9	3	2	1.8	1.4	1.4	1.1	1.6	1.5	1.9	1.5	1.6	0.7		3.2		7.3
21	RA, diastolic (mmHg)	2011083	EPO	noCI		5.2	4.6	3.9	3.3	2.9	2.3	2	1.7	1	0.9	0.9	1.3
21	RA, diastolic (mmHg)	2011084	SAL	CI		6.3	6.3	5	3.9	3.8	2.7	2.8	1.9	2.3	2.4	1.5	2.5	3.5	3.3	3.6		5.3		10.2
22	PA, systolic (mmHg)	2011060	SAL	CI		25.8	24.9	22.7	22.4	23.2	20.1	20	19.1	20.1	20.1	17.9	21.7	22.3	21.7	21.9		28.2		29.6
22	PA, systolic (mmHg)	2011061	EPO	noCI		21.1	20.7	18.8	18.3	17.6	17.7	18.1	16.9	17.8	20.5	24.6	28	29.6	31.5	33.1		44.6		36.6
22	PA, systolic (mmHg)	2011063	EPO	CI		25	22.1	19.5	19.5	19.2	17.7	17.4	19	19.7	21.4	23	31.9	43.2	31.5	29.9		47.4		44.6
22	PA, systolic (mmHg)	2011064	SAL	noCI		20	19.1	16.6	16.6	15.4	15.2	15.8	16.4	17.4	20.4	21.2	24.6	23.7	23.2	18.9		27.8		33.8
22	PA, systolic (mmHg)	2011065	EPO	CI		22.3	19.9	19	18.9	19	17	17	17	18.1	19.9	20.1	22.8	22.3	22.3	23.8		36.9		37.4
22	PA, systolic (mmHg)	2011066	SAL	noCI		27.3	26	25	23.9	20.9	21.2	19.6	21.1	22.6	23.9	25.2	26.6	26.2	26.4	24.2		31.4		36.1
22	PA, systolic (mmHg)	2011067	SAL	CI		21.2	20.7	20.4	19.3	19.5	18.5	17.9	19.8	19.7	23.4	24.7	27.1	29.1	27.6	28.2		38.4		35.2
22	PA, systolic (mmHg)	2011068	EPO	noCI		15.4	19.5	16.3	15.9	15.6	13.9	13.6	15.6	16.2	29.8	19.1	20.2	19.2	20.3	18		33.5		33.6
22	PA, systolic (mmHg)	2011069	SAL	noCI		19.7	19.7	14.9	16.3	11	9.9	11.1	13.8	10.1	13.4	12.4	17.5	11.4	17.6	17.3		30.4		35.3
22	PA, systolic (mmHg)	2011070	SAL	CI		17.6	15.7	14.6	14.6	14.2	13.2	12.9	14.4	15.3	16.8	17.2	18.8	20.5	19.9	17.1		26.5		26.8
22	PA, systolic (mmHg)	2011071	EPO	noCI		19	17.9	17.6	16.6	16	14.9	14.5	16	16.6	18	18.5	17.5	18.6	18.6	18.8		26.9		29.3
22	PA, systolic (mmHg)	2011072	EPO	CI		22.4	23.3	22.9	24.9	21.2	19.2	17.6	21.3	21.9	22	23.1	23	23.6	24.2	23.1		33.8		30.9
22	PA, systolic (mmHg)	2011073	SAL	CI		20.2	19	19.6	19.2	18.5	17	17	15.5	18.1	19.9	20.2	20.9	22.6	22.5	21.8		28.8		31.8
22	PA, systolic (mmHg)	2011074	SAL	noCI		18.4	17.3	16.3	15.4	14.2	12.7	12.3	13.5	13.2	15.6	16.7	17.1	16.7	18.2	18.2		23.7		25.2
22	PA, systolic (mmHg)	2011075	EPO	noCI		21.8	18.6	17.7	16.6	14.8	15.6	15.3	17.7	18.1	18.8	19.7	19.4	21.6	22.3	22.3		26.7		34.9
22	PA, systolic (mmHg)	2011076	EPO	CI		22	19.5	17.5	15.4	15.8	17.6	19	22.3	17.2
22	PA, systolic (mmHg)	2011077	SAL	noCI		19.7	19.2	18.8	17.1	16.9	16.9	15.8	15.6	15.8	16.3	15.4	15.8	16.2	15.5	15.4		21.3		27.3
22	PA, systolic (mmHg)	2011078	EPO	CI		20.9	20.7	19.8	16.9	16.5	14.6	16.3	16.4	16.2	18.3	19.3	21	21.9	21.7	20.4		30.3		34.9
22	PA, systolic (mmHg)	2011079	SAL	CI		21.6	20.7	17.8	16.7	16.5	16	16.4	18.7	19.1	20.4	22.4	24.9	27.5	26.1	25.7		34.3		34
22	PA, systolic (mmHg)	2011080	EPO	noCI		20.5	19.7	19.1	17.9	16.5	17.3	15.9	14.5	15.3	16.3	15.4	18	20.4	22.4	22.5		35.3		39.3
22	PA, systolic (mmHg)	2011081	EPO	CI		20.3	19.3	18.2	16.1	15.2	14.6	15.1	16.4	17.2	18.9	17.2	20.8	25	23.9	25.2		28.8		32.7
22	PA, systolic (mmHg)	2011082	SAL	noCI		21.1	20.7	19.8	18.7	17	16.3	18.9	16.6	20.4	20	19.9	20.2	22.4	21.3	21.9		35.8		37.1
22	PA, systolic (mmHg)	2011083	EPO	noCI		20.2	19.7	18.5	15.9	16.4	17.9	17.2	18.7	20	18.7	18.5	18.6
22	PA, systolic (mmHg)	2011084	SAL	CI		24	21.4	20.2	19.4	18.1	17.4	17.9	22.5	22.8	24	24.4	27.6	25.7	25.4	25.7		30.5		33.9
23	PA, mean (mmHg)	2011060	SAL	CI		21.7	19.5	17.5	17.4	17.4	16.1	15.9	15.4	15.7	16	15.9	16.8	17.6	17.3	17.5		23.2		23.9
23	PA, mean (mmHg)	2011061	EPO	noCI		17.4	15	13.7	13.4	13.1	13	13	11.3	12.7	14.6	16.7	18.9	20.1	22.1	23.3		36.1		30.1
23	PA, mean (mmHg)	2011063	EPO	CI		19.1	16.7	15.3	14.5	14.2	13.4	13.1	13.5	13.9	14.9	16.2	23.8	33.6	22.1	22.7		41.1		37.8
23	PA, mean (mmHg)	2011064	SAL	noCI		15.3	13.7	12.9	12.2	11.5	11.6	12.1	11.8	12.4	13.6	14.7	16.3	15.9	15.6	13.4		20.4		24.3
23	PA, mean (mmHg)	2011065	EPO	CI		16.4	15.1	14.1	13.5	12.7	12	12.3	11.5	12.1	12.5	12.8	14.5	15.2	15.2	15.5		29.3		31.6
23	PA, mean (mmHg)	2011066	SAL	noCI		22.1	20.9	20.5	19.4	16	16	15.6	15.8	16.4	18	19	19.6	19.4	19	18.3		25.3		30
23	PA, mean (mmHg)	2011067	SAL	CI		20.8	16.6	16	15.4	14.7	14.6	14.6	14.9	15.2	16.1	16.3	18.2	19.2	19.1	19		26.7		27.2
23	PA, mean (mmHg)	2011068	EPO	noCI		14.3	14.2	12.2	11.6	10.9	10.2	10.3	11.5	12.1	16.7	13.1	13.2	12.9	14.3	13.1		27.1		28.3
23	PA, mean (mmHg)	2011069	SAL	noCI		17.7	16.4	13.8	14.2	9.5	8.6	10	11.5	8.9	12	11.3	13.1	10	13.5	15.4		26.2		31
23	PA, mean (mmHg)	2011070	SAL	CI		14.2	12.1	11.2	11.2	10.2	10.2	10.2	10.9	11.4	12.4	13.2	14	15	15.1	15.3		20.7		23.2
23	PA, mean (mmHg)	2011071	EPO	noCI		15.6	14.2	13.8	13.2	12.4	11.6	11.5	11.8	12.4	13.3	13.1	13.2	13.2	13.5	13.6		21.2		24.8
23	PA, mean (mmHg)	2011072	EPO	CI		17.5	16.3	15.9	16.2	14.9	13.9	12.9	13.8	14	15.3	15.3	16.3	17.8	16.5	16.6		24.6		27.3
23	PA, mean (mmHg)	2011073	SAL	CI		15.8	15	14.5	14.1	13.6	13.3	13.2	12.4	14.2	15.5	15.8	16	16.3	16.4	16.8		23.1		27
23	PA, mean (mmHg)	2011074	SAL	noCI		14.7	13	12.3	11.7	11.2	10	9.7	10.2	10.2	11.3	11.6	12.2	12.4	12.5	12.9		18.6		21.3
23	PA, mean (mmHg)	2011075	EPO	noCI		16.5	14.2	12.7	11.5	11.1	11	10.7	11.7	12.8	13	13.6	14.1	14.4	15.5	15.8		22.1		30
23	PA, mean (mmHg)	2011076	EPO	CI		16.8	14.6	12.9	12.4	12.3	12.7	13	15.8	12.9
23	PA, mean (mmHg)	2011077	SAL	noCI		15.7	14.3	13.4	13.1	13	12.4	11.9	11.2	11.2	11.6	11.6	11.4	11.4	11	10.9		16.9		21.8
23	PA, mean (mmHg)	2011078	EPO	CI		15.5	14.4	13.3	12.2	11.4	11.2	11.1	11.5	11.6	11.8	12.4	13.4	14.3	14.5	13.8		24.5		30.3
23	PA, mean (mmHg)	2011079	SAL	CI		17.3	16	14	13	12.6	12.7	12.8	14	14.7	15.7	16.7	19	20.7	20.5	19.6		28.4		29.7
23	PA, mean (mmHg)	2011080	EPO	noCI		16.3	15	14.1	13.2	12.8	11.9	11.5	11.8	11	11.9	11.6	13.1	14.1	15.6	15.8		26.2		31.9
23	PA, mean (mmHg)	2011081	EPO	CI		17.2	15.4	13.9	12.6	11.3	11.1	13.2	12.2	12.9	13.9	13.5	16.6	19.2	18.8	19.6		24.3		29.4
23	PA, mean (mmHg)	2011082	SAL	noCI		17.3	16	14.4	13.7	13.1	13.2	16.2	14	17.1	15.9	15.9	16.4	19	17.1	17.6		28.7		32.3
23	PA, mean (mmHg)	2011083	EPO	noCI		16.4	14.7	13.4	12.9	13.1	13.2	13.1	14	14.2	15	14.9	15.3
23	PA, mean (mmHg)	2011084	SAL	CI		20	18.1	16.6	15.3	14.2	13.8	13.9	16.2	16.3	16.7	17.4	18.3	18.7	17.4	17.2		23.2		29.6
24	PA, diastolic (mmHg)	2011060	SAL	CI		18.4	15.2	13.4	13.4	13.3	12.9	12.1	12.2	11.8	12.6	13.9	13.6	13.5	13.2	13.6		18.8		20
24	PA, diastolic (mmHg)	2011061	EPO	noCI		14	11.5	9.6	8.4	8.8	8.1	8.8	6.8	8.1	9.1	10.4	9.7	12.1	14.4	14.7		28.3		23.7
24	PA, diastolic (mmHg)	2011063	EPO	CI		13.4	10.9	10.6	9.7	10.4	9.2	8.4	8.7	9	10.4	10.9	17.1	25.9	14.9	16.8		32.3		31
24	PA, diastolic (mmHg)	2011064	SAL	noCI		11.9	9.9	9.8	8.7	8.6	7.4	7.9	7.1	7.4	7.6	8.9	9.4	8.8	8.7	8.1		14		17.4
24	PA, diastolic (mmHg)	2011065	EPO	CI		11.3	8.6	8.6	8.7	8.1	6.5	7.2	6.6	6.3	6.8	6.1	7.6	8.7	7.6	7.7		20.6		25.6
24	PA, diastolic (mmHg)	2011066	SAL	noCI		19	17.4	17.2	15.4	13	13.3	12.3	11.1	11.8	13.9	14.3	13.8	14.2	13.9	13.5		20.6		24.1
24	PA, diastolic (mmHg)	2011067	SAL	CI		20.3	11.8	12.7	12.6	10.5	10.9	11.5	12.6	12.1	11.6	11.8	12.4	11.1	10.9	11.9		18.2		19.2
24	PA, diastolic (mmHg)	2011068	EPO	noCI		13.7	9.9	8.2	7.7	6	6.1	5.8	7.5	8.2	7	7.9	7.5	8.3	10.3	9.3		21.1		21.3
24	PA, diastolic (mmHg)	2011069	SAL	noCI		15.9	12.9	13	12	8.8	7.6	9.2	9.5	7.7	10.6	9.9	8.5	8.9	9.4	14.1		20.8		26.2
24	PA, diastolic (mmHg)	2011070	SAL	CI		11	8.8	8.1	8.1	7.6	7	7.4	8.4	6.7	7.9	8	8.8	9.4	11.6	14.7		14.7		19.5
24	PA, diastolic (mmHg)	2011071	EPO	noCI		12.2	11	10.6	10.3	9.1	8.4	8.7	8.1	8.4	9.5	8.4	9.2	9.2	9	9.6		16.1		19.5
24	PA, diastolic (mmHg)	2011072	EPO	CI		13.7	11.1	9	11.9	10	6.9	7.4	8.6	7.3	8.4	9.3	10.9	13	10.2	9.3		16.4		22.6
24	PA, diastolic (mmHg)	2011073	SAL	CI		12.6	11.4	11	10.5	10	9.4	9.2	9.1	10.9	12	12.3	12.2	11.5	12.4	12.5		18.3		23.1
24	PA, diastolic (mmHg)	2011074	SAL	noCI		11.6	10.1	9.1	8.6	8.1	7.1	6.8	7.1	6.8	8.2	8.1	8.5	9.2	9.2	9.6		12.5		17.4
24	PA, diastolic (mmHg)	2011075	EPO	noCI		11.9	9.4	8.8	8.1	7.3	6.6	7.1	7.5	7.8	8.5	8.2	8.8	8.7	10.5	10.5		17.6		23.9
24	PA, diastolic (mmHg)	2011076	EPO	CI		12.3	10.4	8.3	8	8.1	7.3	6.6	9.2	9.1
24	PA, diastolic (mmHg)	2011077	SAL	noCI		11.9	9.8	9.9	9.2	9.2	8.6	8.2	7.5	7.3	7.6	7.2	7.5	7.7	7.6	7.4		13.2		16.8
24	PA, diastolic (mmHg)	2011078	EPO	CI		11.2	9.5	9	7.9	7.6	7.4	6.8	7.3	7.2	7.4	8	9.1	10.1	10.2	9.5		18.4		26.1
24	PA, diastolic (mmHg)	2011079	SAL	CI		13.6	10.8	9.9	9	9.1	9.2	9.5	9.9	10.4	11	11.5	14.4	15.6	14.7	14.7		20.8		24.8
24	PA, diastolic (mmHg)	2011080	EPO	noCI		12.6	11.1	10.3	10.1	9.4	7.9	7.4	8.6	7.5	8.1	8.2	8.6	9.6	10	10		17.8		25.9
24	PA, diastolic (mmHg)	2011081	EPO	CI		14.4	12.7	11.4	9.8	8.2	8.4	11.2	9.4	10	11.1	10.8	12.8	14.7	14	14.5		19.7		25.2
24	PA, diastolic (mmHg)	2011082	SAL	noCI		13.2	12.2	11.4	10.2	9.8	10.2	14.1	10.9	14.2	11.6	12	12.8	15.6	13.3	13.4		22.6		28.1
24	PA, diastolic (mmHg)	2011083	EPO	noCI		10.9	9.9	8.9	9.4	10.4	9.5	9.1	10.9	9.8	11	11.4	11.9
24	PA, diastolic (mmHg)	2011084	SAL	CI		16.7	14.8	13.5	11.4	10.2	10.4	10.9	11.3	11.7	11	11.8	12.1	13.1	12.3	11.4		18.2		25.7
25	Ao, systolic (mmHg)	2011060	SAL	CI		89.5	75	68.7	69.5	72.4	58.1	59.6	64.8	72.4	77	65.4	86.3	95.7	93.1	94.5		90.3		85.1
25	Ao, systolic (mmHg)	2011061	EPO	noCI		87.1	79.5	65.1	64.7	69.1	72	74.8	79.3	91.4	100	109.3	120.3	119.6	123.4	122.2		127.1		112
25	Ao, systolic (mmHg)	2011063	EPO	CI		100	75.6	62.1	61.2	62.3	58.2	57.5	72	77.8	87.1	92.9	106.5	110.3	101.1	98.1		114		118.1
25	Ao, systolic (mmHg)	2011064	SAL	noCI		67.5	62.3	54.9	48.4	48.3	46	47.7	59.8	67.3	73.1	77.1	95.3	89.9	81.3	67.4		97.6		92
25	Ao, systolic (mmHg)	2011065	EPO	CI		82.8	79.1	74.7	74.2	73.4	69.2	72.2	84.8	88	87.4	83.4	87.7	90.3	85.9	84.7		100.4		92.9
25	Ao, systolic (mmHg)	2011066	SAL	noCI		72.6	66.4	64.3	56.4	33.1	32	30.1	41.2	42.2	45.7	50.7	47.6	48.1	46.3	43.4		47.9		48.8
25	Ao, systolic (mmHg)	2011067	SAL	CI		75	65.8	57.9	55.9	52.6	48.8	47.6	66.6	67.9	72.8	77.4	81.3	87.1	84	83.8		88.4		86.5
25	Ao, systolic (mmHg)	2011068	EPO	noCI		71.7	59.9	51.1	46.5	42.1	39.8	38.6	56.2	58.1	65	63.1	66.4	59.1	57.5	45.4		84		77.9
25	Ao, systolic (mmHg)	2011069	SAL	noCI		69.3	62.3	58.4	47.7	40.5	29.7	28.9	35.6	40.2	46.2	40.4	39.1	38	38.4	37.5		52.3		58.2
25	Ao, systolic (mmHg)	2011070	SAL	CI		69.7	54.7	46.2	46.9	39.5	39.4	38.8	53	64.9	70.7	70.9	76.6	79.2	73.2	75.1		77.8		70
25	Ao, systolic (mmHg)	2011071	EPO	noCI		64.6	59.6	58.9	58	56.2	54.1	54.2	61.6	64	69.7	68.2	62.9	64.2	63.2	61.8		75.6		70.6
25	Ao, systolic (mmHg)	2011072	EPO	CI		79.8	76.6	79	78.2	75.3	74.9	70.8	84.4	86.6	79	75.4	79.7	86.8	75.6	78.6		93.6		80
25	Ao, systolic (mmHg)	2011073	SAL	CI		70.2	63.4	61.2	59.5	55.8	52.2	51.9	59	67.5	71.8	69.8	67.1	69	68.3	69.7		80.1		74.6
25	Ao, systolic (mmHg)	2011074	SAL	noCI		80.8	71.6	67.3	59.7	60.4	50.5	42.7	57.5	65.1	80.8	81.1	81.9	81.6	85.1	84.4		93.2		99.3
25	Ao, systolic (mmHg)	2011075	EPO	noCI		81	72.8	65.8	52.1	44.1	41.7	40.6	60.8	66.7	67.8	71.4	72.2	71.4	71.6	71.1		70.3		74
25	Ao, systolic (mmHg)	2011076	EPO	CI		83.1	72.8	61.4	56.2	56.2	58.8	58.5	73.9	37.6
25	Ao, systolic (mmHg)	2011077	SAL	noCI		70.2	63.4	64.6	67.1	68.6	68.5	69.4	81.6	82.8	75.3	72.5	62.9	57	54.1	49.1		72.6		80.9
25	Ao, systolic (mmHg)	2011078	EPO	CI		77.2	75.6	68.8	62.3	58	53.6	53.4	69.3	69.2	74.4	75.1	82.8	87.1	88.4	83		111.3		103.8
25	Ao, systolic (mmHg)	2011079	SAL	CI		68.7	66.7	52	43.7	42.1	44	44.8	69.3	72.7	73.9	80.1	90	91.1	85.1	82.1		99.8		94.3
25	Ao, systolic (mmHg)	2011080	EPO	noCI		80.6	73.1	69.6	66.5	65.5	60.5	58	74.3	78.1	73.6	73	77.3	82.8	85.7	82.6		90.8		95.1
25	Ao, systolic (mmHg)	2011081	EPO	CI		85.9	59.7	50	41.2	33.9	32.5	31.9	55	64.1	64.8	61.7	70.8	78.8	80.4	79.7		60.8		70.6
25	Ao, systolic (mmHg)	2011082	SAL	noCI		76.8	64.6	56.4	51.8	50.4	50.8	51.9	65.7	69.3	75.6	74.4	72.2	75.1	74	78.9		86.2		83
25	Ao, systolic (mmHg)	2011083	EPO	noCI		72.5	55.2	47.8	44.8	43.9	46.2	46.3	60.8	60.3	62	58	46.7
25	Ao, systolic (mmHg)	2011084	SAL	CI		82.9	67.8	60.3	55.5	52	50.1	51.3	69.4	79	82.8	87	91.6	86.8	76.4	79.3		75.4		77.9
26	Ao, mean (mmHg)	2011060	SAL	CI		75.5	63.5	57.7	59.7	62.6	50.6	51.8	58.6	62.9	65.8	60	75.9	82.5	81.8	82.4		78.1		73.5
26	Ao, mean (mmHg)	2011061	EPO	noCI		75.7	68.3	55.8	54.2	58.6	61.3	62.8	66.3	76.3	81.8	90.6	100.2	100.7	103.1	103.3		109.1		96.4
26	Ao, mean (mmHg)	2011063	EPO	CI		86.4	66.1	53.4	52.1	52.5	47.9	48	59.2	61.6	68.9	74.6	88.9	94.6	85.7	82.3		100.4		103.3
26	Ao, mean (mmHg)	2011064	SAL	noCI		56.2	50.5	42	36.9	39.2	35.6	36.4	48.1	55.5	58.3	62.7	83	76.6	68.3	54.2		82.9		79.5
26	Ao, mean (mmHg)	2011065	EPO	CI		70.8	68.3	64.1	62.4	59.8	56	57.8	66.8	67	67.6	63.3	68	71.3	66.1	65.1		82.6		78.7
26	Ao, mean (mmHg)	2011066	SAL	noCI		57.5	56.6	54.2	46	25.1	24.7	23.3	32.7	31.4	35.4	36.7	36	35	33.5	31.4		31.9		34.4
26	Ao, mean (mmHg)	2011067	SAL	CI		58.6	48.5	41.8	39.4	36.7	34.7	34.2	52.7	52.5	56.5	59.8	64.1	69.4	68.3	66		66.2		68.4
26	Ao, mean (mmHg)	2011068	EPO	noCI		61	49.8	41.2	37	33.1	31	30	48.5	49	55.2	52.3	52.9	48.7	47.9	36		71.7		65.5
26	Ao, mean (mmHg)	2011069	SAL	noCI		55.1	48	44.3	34	27.9	21.2	21	27.4	30.1	34.6	32.3	29	28.9	28.1	28.7		39.2		45.7
26	Ao, mean (mmHg)	2011070	SAL	CI		57.1	44.3	37.6	37.6	31.8	31.2	30.8	42.6	51.8	56.8	57.6	60.1	62.7	56.8	60.1		63.1		57.8
26	Ao, mean (mmHg)	2011071	EPO	noCI		49.2	48.9	48.6	47.7	46.2	44.3	44.3	51.2	50.6	54.6	54.4	49.4	49.7	48.9	48.5		61.2		57.4
26	Ao, mean (mmHg)	2011072	EPO	CI		68	63.9	64.5	65	62.5	61.7	60.1	71.1	72.6	67.8	63.8	65.8	72.5	62.4	66		81.3		67.9
26	Ao, mean (mmHg)	2011073	SAL	CI		57.3	50.6	49	47.6	45.1	42.9	43.1	50.1	59.2	62.3	61.3	57.1	58.7	58.3	58.9		68.4		62.1
26	Ao, mean (mmHg)	2011074	SAL	noCI		66.2	59	55	46.1	48.2	39.1	32.8	45.4	51.2	64.5	66.3	66.8	66.6	69.5	69.3		78.4		83.2
26	Ao, mean (mmHg)	2011075	EPO	noCI		68.7	63	55.7	42.6	35.5	33.5	32.5	52.9	57	59.3	61.6	63.2	62.4	62.6	62		55.9		57.9
26	Ao, mean (mmHg)	2011076	EPO	CI		71.4	61	51.1	46.1	46.5	48.8	48.2	63.3	31.4
26	Ao, mean (mmHg)	2011077	SAL	noCI		56.7	52.4	53.4	54.5	55.4	55.1	54.6	67.5	65	57.4	52.7	43.4	38.6	35.4	31.8		44		53.8
26	Ao, mean (mmHg)	2011078	EPO	CI		60.8	60.5	53.4	48.3	43.3	40.9	40.8	56.8	57.1	61.6	62.7	69.4	73	74.8	70.8		97.2		91.1
26	Ao, mean (mmHg)	2011079	SAL	CI		59.8	57.8	42.9	35.7	34.2	35.4	36	60.3	61.7	62.5	68.5	77.7	79.5	74	70.7		86.9		82.8
26	Ao, mean (mmHg)	2011080	EPO	noCI		67.7	60	56.6	53.5	51.6	46.3	44.7	57.6	62.1	56.8	54.9	60	65.7	67.2	64		73.3		79.2
26	Ao, mean (mmHg)	2011081	EPO	CI		73.8	52.6	42.8	34	27.4	26.4	27.9	46.1	53	52.3	51.5	58.4	67.8	69.4	67.9		51.6		59.6
26	Ao, mean (mmHg)	2011082	SAL	noCI		64.3	52	42.7	39	39.8	41	43.5	54.8	58	63.2	61.4	60.4	61.7	62.3	65.5		72.9		71.8
26	Ao, mean (mmHg)	2011083	EPO	noCI		59.1	42.6	36.4	33.5	33.9	36.1	36.1	48.7	48.7	53.2	50.6	38.2
26	Ao, mean (mmHg)	2011084	SAL	CI		72.4	55.8	46.9	42.8	40.5	37.8	38.4	54	59.4	63.8	65.5	70.1	63.9	53.3	59		56.6		65.9
27	Ao, diastolic (mmHg)	2011060	SAL	CI		65.5	54	47.7	50.9	54.4	45.4	46.4	54.4	58.4	60	55.3	67.5	73.3	75.3	76.6		67.4		61
27	Ao, diastolic (mmHg)	2011061	EPO	noCI		64.7	57.5	46.1	46.8	48.3	52	54	57.7	67.3	70	78.4	86.8	89	89.9	91.1		93.4		79.8
27	Ao, diastolic (mmHg)	2011063	EPO	CI		74.6	56.1	45.7	44.7	45.5	41.9	42.7	53.6	53.4	61	65.3	79.5	84	76	72.6		87.1		90.9
27	Ao, diastolic (mmHg)	2011064	SAL	noCI		49.8	45.1	37	32.1	31.4	31.2	32.1	43.6	47.9	51.5	56.3	76.3	69.4	62	47.8		72.3		67.3
27	Ao, diastolic (mmHg)	2011065	EPO	CI		61.8	59.6	57	55.3	53.4	49.3	50.7	60.2	58.6	60.7	55.4	58.3	61.5	56.7	56.1		71.1		66.2
27	Ao, diastolic (mmHg)	2011066	SAL	noCI		48	46.5	45.2	37.9	21.3	21.1	20	27.4	23.8	28.1	28.5	28.1	26.6	25.2	23.5		24.4		26.5
27	Ao, diastolic (mmHg)	2011067	SAL	CI		51.3	42.6	35.7	33.4	30.7	28.8	29.4	45.9	44.3	47.4	51.1	52.9	59.1	58.7	56.8		53.8		55.1
27	Ao, diastolic (mmHg)	2011068	EPO	noCI		53.2	43.5	36.2	32.4	29.2	27.5	25.7	42.9	43.1	49.1	45.5	47.1	43.1	42	29.8		59.5		51.1
27	Ao, diastolic (mmHg)	2011069	SAL	noCI		45.8	41.5	39.3	29.2	23	17.6	17.9	23.6	24.4	28.8	25.6	23.6	23.4	22.7	22.6		30		35.6
27	Ao, diastolic (mmHg)	2011070	SAL	CI		49.6	39.7	33.3	33.7	26.8	27.9	27	38	47.3	50.9	50.6	52.6	54.9	49.6	52.9		51.6		46.6
27	Ao, diastolic (mmHg)	2011071	EPO	noCI		40.9	41.6	41.6	41.2	39.5	37.7	37.8	44.5	42.8	45.1	46	41.3	41.4	40	40.6		48.8		45.7
27	Ao, diastolic (mmHg)	2011072	EPO	CI		55.6	51	52.2	54.7	53.9	53.4	51.8	62.4	63.1	59.6	55.2	55.7	61.5	53.2	57.2		69.2		55.2
27	Ao, diastolic (mmHg)	2011073	SAL	CI		49.5	44.1	43.2	41.7	40.6	38.8	39	45.5	54.9	57.7	56.1	51	51.8	51.3	52.7		58.2		48.8
27	Ao, diastolic (mmHg)	2011074	SAL	noCI		53.4	47.6	45.2	38.9	41.3	33.5	27.8	40.3	44	55.4	55.7	56	56.1	59.2	59.5		62.9		67.4
27	Ao, diastolic (mmHg)	2011075	EPO	noCI		61.4	56.9	51.5	38.1	31.4	29.4	28.7	48.7	51.3	53.1	54.6	56	55.3	55.4	55.1		44.3		46.6
27	Ao, diastolic (mmHg)	2011076	EPO	CI		59.3	52.3	44.1	39.9	40.4	42.4	42.2	52.4	24.6
27	Ao, diastolic (mmHg)	2011077	SAL	noCI		47.5	44.7	46.4	46.5	47.4	46.3	46.2	60.6	56.3	49.9	45.5	35.7	31.2	29.2	26.4		34		40.2
27	Ao, diastolic (mmHg)	2011078	EPO	CI		47.9	49.1	44.1	40.3	36.6	34.1	34.1	48.9	48.5	51.9	52.9	56.9	60	63.2	60.7		83.2		76.7
27	Ao, diastolic (mmHg)	2011079	SAL	CI		51.7	50.4	37.4	31.3	29.7	30.3	31	55.3	54.5	55.8	62.2	68.8	69.5	64.5	62		74.7		70.1
27	Ao, diastolic (mmHg)	2011080	EPO	noCI		53.2	47.6	45.2	42.7	41.6	37.6	35.9	48.1	51	46.4	44.1	49.9	55.9	57	53.5		57.1		62.5
27	Ao, diastolic (mmHg)	2011081	EPO	CI		64.3	44.7	38	30.6	24.5	23.8	24.9	41.6	47.5	44.5	45	50.9	59.3	60.5	60.2		43.5		49.5
27	Ao, diastolic (mmHg)	2011082	SAL	noCI		53.3	43.2	36.4	33.6	34.1	35.7	39.1	49.6	52.9	56.5	54.7	53.9	55.4	56	59.6		62.8		60.9
27	Ao, diastolic (mmHg)	2011083	EPO	noCI		51.4	36.8	31.5	29.4	29.4	30.6	30.2	43.2	43.6	47.9	46.3	34.2
27	Ao, diastolic (mmHg)	2011084	SAL	CI		61.9	46.9	38.9	35.9	34.1	31.6	31.9	45.2	49.9	55.9	58.2	59	51.2	43.2	48.6		44.5		53.4
28	LV, systolic (mmHg)	2011060	SAL	CI		87	76	70.6	71.8	74.3	62	64.2	69.6	73.2	78.3	71.9	89.1	93.6	93.8	89.4		92.6		89.7
28	LV, systolic (mmHg)	2011061	EPO	noCI		84.8	76.5	65.3	64.4	67	67.9	68.9	72.8	84.3	90.8	98.3	108.5	110.3	111.2	113.1		123.5		111.4
28	LV, systolic (mmHg)	2011063	EPO	CI		96.6	77.1	65.8	64.1	63.8	58.3	55.9	64.9	67.5	75.5	80.9	96	104.5	93.9	90.1		116.2		118
28	LV, systolic (mmHg)	2011064	SAL	noCI		68.6	65	57.1	50.4	50.1	47.1	49.2	56	64.7	67.7	73	93.3	86.6	79.8	84.5		94.6		92.4
28	LV, systolic (mmHg)	2011065	EPO	CI		80.2	78.5	73.9	72.9	70.3	59.5	65.9	76.5	76	76	73.3	79	82.1	77.5	76.8		95.9		94.1
28	LV, systolic (mmHg)	2011066	SAL	noCI		64.3	62.2	60.1	51.6	27.6	25.6	24.8	35.3	36.2	41.7	46.3	43.9	42.6	40.2	38.7		41.4		43.3
28	LV, systolic (mmHg)	2011067	SAL	CI		73	63.7	56.8	51.3	50.2	45	44.7	61.5	61.8	68.2	69.2	77.9	81.9	79.8	78.7		85		84.9
28	LV, systolic (mmHg)	2011068	EPO	noCI		67.3	56.7	46.8	41.4	36.8	33.6	32.4	47.1	47.6	57.6	54.2	58.1	53	51.2	36.6		74		70.8
28	LV, systolic (mmHg)	2011069	SAL	noCI		67.8	59.1	58	46.3	36.8	28.5	27.9	33.6	37.4	43.1	39.1	36	37.3	36.5	36.3		52.7		58.6
28	LV, systolic (mmHg)	2011070	SAL	CI		72.5	60	51.3	51.3	44.1	43	42	52.4	62.4	67.2	70.2	69.9	74.9	72.7	70.6		80.2		75.9
28	LV, systolic (mmHg)	2011071	EPO	noCI		58.6	56.4	54.7	53.8	50.7	48.6	48.2	54.7	54.1	59.9	57.6	55	55.3	55	52.9		70.9		68
28	LV, systolic (mmHg)	2011072	EPO	CI		80.6	77.1	76.1	76.4	75	69.8	70.5	79.3	81.5	78.7	74.6	77.8	86.2	74.6	77.1		93.4		82.8
28	LV, systolic (mmHg)	2011073	SAL	CI		64.5	58.3	54.9	52.4	47.9	44.5	41	50.7	59.2	61.9	60.8	57.2	60.6	59.8	60.9		74		70.9
28	LV, systolic (mmHg)	2011074	SAL	noCI		83.3	76	72.6	64	63.8	52.9	47.1	55.3	63.8	74.9	76.7	80.7	77.9	82.4	82.4		95.9		102.1
28	LV, systolic (mmHg)	2011075	EPO	noCI		82.6	74.8	68.7	56.2	48.7	45.4	44.3	61.2	68.2	68	69.9	72.6	71.3	72.6	69.6		70.4		74.6
28	LV, systolic (mmHg)	2011076	EPO	CI		81	68.7	57.9	52	50.9	50.5	52.1	77.8	34.5
28	LV, systolic (mmHg)	2011077	SAL	noCI		72.6	67.6	68	69.2	68.7	65.6	66.8	75.6	76	69.6	67.9	59.2	71.5	67.6	64.2		69.9		80.6
28	LV, systolic (mmHg)	2011078	EPO	CI		76.9	75.4	68.5	61.5	56.8	52.2	52.4	66.9	68.2	70.6	72.6	81	86.2	85.4	81.4		110.4		103.5
28	LV, systolic (mmHg)	2011079	SAL	CI		69.3	68.3	54.1	45.9	41.6	41.8	43.3	64.7	66.6	67.6	73.6	84.8	85	80	78		96.8		90.3
28	LV, systolic (mmHg)	2011080	EPO	noCI		87.6	79.5	76	73.5	70.3	61.5	62.3	72.6	76.8	72.9	71.6	72.9	77.8	80.9	77.1		95.6		100.9
28	LV, systolic (mmHg)	2011081	EPO	CI		83.9	67.4	55.2	46.3	38.1	35.5	33.8	53.4	59.4	58.8	58.5	68.7	77.7	79.3	78.3		68.6		74.7
28	LV, systolic (mmHg)	2011082	SAL	noCI		76.4	64.4	56.4	50.9	49.2	48.3	48.7	60.3	65.5	71.9	67.6	70.3	69.5	69.8	73.1		83.6		83.7
28	LV, systolic (mmHg)	2011083	EPO	noCI		68.2	52.8	46	41.4	41.4	41.8	40.4	51.5	52.4	59.6	57.2	45.2
28	LV, systolic (mmHg)	2011084	SAL	CI		85.4	70.9	61.5	56.3	52.5	49.7	49	64.1	69.9	72.2	78.7	83.2	76.5	68.9	71.8		74.8		82.7
29	LV, end-diastolic (mmHg)	2011060	SAL	CI		17.7	14.5	12.4	11.4	11.1	12.1	13.2	14.8	14.8	17.8	15.5	19.1	19.5	24.7	18.1		17.9		19.5
29	LV, end-diastolic (mmHg)	2011061	EPO	noCI		15.1	11.4	9.4	9.4	8.5	9.1	6.2	8.4	7.9	11.3	9.7	9.1	14.1	11.1	11.1		11.8		16.1
29	LV, end-diastolic (mmHg)	2011063	EPO	CI		12.6	8.7	8.5	7.9	7.1	6.1	5.3	5	6.3	7.2	6.4	8.8	9.7	8.8	8		11.6		14.2
29	LV, end-diastolic (mmHg)	2011064	SAL	noCI		11.8	10.6	9.8	7.9	8.1	7.4	8.1	7.3	6.2	6.4	5.7	6.7	6.7	7.2	7.1		9.7		12.6
29	LV, end-diastolic (mmHg)	2011065	EPO	CI		12.5	11	8.4	8.7	7.7	7.1	6.1	7.9	7.2	6.8	7.7	8.7	8.7	9.8	9.5		11.1		13.4
29	LV, end-diastolic (mmHg)	2011066	SAL	noCI		7.1	5.1	3.4	2.6	-0.4	0.4	-0.7	0.5	0.4	1	1.7	1.6	1.6	1.6	2.4		4.7		8.2
29	LV, end-diastolic (mmHg)	2011067	SAL	CI		13.4	10.9	10.9	9.2	8.6	7.8	8.6	7.6	7.4	9.1	8.7	9.8	11.8	11.3	11.3		13		17.2
29	LV, end-diastolic (mmHg)	2011068	EPO	noCI		6.5	4.4	2.9	2.6	1.4	0.5	-0.5	2.1	0.9	-0.3	0.8	-0.5	-0.3	-0.6	0.5		6.4		9.3
29	LV, end-diastolic (mmHg)	2011069	SAL	noCI		8.5	7.6	5.8	4.2	5.1	4.7	5	5.2	4.7	5.3	5.7	6.6	5.9	6.6	5.9		9.8		14.6
29	LV, end-diastolic (mmHg)	2011070	SAL	CI		12.8	12.3	11.7	11.3	10.5	9.9	10.2	10.5	9.7	10.8	10.2	11.1	11.4	11.4	11.8		14.7		20.6
29	LV, end-diastolic (mmHg)	2011071	EPO	noCI		7.6	5	5	4.3	3.1	1.6	1.8	1.2	1.5	2.1	2.4	2.1	2.4	2.1	2.4		6.3		10.1
29	LV, end-diastolic (mmHg)	2011072	EPO	CI		12.5	11	9.7	7.9	7.4	7.2	5.9	6.2	7.1	6.8	7.1	7.9	9.1	7.7	8.7		10.5		15.5
29	LV, end-diastolic (mmHg)	2011073	SAL	CI		3.4	2.6	1.8	0.9	0	-0.9	-0.2	-2.4	-0.6	-2.6	-1.3	0.1	0.4	-0.6	-0.3		2.9		8.1
29	LV, end-diastolic (mmHg)	2011074	SAL	noCI		11.7	10.8	9.1	8.5	7.1	7.6	6.1	6.8	6.5	6.1	6.4	6.4	5.7	6.1	7.2		11.3		15.7
29	LV, end-diastolic (mmHg)	2011075	EPO	noCI		11.7	10.1	9.4	8.1	7.6	7.4	8.4	8.5	9.1	9.4	8.4	9.4	10.4	9.1	9.1		11.1		13.8
29	LV, end-diastolic (mmHg)	2011076	EPO	CI		6.4	4	2.8	1.5	1.8	0.9	0.9	-3.1	-2.8
29	LV, end-diastolic (mmHg)	2011077	SAL	noCI		12.4	11.1	10.8	8.7	8.1	7.1	6.5	6.8	7.2	6.4	6.4	6.7	7.2	7.1	7.1		11.4		14.7
29	LV, end-diastolic (mmHg)	2011078	EPO	CI		11.4	9.7	8.1	7.6	6.8	6.3	6.3	7.4	7.1	6.7	6.7	8.7	9.5	7.9	9.5		13.6		15
29	LV, end-diastolic (mmHg)	2011079	SAL	CI		9.4	6.8	5.8	5.3	4.9	4.3	4.2	4.4	4	4.4	3.4	5.3	5.9	5.3	5.3		8		15.5
29	LV, end-diastolic (mmHg)	2011080	EPO	noCI		16.3	13.6	12.4	11.1	11.1	9.7	9.1	10.1	9.5	9.4	9.7	10.1	9.8	9.8	10.2		12.9		19.2
29	LV, end-diastolic (mmHg)	2011081	EPO	CI		9.1	7.6	6.3	5.7	5.3	4.2	3.7	5	4.7	5.3	5.3	6.7	7.6	7.2	7.2		9.7		16.1
29	LV, end-diastolic (mmHg)	2011082	SAL	noCI		12.1	9.1	8.1	6.2	6.2	4.9	4.8	5.9	1.9	5.7	5.5	6.7	7.7	6.6	6.8		10.9		15.7
29	LV, end-diastolic (mmHg)	2011083	EPO	noCI		7.1	4.8	4	3.4	3.4	2.4	1.9	2.1	0.6	0.1	0.8	0.3
29	LV, end-diastolic (mmHg)	2011084	SAL	CI		13.2	10.8	9.1	8.1	7.2	6.5	5.8	6.2	6.1	6.4	7.6	8	9.1	8.4	7.2		11		19.1
30	Heart rate, LV (BPM)	2011060	SAL	CI		119.9	128.5	140.9	160.3	178.7	204.6	212.1	223.2	247.6	247	253.4	229.9	233.9	244.8	253.5		164.3		152.6
30	Heart rate, LV (BPM)	2011061	EPO	noCI		97.9	97	96.4	100.6	108.2	118.4	125.1	115.4	152.6	157.8	170.7	173.6	177.8	181.4	179.3		154.1		143.8
30	Heart rate, LV (BPM)	2011063	EPO	CI		98.9	102.5	103	108.8	121.1	135.4	142.3	170.3	193.9	209.4	220.2	201.2	196.3	198	206.5		158.5		144.5
30	Heart rate, LV (BPM)	2011064	SAL	noCI		100.5	102.5	103.4	107.3	117.3	125.5	117.3	171.3	198.3	199.7	207.8	220.1	225.3	235.9	230.6		191.5		170.9
30	Heart rate, LV (BPM)	2011065	EPO	CI		98.4	110.9	122.2	133.6	147.8	159.5	167.7	186.9	192.8	206.2	208.9	205.7	197.8	205.9	212.8		179.5		150.3
30	Heart rate, LV (BPM)	2011066	SAL	noCI		98.2	102.5	109.2	113.5	95.1	111.7	112.7	114.8	119	117.1	113.9	114.8	112.3	113.9	110.8		92.7		85.4
30	Heart rate, LV (BPM)	2011067	SAL	CI		92.3	95.9	101.3	110.8	119.4	129	137.3	147.1	162.3	168.3	180.5	166.9	172.3	187.5	191.5		159.6		150.1
30	Heart rate, LV (BPM)	2011068	EPO	noCI		114.8	112.6	117.2	119.5	134.5	157.3	169.2	206.9	226.4	231	233.3	240.5	242.3	245.4	240.2		179.6		157.2
30	Heart rate, LV (BPM)	2011069	SAL	noCI		88.1	88.2	92.4	90.3	90.9	91.9	101.7	126.2	138.3	150	169	165.5	162.6	159	163.2		124.6		108.4
30	Heart rate, LV (BPM)	2011070	SAL	CI		119.8	114.7	115.7	115.7	128	139.5	146.8	166.8	175.3	193.7	208.8	187.9	179.2	183.2	182.2		138.5		108.5
30	Heart rate, LV (BPM)	2011071	EPO	noCI		94.2	95.6	107	116.4	122.8	130.5	137.5	148	162.1	163.1	178.7	168.8	163	161.3	165.2		139		121.2
30	Heart rate, LV (BPM)	2011072	EPO	CI		84.4	86	95.1	106.5	119	138.3	148.2	131.9	178.4	165.1	164.6	149.5	143.1	145.2	150.5		139.2		128.3
30	Heart rate, LV (BPM)	2011073	SAL	CI		111.2	114.8	121.9	133.2	140.2	150.3	154.3	180.8	200.4	219.9	224.8	211.5	193.1	206.7	204.7		160.8		126.4
30	Heart rate, LV (BPM)	2011074	SAL	noCI		86.9	83.4	82.5	80.8	89.9	98.7	95.4	119.4	136.2	149.9	152.2	159.4	159.3	160.4	162		137.1		123.3
30	Heart rate, LV (BPM)	2011075	EPO	noCI		139.9	124.5	133.2	132.4	133.5	139.1	141.4	148.5	174.1	186.8	190.4	190.6	193.4	184.8	186		144.7		133.4
30	Heart rate, LV (BPM)	2011076	EPO	CI		133.5	138.3	136.1	140.6	158.5	195.3	226.5	268.9	267.6
30	Heart rate, LV (BPM)	2011077	SAL	noCI		93.5	97.9	103.4	108.9	116.9	131.1	140.4	173.4	206	200.3	200.5	197.3	187.1	185.3	177.6		146.2		128
30	Heart rate, LV (BPM)	2011078	EPO	CI		75.5	77.6	78.5	80.8	85.7	91.9	96	106.3	113.9	123.8	128	121.8	118.5	122.6	123.4		133.2		139.1
30	Heart rate, LV (BPM)	2011079	SAL	CI		92.1	111.3	90.4	90.3	96.2	107.1	113.8	140.5	160.1	167.2	186.7	162	146.9	150.7	158.7		124.1		106.2
30	Heart rate, LV (BPM)	2011080	EPO	noCI		92.2	93.7	94	97.4	105.3	111.4	110.9	131	139.6	154.8	158.9	169.1	174.3	183	186.7		156.7		141.9
30	Heart rate, LV (BPM)	2011081	EPO	CI		125.7	115.5	123.1	110.8	101.9	112.3	136.2	153.4	189.8	208.1	220.8	207	201.1	211.5	216.9		161.3		131.4
30	Heart rate, LV (BPM)	2011082	SAL	noCI		88.2	86	88	99.6	118.5	145.8	173.9	162.8	207	218.9	222	226.8	233.8	236.2	234.9		209.7		172.5
30	Heart rate, LV (BPM)	2011083	EPO	noCI		107.2	102.3	105.2	117.5	134.3	156.7	164.6	174.9	217.6	240.3	248.9	230.4
30	Heart rate, LV (BPM)	2011084	SAL	CI		108.6	101.8	105.3	111.4	122.5	138.5	146.3	172.2	178.3	187.7	200.9	183.6	173.5	158.5	160.7		135.3		126.2
31	LV dP/dt max	2011060	SAL	CI		1486.4	1380.1	1238	1331	1617.5	1456.5	1532.2	1578.7	1924.4	2323.7	2035	3019.1	3152.4	3250.8	3223.6		2290.6		1555.3
31	LV dP/dt max	2011061	EPO	noCI		1131.7	1006.5	843.3	800.1	828.9	874	942.9	795.4	1183.5	1409.6	1748.1	2055.1	2040.1	2094.8	2092.9		2087		2087
31	LV dP/dt max	2011063	EPO	CI		1192.5	1034.4	887.7	878.3	943.1	914.5	937.4	1154.3	1381.5	1805.4	2110	2336.7	2601	2275.1	2105		2086.3		1755.8
31	LV dP/dt max	2011064	SAL	noCI		694.5	686.6	632.6	522.5	528	571.5	527.6	1102.5	1599.2	1705.2	1824.4	2502.8	2378.1	2041.7	1677.1		2481.8		1983.8
31	LV dP/dt max	2011065	EPO	CI		762.4	863.1	919.8	1005.9	1165.5	1200.3	1261.2	1327.5	1534.7	1656.1	1642.5	1702.3	1726.6	1664.2	1688.4		1972.4		1546.8
31	LV dP/dt max	2011066	SAL	noCI		851.5	908.1	892.8	818	432.6	439.7	419	539	637.2	708	787.9	730.6	698.7	682.9	643.5		726.7		711.6
31	LV dP/dt max	2011067	SAL	CI		896.2	867	778.8	671.2	662	646.3	668.6	982.1	1266.8	1558.3	1685.3	1823.6	2014.5	2039.7	2062.1		1990.7		1829.8
31	LV dP/dt max	2011068	EPO	noCI		827	774.5	619.5	605	622.2	682.1	721.8	1026.5	1148	1381.3	1541.8	1656.6	1562.3	1301.9	845		2335.9		1735
31	LV dP/dt max	2011069	SAL	noCI		919.1	710.4	659.5	623.8	480.8	342.5	357.9	467.3	627.3	776.3	804.2	674.3	659.2	626.8	623		899.6		827.7
31	LV dP/dt max	2011070	SAL	CI		864	658.9	558.9	558.9	504.9	540.4	553.5	829.8	1111.4	1285.6	1402.6	1414.2	1577.8	1383.1	1346.9		1360.3		840.3
31	LV dP/dt max	2011071	EPO	noCI		907.7	813.4	827.9	865.9	881.3	899.6	948.5	1108.3	1271.6	1575.5	1563.7	1369.1	1396.3	1339.1	1270.8		1648		1405.7
31	LV dP/dt max	2011072	EPO	CI		966.6	963.7	1159.2	1157.9	1274.5	1552.6	1567.5	1581.2	1638.4	1282.1	1255.7	1186.4	1245.4	1134.1	1199.3		1538.9		1328.8
31	LV dP/dt max	2011073	SAL	CI		658.7	993.2	843.2	830.8	811.4	782.6	810.3	868.2	1156	1257.8	1552.3	1171.3	1250.5	1261.9	1060.5		1375.5		1328.5
31	LV dP/dt max	2011074	SAL	noCI		957.6	944.7	850.4	757.5	708.1	667.5	518.3	632.8	842.1	1271.3	1513.4	1532.7	1544.5	1590.4	1624.1		1987.7		1898
31	LV dP/dt max	2011075	EPO	noCI		1166	1075.1	1149.9	857.9	755.2	761	790.1	933.2	1368	1555.1	1690.9	1700.1	1623	1575.3	1553.6		1402.2		1199
31	LV dP/dt max	2011076	EPO	CI		1434.4	1138.4	798.8	699.6	712.9	908.4	872.4	1223.4	1696.3
31	LV dP/dt max	2011077	SAL	noCI		678.9	656.5	674	765.2	888.3	1027.4	1152.8	1564	1768.4	1629.4	1602.7	1281	1503.7	1517.7	1222.8		1767.8		1870.7
31	LV dP/dt max	2011078	EPO	CI		883	822	750.9	632.8	534.3	520.5	534.5	760.7	822.4	994	1180.5	1310.3	1430.9	1428.9	1267.9		2026.6		2005.3
31	LV dP/dt max	2011079	SAL	CI		611.1	728.2	541.6	467.2	472.1	538.5	610.9	1197.4	1500.7	1519.5	1763.8	1857.4	1837.7	1795	1756.1		1734.3		1289.9
31	LV dP/dt max	2011080	EPO	noCI		685.9	670.6	620.5	594.2	580.7	612.1	604.7	702.1	986.1	929.9	979.3	1129.9	1202	1240.2	1208.4		1520.9		1355.1
31	LV dP/dt max	2011081	EPO	CI		1019.3	833.8	772.1	610.7	490.1	494.5	546.8	970	1210.8	1341.8	1515.2	1689.7	1934.9	2019.3	1971.4		1300.9		1160.1
31	LV dP/dt max	2011082	SAL	noCI		958.8	967.4	897.8	771.1	735.2	764.7	767.6	912.8	1134.7	1312.3	1286.1	1256	1218.1	1506.4	1587.4		1940.5		1546.6
31	LV dP/dt max	2011083	EPO	noCI		525.9	402.2	349.7	353.7	450.9	608.3	668.3	1047.5	1658	2247	2780.6	2466.4
31	LV dP/dt max	2011084	SAL	CI		971.5	954	781.9	725.5	699.8	739.3	815.3	1296.1	1952.9	2382.8	2488.6	2510.3	2094.5	1690.4	1975.9		1445.1		1182.2
32	LV dP/dt min	2011060	SAL	CI		-2377.7	-2235.3	-1854.2	-1995.1	-2182	-1545.5	-1576.2	-1831.7	-2031.9	-2223.3	-2045.4	-2962.2	-3320.6	-3176.8	-3241.8		-3090.5		-3129.5
32	LV dP/dt min	2011061	EPO	noCI		-2292.1	-2089.9	-1562.9	-1514.9	-1657.6	-1718.5	-1770.5	-1812.3	-2239.4	-2626.7	-3101.7	-3568.2	-3612.9	-3738.1	-3769.8		-3799.9		-3040.3
32	LV dP/dt min	2011063	EPO	CI		-2160.7	-1610.1	-1206.5	-1158.4	-1154.7	-1031.7	-1032.4	-1395.5	-1389.4	-1634.5	-1834.7	-2536.6	-2783.7	-2491.7	-2385.7		-2781.1		-2592.4
32	LV dP/dt min	2011064	SAL	noCI		-1236.5	-1103.3	-902.5	-753.5	-687.7	-652.3	-683.2	-1080.4	-1227.8	-1462.9	-1663.9	-2399.5	-2123.4	-1702.9	-2530.6		-2523.6		-2236.8
32	LV dP/dt min	2011065	EPO	CI		-1529.4	-1595.6	-1531.4	-1513.8	-1484.4	-1401.9	-1463.5	-1794.8	-1925.7	-1948.5	-1805.5	-2048.6	-2106.5	-1937.4	-1914.6		-2539.5		-2153.5
32	LV dP/dt min	2011066	SAL	noCI		-1051.6	-1038	-1004.4	-839.9	-377.7	-328.1	-289.7	-492.5	-480.4	-644.1	-703.1	-696.1	-658.6	-636.4	-576.3		-553.8		-517.9
32	LV dP/dt min	2011067	SAL	CI		-1118.7	-1018.8	-889.6	-806.3	-723.5	-625	-597.2	-1181.3	-1140.9	-1304.5	-1377.7	-1502.6	-1620.8	-1614.5	-1570.3		-1636.2		-1596.4
32	LV dP/dt min	2011068	EPO	noCI		-1206	-942.7	-743.8	-637.8	-534.6	-494.6	-463.4	-867	-926.5	-1226.5	-1149.5	-1180.1	-1062.6	-1026	-645.3		-1726.2		-1328.7
32	LV dP/dt min	2011069	SAL	noCI		-1155.6	-935.7	-912.9	-700.3	-524.1	-383.3	-389.4	-632.3	-770.7	-1009.8	-882	-773.8	-779.8	-744.8	-748.6		-1278.1		-1725.3
32	LV dP/dt min	2011070	SAL	CI		-1239.7	-847.6	-660.4	-660.4	-524.6	-522.6	-513	-839	-1107.4	-1496.5	-1972	-1730.7	-1586.9	-1991.6	-1479.3		-1623.5		-1290.7
32	LV dP/dt min	2011071	EPO	noCI		-935.7	-933.6	-945	-913.3	-887.6	-837.1	-821.3	-1014.1	-900.7	-1030.1	-968.9	-890.6	-935.7	-980.5	-899.4		-1435.5		-1199.9
32	LV dP/dt min	2011072	EPO	CI		-1775.8	-1593	-1629.8	-1631	-1603.5	-1663.1	-1642.5	-1931.1	-2110.4	-1919.7	-1785.4	-1794.5	-1939	-1630.7	-1764.8		-2242.9		-1714.7
32	LV dP/dt min	2011073	SAL	CI		-1221	-1075.4	-1036	-986.2	-812.7	-802.3	-790.3	-820.7	-1140.8	-1271.3	-1261.4	-1077.1	-1205.4	-1217.7	-1245.5		-1676.5		-1557.9
32	LV dP/dt min	2011074	SAL	noCI		-1736.2	-1541.1	-1395.7	-1090.3	-1185.6	-904	-756.4	-1062.2	-1374	-1998.5	-2195.5	-2275.3	-2314.5	-2451.3	-2451.6		-2951.6		-2873.3
32	LV dP/dt min	2011075	EPO	noCI		-1667.8	-2844	-2369.3	-1607.6	-1220.7	-1110.9	-1080.2	-1794.5	-2138.4	-2287.2	-2478.6	-2516.7	-2484.8	-2448.9	-2387.1		-2692.9		-2986.2
32	LV dP/dt min	2011076	EPO	CI		-1646.9	-1386.5	-1140.7	-962.4	-891.7	-887.8	-813	-1609.9	-1812.3
32	LV dP/dt min	2011077	SAL	noCI		-1292.2	-1168.1	-1211.6	-1270.6	-1350.3	-1370.5	-1358.5	-1748.7	-2008.3	-2448.7	-2341.4	-2990.5	-3436.8	-3027.4	-2477.7		-1365.1		-1694.6
32	LV dP/dt min	2011078	EPO	CI		-1295.5	-1314.5	-1121.4	-999.6	-889.4	-807.9	-798.1	-1236.7	-1333.2	-1547.5	-1641.7	-1855.2	-1941	-2071.6	-1895		-2447.4		-2120
32	LV dP/dt min	2011079	SAL	CI		-1143.8	-1107.5	-729.6	-554.1	-533.6	-568.7	-587.3	-1154.4	-1322.7	-1384.5	-1610.8	-1941.9	-2003.7	-1868.7	-1768.6		-2421.5		-2075.1
32	LV dP/dt min	2011080	EPO	noCI		-1648	-1437.8	-1360.1	-1283.3	-1240.7	-1100.1	-1035.1	-1372.1	-1586.4	-1510	-1544.8	-1739.1	-1952.8	-1991.3	-1869.9		-2288.9		-2237.6
32	LV dP/dt min	2011081	EPO	CI		-1978.5	-1488.5	-1103.2	-783.2	-567.9	-526	-511.6	-1089.2	-1395.1	-1481	-1519.5	-1820.8	-2178	-2317.9	-2276.1		-1548.2		-1687.6
32	LV dP/dt min	2011082	SAL	noCI		-1383.3	-1044.5	-801.3	-702.8	-740.5	-1002.7	-1474.8	-1156.3	-1334.2	-1432	-1411.8	-1380.8	-1330.7	-1448.3	-1591.9		-2042.1		-1627.5
32	LV dP/dt min	2011083	EPO	noCI		-1162.4	-783.3	-662.4	-572.2	-567.9	-631	-642.9	-944.4	-949.7	-1073.9	-1030.9	-709.3
32	LV dP/dt min	2011084	SAL	CI		-1576	-1205.3	-990.9	-853.6	-801	-729.7	-748.9	-1192.1	-1434.8	-1542.2	-1899.2	-1778.3	-1603.2	-1326.2	-1522.3		-1442.9		-1455.6
33	EC Flow, mean (l/min)	2011060	SAL	CI		2.1	63.1	49.7	38.1	22.3	19.1	17.3	15.1	16.1	2.8	2.2	-25.6	-18.1	2.4	2.4		-17.7		-12.2
33	EC Flow, mean (l/min)	2011061	EPO	noCI		1	42.8	43.7	40.8	42.7	32.5	25.3	6.1	24.8	0.5	1.1	0.7	0.4	0.8	0.7		-24.3		-24.1
33	EC Flow, mean (l/min)	2011063	EPO	CI		-0.2	43.1	42.4	42.1	42.5	42.3	42.1	14.5	16.2	0.4	1.4	-25.9	-26	1.7	-14.6		-25.8		-10.6
33	EC Flow, mean (l/min)	2011064	SAL	noCI		0.5	50.6	50.1	38.4	38.7	40.9	38.7	21.8	12.1	1	1.1	1	1.2	1	1.5		-26.2		-23.9
33	EC Flow, mean (l/min)	2011065	EPO	CI		0.1	44.5	42.6	42.1	41.5	40.9	40.6	16.8	15.1	0.5	-0.1	-27.3	-26	0.4	-0.1		-26.5		-23.9
33	EC Flow, mean (l/min)	2011066	SAL	noCI		0.8	49.8	47.2	45.8	44.1	42.4	42.1	19.2	15.9	1.5	1.8	1.2	1	1.4	1.6		-25.3		-25.1
33	EC Flow, mean (l/min)	2011067	SAL	CI		0.9	50.2	48.6	47	45.2	44.1	41.7	13.5	14.8	0.6	1.4	-28.6	-28.9	1.5	1		-29.3		-24.2
33	EC Flow, mean (l/min)	2011068	EPO	noCI		0	46.2	47	47.1	47.9	51.1	50.8	16.7	17.6	2.7	3.2	3.4	2.5	3.2	3.1		-26.3		-1.3
33	EC Flow, mean (l/min)	2011069	SAL	noCI		2.3	49.7	48.7	48	44.5	44.1	43.9	15	14.4	0.5	0.1	1.1	1.1	0.3	0.2		-28.7		-31.6
33	EC Flow, mean (l/min)	2011070	SAL	CI		0.5	-38.2	-38.5	-38.5	-37.9	-38	-38.4	-10.6	-12.1	1.1	0.2	26.3	27.8	-0.5	0.4		24.5		28.1
33	EC Flow, mean (l/min)	2011071	EPO	noCI		0	43.5	42.8	43	42.9	44	44	14.3	15.2	3.3	3	2.9	3	3.6	-6		-24.5		-22.6
33	EC Flow, mean (l/min)	2011072	EPO	CI		2.4	41.4	41.6	41.7	43.4	43.6	44.4	13.7	16.1	2	2.2	-22.9	-26.5	2.6	2.3		-21.9		-25.8
33	EC Flow, mean (l/min)	2011073	SAL	CI		2.5	45.3	44.5	44.5	44.5	45	45.1	15.3	10	2.2	2.7	-24.8	-25.2	2	1.9		-24.7		-22.8
33	EC Flow, mean (l/min)	2011074	SAL	noCI		1.7	29.6	33	37.1	49.9	53.8	53.2	18.5	24.9	2.2	2.5	2.6	2.9	3.1	-48.4		-21.3		-48.6
33	EC Flow, mean (l/min)	2011075	EPO	noCI		2.5	39.1	43.4	44.6	44	44.2	43.1	14.5	15.1	3.3	3	3.2	3.1	3.1	2.9		-20.8		-10.6
33	EC Flow, mean (l/min)	2011076	EPO	CI		-0.4	45.4	44.8	44.1	44	43	43.5	1.1	12.2
33	EC Flow, mean (l/min)	2011077	SAL	noCI		0.1	45.6	44.8	42.9	42.6	42.3	41.1	12.8	12.3	-0.6	-0.6	-0.4	-0.6	-0.4	-0.6		-27.8		-24
33	EC Flow, mean (l/min)	2011078	EPO	CI		0.5	43.1	44	43.2	41.6	40.4	39.3	11.7	11	0.1	0.1	-27.4	-26.8	-0.4	0		-27.1		-24.4
33	EC Flow, mean (l/min)	2011079	SAL	CI		-0.2	46.9	46.5	46.4	45	43.6	43.3	14.5	13.9	1.9	1.9	-26.2	-25.9	2.3	1.7		-26.5		-21.5
33	EC Flow, mean (l/min)	2011080	EPO	noCI		-0.8	42.8	41.4	40.6	41.1	41.1	41.4	11.6	12.3	-1.2	-1	-0.5	-1	-0.6	-0.4		-28		-26
33	EC Flow, mean (l/min)	2011081	EPO	CI		1.9	46.8	45.8	45	43.8	43.9	42.6	13.4	13.7	0.2	0.7	-28.3	-27.3	-0.4	-0.4		-27.7		-25.6
33	EC Flow, mean (l/min)	2011082	SAL	noCI		1.6	47.1	46.2	46.3	45.4	45.5	44.4	14.3	15.1	1.9	1.3	1.8	1.9	1.8	1.9		-26.1		-24.5
33	EC Flow, mean (l/min)	2011083	EPO	noCI		1.3	53.4	51.7	49.7	48.8	45.9	46	15.9	15.2	2	1.4	1
33	EC Flow, mean (l/min)	2011084	SAL	CI		2	46.6	54	52.6	52.4	52.1	52.1	16.7	14.5	1.9	0.6	-28.3	-43.2	1.8	1.3		-28.1		-40.9
34	PetCO2 (mmHg)	2011060	SAL	CI		43.8	42.9	42	42.3	42.5	36	36.5	32.3	35.8	38.4	33.5	37.9	38.4	38	37.8		41.4		38.9
34	PetCO2 (mmHg)	2011061	EPO	noCI		43.7	42.3	41.3	41.3	42.4	42.4	42.9	34.3	37.7	42.4	45.2	46.7	46.7	46.6	47.6		44.8		42.3
34	PetCO2 (mmHg)	2011063	EPO	CI		39.4	38.4	37.8	37.2	37.8	36.9	35.7	31.4	32.4	35.9	37.3	41.6	44.3	43.4	43.3		48.2		44.8
34	PetCO2 (mmHg)	2011064	SAL	noCI		42.2	40.4	39.9	38.9	40.3	38.3	39.2	37.2	40.9	44.3	48.6	54.5	53	46.7	36.9		44.8		44.3
34	PetCO2 (mmHg)	2011065	EPO	CI		35.9	36.4	36.4	36.4	35.6	37.2	35.9	31.7	35.6	37.9	37.4	38.4	38.4	39.3	39.2		43.9		45.2
34	PetCO2 (mmHg)	2011066	SAL	noCI		43.3	42.2	43.1	41.6	34.1	33.8	31.6	30.6	33.4	38.3	39.3	39.3	38.6	39.5	38.4		43.5		45.4
34	PetCO2 (mmHg)	2011067	SAL	CI		41.8	43.6	44.1	43.1	42.2	40.9	41.7	38.5	41.8	45.4	45.8	52.2	46.9	50.5	51.7		57.1		52.1
34	PetCO2 (mmHg)	2011068	EPO	noCI		36.7	35.7	35.4	34.3	34	33.3	32.9	31.2	34.5	36.2	38.5	36	39.5	39.9	37.7		52.1		47.6
34	PetCO2 (mmHg)	2011069	SAL	noCI		42	41	39.4	37.4	36	30.1	29.5	29.6	35	44.5	35.5	35.6	36.4	36.1	37		49.6		49.5
34	PetCO2 (mmHg)	2011070	SAL	CI		40.5	37.5	35.3	35.3	33.5	33.8	33.5	33	37.3	38.8	40.8	41.9	41.9	41.9	41.9		44		44.4
34	PetCO2 (mmHg)	2011071	EPO	noCI		44.3	41.2	40.4	39.4	39.3	38	37.7	35.5	38.9	40.6	42.1	42.2	41	41.8	41.1		45.6		45
34	PetCO2 (mmHg)	2011072	EPO	CI		46.1	46.5	47.9	45.6	45.2	46.6	44.7	39.2	44.7	43.4	43.3	43.3	44.7	43.7	42.4		49		47.1
34	PetCO2 (mmHg)	2011073	SAL	CI		40.9	39.4	39	38.3	37.8	37.8	37.4	30.5	37.9	42.9	44.9	40.1	41.5	42.5	40.5		44.5		44
34	PetCO2 (mmHg)	2011074	SAL	noCI		34.4	33.4	33.1	32.4	33.5	31.5	30.4	27	30.4	34.4	36.4	37.9	38.4	37.8	37.8		41.5		39
34	PetCO2 (mmHg)	2011075	EPO	noCI		39	36.5	32.5	31.4	30.9	31	31.2	26.9	31.9	34.5	36	36.9	37.4	37.4	36.9		44.9		47.8
34	PetCO2 (mmHg)	2011076	EPO	CI		36.4	33.3	31.9	29.9	30	30.9	31.5	28.6	25.5
34	PetCO2 (mmHg)	2011077	SAL	noCI		35.3	34	33.6	33.5	33.9	35.4	34.1	28.4	31.4	35.9	35.1	35.4	34.5	32.9	30.9		41.7		39.1
34	PetCO2 (mmHg)	2011078	EPO	CI		37.4	38	37	36	35.8	35.5	36.1	33.4	36.6	39.5	41.4	42.6	43.6	44.1	34.9		41.3		42.1
34	PetCO2 (mmHg)	2011079	SAL	CI		43.5	43.4	40	37.9	37.8	39.1	40.4	35.8	41.5	43.9	45.4	48.8	48.2	47.8	47.7		47.8		44.9
34	PetCO2 (mmHg)	2011080	EPO	noCI		39.2	39.9	39.4	38.7	39.9	40.7	38.9	36.1	37.2	42.7	41.6	44.3	45.2	45.7	46.6		50.2		47.3
34	PetCO2 (mmHg)	2011081	EPO	CI		38.9	38	36.8	34.5	31.9	31.4	31.8	29.4	35.4	39.8	41.3	42.9	43.4	40.8	41.9		41.8		40.3
34	PetCO2 (mmHg)	2011082	SAL	noCI		39	37.7	37.3	37.7	37.7	37.9	37.8	34.4	40	44.9	43.5	44	44.9	45.8	45.8		48.7		46.8
34	PetCO2 (mmHg)	2011083	EPO	noCI		39.5	38.4	37.9	36.2	36.9	36.4	37.5	35.9	36.9	38.8	39.6	34.5
34	PetCO2 (mmHg)	2011084	SAL	CI		37.4	36.5	35.6	34.6	33.5	32.9	33.5	33	37.4	38.6	41.6	41.5	40.5	39.4	32.9		39.7		39
35	PiCO2 (mmHg)	2011060	SAL	CI		1.6	1.6	1.6	1.6	1.6	1.6	1.6	1.6	1.6	1.6	1.6	1.6	2	2	2		2		1.6
35	PiCO2 (mmHg)	2011061	EPO	noCI		2.6	2.6	2.6	2.6	2.5	2.6	2.6	2.5	2.6	2.6	2.6	2.6	2.6	2.6	2.6		3.1		2.1
35	PiCO2 (mmHg)	2011063	EPO	CI		2.8	2.8	2.8	2.8	2.8	2.8	2.8	2.4	2.3	2.8	2.8	2.9	2.9	2.9	3.3		3.4		2.9
35	PiCO2 (mmHg)	2011064	SAL	noCI		1.9	1.9	1.9	1.9	1.9	1.9	1.9	1.9	1.8	2	2	1.6	1.6	2	2		2.4		2.4
35	PiCO2 (mmHg)	2011065	EPO	CI		1.9	1.9	1.9	1.9	1.9	1.9	1.9	1.5	1.4	1.5	1.5	1.5	1.5	1.5	1.9		1.6		2
35	PiCO2 (mmHg)	2011066	SAL	noCI		1.5	1.5	1.5	1.5	1.5	1.5	1.5	1.3	1.5	1.5	1.5	1.5	1.5	1.5	1.5		1.5		1.6
35	PiCO2 (mmHg)	2011067	SAL	CI		2.1	2.1	2.1	2.1	2.1	2.1	2.1	2	2.1	1.7	1.7	1.7	1.7	1.7	1.7		1.7		1.7
35	PiCO2 (mmHg)	2011068	EPO	noCI		3	2.2	2.3	2.5	2.5	2.3	2.4	2.4	2.3	1.8	2.2	2	2.2	2.3	2.3		1.7		2.1
35	PiCO2 (mmHg)	2011069	SAL	noCI		2.9	3.3	3.3	2.8	2.8	2.8	2.9	2.5	2.8	3.9	3.9	4.4	4.9	4.7	5.6		8.4		9.9
35	PiCO2 (mmHg)	2011070	SAL	CI		3.4	3	2.9	2.9	2.8	2.8	2.8	2.5	2.9	2.9	3	3.1	3.1	3	3		3.1		3.5
35	PiCO2 (mmHg)	2011071	EPO	noCI		3.1	2.9	2.9	2.9	2.9	2.9	2.9	2.4	2.9	2.9	2.9	2.9	2.9	2.9	2.9		3		3
35	PiCO2 (mmHg)	2011072	EPO	CI		1.7	1.7	1.6	1.6	1.7	1.7	1.6	1.6	1.6	1.6	1.6	1.6	2.1	2.1	2.1		1.7		1.7
35	PiCO2 (mmHg)	2011073	SAL	CI		3.3	2.8	2.8	3.2	2.8	2.8	3	2.3	2.7	3.3	3	3.3	3.3	3.4	3.3		3.4		3.4
35	PiCO2 (mmHg)	2011074	SAL	noCI		1.1	1.4	1.4	1.4	1.4	1.4	1.4	1	1.1	1.1	1.5	1.5	1.5	1.1	1.1		1.5		1.5
35	PiCO2 (mmHg)	2011075	EPO	noCI		3.2	2.8	2.3	2.2	2.5	2.5	2.2	2.4	2.2	2.3	2.2	2.4	2.4	2.4	2.3		2.2		3.1
35	PiCO2 (mmHg)	2011076	EPO	CI		1.4	1.1	1.1	1.1	1.1	1.1	1.1	1.1	1
35	PiCO2 (mmHg)	2011077	SAL	noCI		1.9	1.9	1.6	1.9	1.9	1.6	1.6	1.5	1.6	1.4	1.6	1.6	1.6	1.6	1.6		1.6		1.6
35	PiCO2 (mmHg)	2011078	EPO	CI		2.4	2.8	2.7	2.8	2.7	2.4	2.4	2.4	2.4	2.4	2.5	2.5	3	3.5	1.4		1.6		2
35	PiCO2 (mmHg)	2011079	SAL	CI		1.7	1.6	1.5	1.6	1.5	1.5	1.6	1.1	1.6	1.6	1.6	1.7	1.7	1.7	1.7		1.7		1.6
35	PiCO2 (mmHg)	2011080	EPO	noCI		2.1	2.1	2.1	2	2	2	2	1.6	1.6	2	2.1	2.1	1.7	1.7	1.7		1.7		1.7
35	PiCO2 (mmHg)	2011081	EPO	CI		2.4	2.4	1.9	2.3	1.8	1.8	1.8	1.5	1.9	2	2	2	2	2	2		2		1.9
35	PiCO2 (mmHg)	2011082	SAL	noCI		0.6	0.6	0.6	0.6	0.6	0.6	0.6	0.6	0.6	0.6	0.6	0.6	0.6	0.6	0.6		0.6		0.6
35	PiCO2 (mmHg)	2011083	EPO	noCI		1.5	1.1	1.1	1.1	1.1	1.1	1.1	1.1	1.5	1.6	1.6	1.5
35	PiCO2 (mmHg)	2011084	SAL	CI		2.5	2.1	2.1	2.1	2	2	2	1.9	2	2	2	2	2	2	1.6		2		2
36	Resp Rate, PetCO2 (BPM)	2011060	SAL	CI		38.9	39.1	39	39	38.9	38.9	38.9	39	39	39.1	38.9	38.8	38.9	38.9	38.8		26		38.9
36	Resp Rate, PetCO2 (BPM)	2011061	EPO	noCI		37	36.9	36.8	37	36.9	36.9	37	37	37	36.9	37	36.9	36.9	36.8	37		36.7		36.9
36	Resp Rate, PetCO2 (BPM)	2011063	EPO	CI		35	35	34.6	34.9	35.1	35	34.9	34.9	35	34.6	35	35	35.1	34.9	34.8		35.2		35
36	Resp Rate, PetCO2 (BPM)	2011064	SAL	noCI		35	35	35	35	35	35	35	35.1	35	35	35.1	35	35	35	35		35		35
36	Resp Rate, PetCO2 (BPM)	2011065	EPO	CI		32	32	32	31.9	32	32.1	32	32	32	32.1	32	32	32	32.1	32		32		32
36	Resp Rate, PetCO2 (BPM)	2011066	SAL	noCI		39.8	39.6	39.9	40	40.1	40	40	40.1	40.2	40.2	40	40	39.9	39.8	40		39.9		41.2
36	Resp Rate, PetCO2 (BPM)	2011067	SAL	CI		39	38.5	38.9	38.9	38.7	38.9	38.8	38.9	39	38.5	38.9	39	38.9	38.9	39.2		39		39.4
36	Resp Rate, PetCO2 (BPM)	2011068	EPO	noCI		32.9	32.7	32.9	33	33	32.8	33	33.1	33	33	32.8	33.1	32.9	33.3	33.2		32.9		32.9
36	Resp Rate, PetCO2 (BPM)	2011069	SAL	noCI		35	34.8	35	34.9	34.4	34.9	35.3	35.1	35	34.9	34.8	35	34.7	34.6	35		35		35.1
36	Resp Rate, PetCO2 (BPM)	2011070	SAL	CI		34.9	34.8	35	35	35	35	34.9	35	35	35.1	34.8	34.9	35	35	35		35		35
36	Resp Rate, PetCO2 (BPM)	2011071	EPO	noCI		36	35.9	36	35.9	36	35.8	35.9	35.9	35.8	36	35.9	36	35.9	35.9	35.7		35.8		35.9
36	Resp Rate, PetCO2 (BPM)	2011072	EPO	CI		37.7	38	37.6	37.9	38	38.1	38.1	37.7	38	37.9	37.9	38.2	38	38	38		38.1		38
36	Resp Rate, PetCO2 (BPM)	2011073	SAL	CI		35.1	34.9	35.2	34.8	34.9	34.9	34.9	34.9	35	34.9	35	35.1	35	35.1	34.9		35		34.5
36	Resp Rate, PetCO2 (BPM)	2011074	SAL	noCI		32.9	32.9	32.9	33	33	33	33	33	33	33	33	33	32.9	33.1	33		33		32.9
36	Resp Rate, PetCO2 (BPM)	2011075	EPO	noCI		34	33.9	34	34	34	34.1	34.2	33.9	34	33.9	34	34	33.9	34	34.1		34		33.9
36	Resp Rate, PetCO2 (BPM)	2011076	EPO	CI		33	33	32.9	32.9	32.9	33	33	32.9	32.9
36	Resp Rate, PetCO2 (BPM)	2011077	SAL	noCI		33	32.9	32.9	33	32.8	32.9	32.9	32.9	33.2	32.9	33	33	32.9	32.9	32.9		33		33
36	Resp Rate, PetCO2 (BPM)	2011078	EPO	CI		32.9	32.9	32.9	32.9	33	33	33	33	33	32.9	32.9	33	33	33	32.9		33		32.9
36	Resp Rate, PetCO2 (BPM)	2011079	SAL	CI		37.9	37	36.9	36.9	36.9	36.9	36.7	37	36.9	36.9	37	36.9	36.9	36.8	36.9		36.9		36.7
36	Resp Rate, PetCO2 (BPM)	2011080	EPO	noCI		35.9	37.9	36	38.7	35.9	37.1	39.3	35.9	40.1	35.9	35.9	35.9	35.9	36	36		38.2		39.9
[truncated: 1,612 more rows]
